# Supplementary material for: m6A modification plays an integral role in mRNA stability and translation during pattern-triggered immunity
Source: Proc Natl Acad Sci U S A. 2024 Aug 8;121(33):e2411100121. doi: 10.1073/pnas.2411100121 (PMC11331096; doi:10.1073/pnas.2411100121)
Supplement: Supplementary file 2 — Dataset S01 (XLSX) [file pnas.2411100121.sd01.xlsx]

## Sheet: m6A_common
geneID	transcriptID	chromosome	genomic_start	genomic_stop
AT1G01060	AT1G01060.1	1	34119	34319
AT1G01060	AT1G01060.1	1	35242	35442
AT1G01100	AT1G01100.1	1	50176	50326
AT1G01120	AT1G01120.1	1	57767	58067
AT1G01140	AT1G01140.1	1	66849	67575
AT1G01260	AT1G01260.1	1	110782	110982
AT1G01300	AT1G01300.1	1	116993	117193
AT1G01320	AT1G01320.1	1	123274	123424
AT1G01360	AT1G01360.1	1	142171	142463
AT1G01470	AT1G01470.1	1	172422	172522
AT1G01540	AT1G01540.1	1	196062	196362
AT1G01540	AT1G01540.1	1	198145	198428
AT1G01550	AT1G01550.1	1	201216	201416
AT1G01620	AT1G01620.1	1	226902	227202
AT1G01630	AT1G01630.1	1	229213	229498
AT1G01650	AT1G01650.1	1	233080	233280
AT1G01730	AT1G01730.1	1	271106	271256
AT1G01790	AT1G01790.1	1	290853	291053
AT1G01800	AT1G01800.1	1	294373	294897
AT1G01930	AT1G01930.1	1	320034	320290
AT1G01990	AT1G01990.1	1	343391	343741
AT1G02000	AT1G02000.1	1	346862	347112
AT1G02080	AT1G02080.1	1	386637	386787
AT1G02090	AT1G02090.1	1	387340	387490
AT1G02100	AT1G02100.1	1	392386	392686
AT1G02120	AT1G02120.1	1	399574	399774
AT1G02140	AT1G02140.1	1	404206	404406
AT1G02150	AT1G02150.1	1	408972	409802
AT1G02170	AT1G02170.1	1	412029	412179
AT1G02205	AT1G02205.1	1	419076	419176
AT1G02330	AT1G02330.1	1	462082	462232
AT1G02360	AT1G02360.1	1	472500	472860
AT1G02400	AT1G02400.1	1	487201	488756
AT1G02410	AT1G02410.1	1	491913	492278
AT1G02500	AT1G02500.1	1	519308	519408
AT1G02500	AT1G02500.1	1	520108	520308
AT1G02840	AT1G02840.1	1	628153	629444
AT1G02890	AT1G02890.1	1	645272	645422
AT1G02890	AT1G02890.1	1	650863	651186
AT1G02920	AT1G02920.1	1	659081	659231
AT1G02930	AT1G02930.1	1	661775	662127
AT1G03080	AT1G03080.1	1	732096	732246
AT1G03080	AT1G03080.1	1	733082	733182
AT1G03080	AT1G03080.1	1	733932	734082
AT1G03140	AT1G03140.1	1	756003	756203
AT1G03220	AT1G03220.1	1	787922	788272
AT1G03230	AT1G03230.1	1	791091	791241
AT1G03280	AT1G03280.1	1	806007	806265
AT1G03350	AT1G03350.1	1	822843	823193
AT1G03365	AT1G03365.1	1	829748	829848
AT1G03370	AT1G03370.1	1	833243	833479
AT1G03370	AT1G03370.1	1	834299	834793
AT1G03457	AT1G03457.1	1	863875	863975
AT1G03475	AT1G03475.1	1	869198	869531
AT1G03590	AT1G03590.1	1	894356	894556
AT1G03600	AT1G03600.1	1	898926	899076
AT1G03610	AT1G03610.1	1	901676	902060
AT1G03630	AT1G03630.1	1	908070	908320
AT1G03630	AT1G03630.1	1	908570	908804
AT1G03740	AT1G03740.1	1	934062	934262
AT1G03740	AT1G03740.1	1	934562	934788
AT1G03740	AT1G03740.1	1	936727	936877
AT1G03860	AT1G03860.1	1	979637	979787
AT1G03870	AT1G03870.1	1	983140	983290
AT1G03910	AT1G03910.1	1	996473	996623
AT1G03910	AT1G03910.1	1	999348	999540
AT1G04040	AT1G04040.1	1	1043564	1043664
AT1G04160	AT1G04160.1	1	1092385	1092790
AT1G04250	AT1G04250.1	1	1136608	1137071
AT1G04270	AT1G04270.1	1	1141953	1142053
AT1G04280	AT1G04280.1	1	1143560	1143710
AT1G04300	AT1G04300.1	1	1150587	1150837
AT1G04340	AT1G04340.1	1	1163877	1164068
AT1G04400	AT1G04400.1	1	1185743	1185843
AT1G04410	AT1G04410.1	1	1189311	1190230
AT1G04420	AT1G04420.1	1	1191658	1191758
AT1G04420	AT1G04420.1	1	1192965	1193197
AT1G04430	AT1G04430.1	1	1199508	1199608
AT1G04430	AT1G04430.1	1	1201149	1201299
AT1G04480	AT1G04480.1	1	1216095	1216516
AT1G04530	AT1G04530.1	1	1234626	1234726
AT1G04530	AT1G04530.1	1	1235684	1235884
AT1G04630	AT1G04630.1	1	1289778	1289928
AT1G04680	AT1G04680.1	1	1304051	1304251
AT1G04680	AT1G04680.1	1	1305251	1305451
AT1G04690	AT1G04690.1	1	1313864	1314014
AT1G04690	AT1G04690.1	1	1315386	1315486
AT1G04750	AT1G04750.1	1	1331857	1331957
AT1G04780	AT1G04780.1	1	1341384	1341534
AT1G04780	AT1G04780.1	1	1341834	1341934
AT1G04800	AT1G04800.1	1	1348686	1348836
AT1G04810	AT1G04810.1	1	1354932	1355032
AT1G04820	AT1G04820.1	1	1356293	1356643
AT1G04850	AT1G04850.1	1	1365340	1366423
AT1G04860	AT1G04860.1	1	1369920	1370120
AT1G04950	AT1G04950.1	1	1403631	1403731
AT1G05010	AT1G05010.1	1	1431453	1431653
AT1G05010	AT1G05010.1	1	1432436	1432708
AT1G05020	AT1G05020.1	1	1435617	1435867
AT1G05070	AT1G05070.1	1	1457289	1457439
AT1G05270	AT1G05270.1	1	1534210	1534310
AT1G05380	AT1G05380.1	1	1578057	1578157
AT1G05385	AT1G05385.1	1	1582766	1582866
AT1G05500	AT1G05500.1	1	1628374	1628564
AT1G05500	AT1G05500.1	1	1629015	1629115
AT1G05675	AT1G05675.1	1	1701408	1701558
AT1G05805	AT1G05805.1	1	1745173	1746465
AT1G05805	AT1G05805.1	1	1747210	1747419
AT1G05850	AT1G05850.1	1	1766930	1767481
AT1G05960	AT1G05960.1	1	1808103	1808253
AT1G06190	AT1G06190.1	1	1893042	1893242
AT1G06200	AT1G06200.1	1	1894657	1894855
AT1G06210	AT1G06210.1	1	1898678	1898928
AT1G06390	AT1G06390.1	1	1950622	1950722
AT1G06400	AT1G06400.1	1	1951138	1951288
AT1G06410	AT1G06410.1	1	1957552	1957652
AT1G06430	AT1G06430.1	1	1960852	1961816
AT1G06500	AT1G06500.1	1	1990451	1990601
AT1G06530	AT1G06530.1	1	2001644	2001794
AT1G06550	AT1G06550.1	1	2003688	2003838
AT1G06570	AT1G06570.1	1	2012188	2012745
AT1G06570	AT1G06570.1	1	2013145	2013245
AT1G06620	AT1G06620.1	1	2025851	2025951
AT1G06640	AT1G06640.1	1	2032638	2032738
AT1G06680	AT1G06680.1	1	2047875	2048075
AT1G06690	AT1G06690.1	1	2049690	2049840
AT1G06690	AT1G06690.1	1	2051649	2051904
AT1G06760	AT1G06760.1	1	2076693	2076893
AT1G06760	AT1G06760.1	1	2077293	2077548
AT1G06800	AT1G06800.1	1	2091036	2091236
AT1G06950	AT1G06950.1	1	2131263	2131463
AT1G07000	AT1G07000.1	1	2151417	2151975
AT1G07010	AT1G07010.1	1	2153087	2153545
AT1G07010	AT1G07010.1	1	2154314	2154561
AT1G07080	AT1G07080.1	1	2171727	2171877
AT1G07110	AT1G07110.1	1	2178829	2179133
AT1G07110	AT1G07110.1	1	2182383	2182628
AT1G07130	AT1G07130.1	1	2187976	2188176
AT1G07140	AT1G07140.1	1	2192301	2192501
AT1G07160	AT1G07160.1	1	2199348	2199498
AT1G07180	AT1G07180.1	1	2204520	2204870
AT1G07180	AT1G07180.1	1	2205785	2206445
AT1G07250	AT1G07250.1	1	2226750	2226950
AT1G07280	AT1G07280.1	1	2240828	2241028
AT1G07310	AT1G07310.1	1	2248311	2248461
AT1G07320	AT1G07320.1	1	2249533	2249633
AT1G07350	AT1G07350.1	1	2257680	2257780
AT1G07360	AT1G07360.1	1	2261027	2261127
AT1G07510	AT1G07510.1	1	2305728	2305964
AT1G07510	AT1G07510.1	1	2309078	2309478
AT1G07520	AT1G07520.1	1	2310055	2310205
AT1G07590	AT1G07590.1	1	2338811	2338961
AT1G07620	AT1G07620.1	1	2345042	2345270
AT1G07630	AT1G07630.1	1	2349897	2349997
AT1G07650	AT1G07650.1	1	2359749	2359899
AT1G07650	AT1G07650.1	1	2361432	2361626
AT1G07725	AT1G07725.1	1	2395722	2395922
AT1G07725	AT1G07725.1	1	2396822	2396972
AT1G07770	AT1G07770.1	1	2408327	2408477
AT1G07790	AT1G07790.1	1	2413030	2413230
AT1G07820	AT1G07820.1	1	2421543	2421693
AT1G07920	AT1G07920.1	1	2456689	2457089
AT1G07930	AT1G07930.1	1	2459239	2459339
AT1G07990	AT1G07990.1	1	2482684	2482884
AT1G08050	AT1G08050.1	1	2499129	2499379
AT1G08110	AT1G08110.1	1	2535379	2535752
AT1G08190	AT1G08190.1	1	2567625	2567825
AT1G08200	AT1G08200.1	1	2576364	2576464
AT1G08315	AT1G08315.1	1	2620795	2620945
AT1G08360	AT1G08360.1	1	2637185	2637667
AT1G08380	AT1G08380.1	1	2641115	2641265
AT1G08420	AT1G08420.1	1	2649773	2649873
AT1G08420	AT1G08420.1	1	2651769	2652493
AT1G08450	AT1G08450.1	1	2668014	2669279
AT1G08450	AT1G08450.1	1	2670751	2671390
AT1G08510	AT1G08510.1	1	2691182	2691682
AT1G08510	AT1G08510.1	1	2694077	2694177
AT1G08520	AT1G08520.1	1	2698680	2699473
AT1G08540	AT1G08540.1	1	2705915	2706015
AT1G08700	AT1G08700.1	1	2770225	2770325
AT1G08720	AT1G08720.1	1	2774180	2774330
AT1G08780	AT1G08780.1	1	2810179	2811003
AT1G08800	AT1G08800.1	1	2814015	2814115
AT1G08820	AT1G08820.1	1	2822436	2822586
AT1G08930	AT1G08930.1	1	2873465	2874344
AT1G08940	AT1G08940.1	1	2877792	2877992
AT1G09010	AT1G09010.1	1	2898846	2899234
AT1G09020	AT1G09020.1	1	2900015	2900165
AT1G09060	AT1G09060.1	1	2922295	2922445
AT1G09070	AT1G09070.1	1	2927853	2928103
AT1G09130	AT1G09130.1	1	2939687	2940105
AT1G09150	AT1G09150.1	1	2948729	2949046
AT1G09250	AT1G09250.1	1	2989628	2989728
AT1G09270	AT1G09270.1	1	2994369	2995179
AT1G09310	AT1G09310.1	1	3009505	3009705
AT1G09340	AT1G09340.1	1	3016700	3017119
AT1G09340	AT1G09340.1	1	3017712	3018104
AT1G09415	AT1G09415.1	1	3038108	3038258
AT1G09560	AT1G09560.1	1	3093839	3094173
AT1G09570	AT1G09570.1	1	3096586	3096736
AT1G09570	AT1G09570.1	1	3097534	3097684
AT1G09570	AT1G09570.1	1	3097884	3097984
AT1G09590	AT1G09590.1	1	3107465	3107615
AT1G09620	AT1G09620.1	1	3115950	3116050
AT1G09640	AT1G09640.1	1	3121470	3122182
AT1G09730	AT1G09730.1	1	3147952	3148202
AT1G09750	AT1G09750.1	1	3157751	3157901
AT1G09770	AT1G09770.1	1	3162706	3162856
AT1G09770	AT1G09770.1	1	3163306	3163506
AT1G09770	AT1G09770.1	1	3163806	3163906
AT1G09780	AT1G09780.1	1	3167547	3167819
AT1G09815	AT1G09815.1	1	3189369	3189569
AT1G09940	AT1G09940.1	1	3237058	3237558
AT1G09940	AT1G09940.1	1	3238567	3239154
AT1G09970	AT1G09970.1	1	3252340	3252440
AT1G09970	AT1G09970.1	1	3253540	3253640
AT1G09970	AT1G09970.1	1	3255130	3255430
AT1G10170	AT1G10170.1	1	3333691	3333891
AT1G10200	AT1G10200.1	1	3346871	3347108
AT1G10290	AT1G10290.1	1	3377060	3377160
AT1G10340	AT1G10340.1	1	3391582	3391932
AT1G10370	AT1G10370.1	1	3397392	3398258
AT1G10390	AT1G10390.1	1	3407199	3407299
AT1G10390	AT1G10390.1	1	3407599	3407749
AT1G10410	AT1G10410.1	1	3416774	3416924
AT1G10470	AT1G10470.1	1	3442851	3442951
AT1G10560	AT1G10560.1	1	3484830	3484980
AT1G10560	AT1G10560.1	1	3485680	3485780
AT1G10580	AT1G10580.1	1	3492987	3493187
AT1G10590	AT1G10590.1	1	3502240	3502390
AT1G10650	AT1G10650.1	1	3524536	3524636
AT1G10670	AT1G10670.1	1	3535537	3536177
AT1G10720	AT1G10720.1	1	3563352	3563552
AT1G10760	AT1G10760.1	1	3581103	3581353
AT1G10760	AT1G10760.1	1	3586478	3586809
AT1G10890	AT1G10890.1	1	3630362	3630562
AT1G10940	AT1G10940.1	1	3655999	3656349
AT1G10960	AT1G10960.1	1	3664686	3664786
AT1G11180	AT1G11180.1	1	3746582	3746978
AT1G11240	AT1G11240.1	1	3767483	3767947
AT1G11260	AT1G11260.1	1	3777528	3777935
AT1G11260	AT1G11260.1	1	3779041	3779291
AT1G11260	AT1G11260.1	1	3779983	3780133
AT1G11350	AT1G11350.1	1	3819376	3819655
AT1G11400	AT1G11400.1	1	3838727	3838877
AT1G11480	AT1G11480.1	1	3864423	3864623
AT1G11480	AT1G11480.1	1	3866669	3866869
AT1G11545	AT1G11545.1	1	3879031	3879691
AT1G11580	AT1G11580.1	1	3889794	3889986
AT1G11650	AT1G11650.1	1	3914974	3915124
AT1G11720	AT1G11720.1	1	3952484	3952584
AT1G11720	AT1G11720.1	1	3953184	3953334
AT1G11840	AT1G11840.1	1	3997284	3997519
AT1G11860	AT1G11860.1	1	4002893	4003243
AT1G11870	AT1G11870.1	1	4004272	4004788
AT1G11910	AT1G11910.1	1	4017339	4017579
AT1G11910	AT1G11910.1	1	4019538	4019788
AT1G11930	AT1G11930.1	1	4028742	4029042
AT1G11960	AT1G11960.1	1	4040020	4040825
AT1G12110	AT1G12110.1	1	4109060	4109160
AT1G12120	AT1G12120.1	1	4114875	4115125
AT1G12240	AT1G12240.1	1	4155181	4155281
AT1G12240	AT1G12240.1	1	4156436	4156842
AT1G12270	AT1G12270.1	1	4172675	4172875
AT1G12310	AT1G12310.1	1	4187706	4187956
AT1G12360	AT1G12360.1	1	4203573	4203762
AT1G12410	AT1G12410.1	1	4223434	4224635
AT1G12440	AT1G12440.1	1	4241910	4242110
AT1G12500	AT1G12500.1	1	4264744	4264844
AT1G12520	AT1G12520.1	1	4267365	4267515
AT1G12520	AT1G12520.1	1	4268676	4268826
AT1G12580	AT1G12580.1	1	4285140	4285708
AT1G12610	AT1G12610.1	1	4290567	4290717
AT1G12680	AT1G12680.1	1	4320118	4320368
AT1G12760	AT1G12760.1	1	4348848	4349098
AT1G12800	AT1G12800.1	1	4361673	4361773
AT1G12800	AT1G12800.1	1	4364339	4364539
AT1G12840	AT1G12840.1	1	4375515	4375845
AT1G12850	AT1G12850.1	1	4381262	4381562
AT1G12900	AT1G12900.1	1	4392800	4393814
AT1G12920	AT1G12920.1	1	4396653	4396803
AT1G12920	AT1G12920.1	1	4397703	4397903
AT1G12970	AT1G12970.1	1	4425351	4425651
AT1G13020	AT1G13020.1	1	4440790	4441554
AT1G13060	AT1G13060.1	1	4454383	4454678
AT1G13110	AT1G13110.1	1	4467470	4467670
AT1G13110	AT1G13110.1	1	4468170	4468441
AT1G13190	AT1G13190.1	1	4499935	4500135
AT1G13190	AT1G13190.1	1	4500985	4501385
AT1G13210	AT1G13210.1	1	4510362	4511542
AT1G13260	AT1G13260.1	1	4542568	4542768
AT1G13450	AT1G13450.1	1	4614755	4614905
AT1G13870	AT1G13870.1	1	4747362	4747462
AT1G13930	AT1G13930.1	1	4761092	4761292
AT1G14030	AT1G14030.1	1	4805306	4805368
AT1G14060	AT1G14060.1	1	4817570	4817720
AT1G14150	AT1G14150.1	1	4840253	4840353
AT1G14200	AT1G14200.1	1	4854750	4854900
AT1G14320	AT1G14320.1	1	4888883	4889033
AT1G14330	AT1G14330.1	1	4891401	4891551
AT1G14400	AT1G14400.1	1	4927893	4928089
AT1G14510	AT1G14510.1	1	4962103	4962403
AT1G14540	AT1G14540.1	1	4974585	4975505
AT1G14580	AT1G14580.1	1	4990541	4990641
AT1G14610	AT1G14610.1	1	5013196	5013653
AT1G14650	AT1G14650.1	1	5028818	5029168
AT1G14685	AT1G14685.1	1	5043392	5043592
AT1G14720	AT1G14720.1	1	5067283	5067854
AT1G14740	AT1G14740.1	1	5075310	5075910
AT1G14810	AT1G14810.1	1	5102573	5102673
AT1G14810	AT1G14810.1	1	5104545	5104645
AT1G14830	AT1G14830.1	1	5107643	5108365
AT1G14890	AT1G14890.1	1	5137464	5137664
AT1G15000	AT1G15000.1	1	5169246	5169346
AT1G15010	AT1G15010.1	1	5171307	5171407
AT1G15140	AT1G15140.1	1	5210402	5211031
AT1G15200	AT1G15200.1	1	5230629	5230855
AT1G15270	AT1G15270.1	1	5250728	5250878
AT1G15340	AT1G15340.1	1	5276214	5276614
AT1G15390	AT1G15390.1	1	5295392	5295492
AT1G15430	AT1G15430.1	1	5305027	5305177
AT1G15470	AT1G15470.1	1	5317318	5317498
AT1G15500	AT1G15500.1	1	5326590	5326690
AT1G15500	AT1G15500.1	1	5328261	5328546
AT1G15530	AT1G15530.1	1	5340731	5340881
AT1G15530	AT1G15530.1	1	5341481	5341631
AT1G15670	AT1G15670.1	1	5390652	5390852
AT1G15690	AT1G15690.1	1	5399140	5399290
AT1G15690	AT1G15690.1	1	5401486	5402348
AT1G15730	AT1G15730.1	1	5409489	5409787
AT1G15750	AT1G15750.1	1	5416517	5416690
AT1G15750	AT1G15750.1	1	5418691	5418791
AT1G15820	AT1G15820.1	1	5446894	5447094
AT1G15830	AT1G15830.1	1	5449326	5449476
AT1G15860	AT1G15860.1	1	5456696	5456846
AT1G15880	AT1G15880.1	1	5459683	5459783
AT1G15910	AT1G15910.1	1	5466455	5466605
AT1G15910	AT1G15910.1	1	5468166	5468523
AT1G15930	AT1G15930.1	1	5472357	5472578
AT1G15950	AT1G15950.1	1	5479125	5479803
AT1G15970	AT1G15970.1	1	5488268	5488368
AT1G15980	AT1G15980.1	1	5489896	5490355
AT1G16010	AT1G16010.1	1	5495808	5496095
AT1G16110	AT1G16110.1	1	5519784	5519934
AT1G16130	AT1G16130.1	1	5527658	5527958
AT1G16210	AT1G16210.1	1	5547052	5547402
AT1G16350	AT1G16350.1	1	5591966	5592222
AT1G16410	AT1G16410.1	1	5609507	5609657
AT1G16460	AT1G16460.1	1	5620348	5620561
AT1G16520	AT1G16520.1	1	5648910	5649060
AT1G16610	AT1G16610.1	1	5677222	5677372
AT1G16670	AT1G16670.1	1	5698964	5699200
AT1G16700	AT1G16700.1	1	5711492	5711742
AT1G16720	AT1G16720.1	1	5723288	5723981
AT1G16720	AT1G16720.1	1	5724924	5725704
AT1G16740	AT1G16740.1	1	5727890	5728787
AT1G16810	AT1G16810.1	1	5756258	5756468
AT1G16840	AT1G16840.1	1	5762803	5762953
AT1G16860	AT1G16860.1	1	5767350	5767600
AT1G16880	AT1G16880.1	1	5775715	5775968
AT1G16890	AT1G16890.1	1	5776399	5776549
AT1G16920	AT1G16920.1	1	5787391	5787591
AT1G17050	AT1G17050.1	1	5830903	5831053
AT1G17080	AT1G17080.1	1	5841456	5841556
AT1G17110	AT1G17110.1	1	5846094	5846294
AT1G17160	AT1G17160.1	1	5867785	5867935
AT1G17220	AT1G17220.1	1	5886583	5886783
AT1G17220	AT1G17220.1	1	5889371	5889783
AT1G17280	AT1G17280.1	1	5917155	5917305
AT1G17290	AT1G17290.1	1	5925289	5925549
AT1G17330	AT1G17330.1	1	5929909	5930109
AT1G17340	AT1G17340.1	1	5935871	5936355
AT1G17360	AT1G17360.1	1	5949151	5949401
AT1G17380	AT1G17380.1	1	5956237	5956337
AT1G17420	AT1G17420.1	1	5977561	5978071
AT1G17420	AT1G17420.1	1	5978725	5979099
AT1G17420	AT1G17420.1	1	5980413	5980674
AT1G17420	AT1G17420.1	1	5981174	5981324
AT1G17440	AT1G17440.1	1	5984379	5984529
AT1G17470	AT1G17470.1	1	6005870	6006183
AT1G17530	AT1G17530.1	1	6028081	6028231
AT1G17620	AT1G17620.1	1	6062616	6062866
AT1G17720	AT1G17720.1	1	6093872	6094072
AT1G17730	AT1G17730.1	1	6100021	6100171
AT1G17840	AT1G17840.1	1	6145378	6145577
AT1G17980	AT1G17980.1	1	6188406	6188506
AT1G17980	AT1G17980.1	1	6190980	6191179
AT1G18060	AT1G18060.1	1	6211975	6212075
AT1G18070	AT1G18070.1	1	6213855	6214105
AT1G18070	AT1G18070.1	1	6217135	6217343
AT1G18150	AT1G18150.1	1	6244819	6244969
AT1G18210	AT1G18210.1	1	6268428	6268628
AT1G18260	AT1G18260.1	1	6281603	6281753
AT1G18300	AT1G18300.1	1	6300472	6300722
AT1G18390	AT1G18390.1	1	6329605	6329905
AT1G18400	AT1G18400.1	1	6331798	6332202
AT1G18450	AT1G18450.1	1	6349787	6350038
AT1G18470	AT1G18470.1	1	6356735	6356934
AT1G18480	AT1G18480.1	1	6361829	6361979
AT1G18480	AT1G18480.1	1	6362229	6362329
AT1G18500	AT1G18500.1	1	6369447	6369597
AT1G18540	AT1G18540.1	1	6377381	6377581
AT1G18540	AT1G18540.1	1	6378071	6378380
AT1G18570	AT1G18570.1	1	6389761	6390075
AT1G18620	AT1G18620.1	1	6412231	6412331
AT1G18620	AT1G18620.1	1	6414190	6414290
AT1G18700	AT1G18700.1	1	6442754	6443034
AT1G18740	AT1G18740.1	1	6464222	6464372
AT1G18890	AT1G18890.1	1	6523381	6523581
AT1G18890	AT1G18890.1	1	6525762	6525912
AT1G18950	AT1G18950.1	1	6551257	6551357
AT1G19000	AT1G19000.1	1	6562044	6562144
AT1G19110	AT1G19110.1	1	6605458	6605608
AT1G19140	AT1G19140.1	1	6610963	6611113
AT1G19150	AT1G19150.1	1	6613282	6613382
AT1G19180	AT1G19180.1	1	6622942	6623192
AT1G19270	AT1G19270.1	1	6665007	6665207
AT1G19300	AT1G19300.1	1	6671903	6672003
AT1G19310	AT1G19310.1	1	6676628	6676828
AT1G19350	AT1G19350.1	1	6688798	6689465
AT1G19360	AT1G19360.1	1	6691574	6691724
AT1G19380	AT1G19380.1	1	6698448	6698598
AT1G19400	AT1G19400.1	1	6712304	6712404
AT1G19485	AT1G19485.1	1	6751122	6751272
AT1G19570	AT1G19570.1	1	6773668	6773818
AT1G19600	AT1G19600.1	1	6780784	6780984
AT1G19650	AT1G19650.1	1	6799140	6799290
AT1G19715	AT1G19715.1	1	6817371	6818067
AT1G19740	AT1G19740.1	1	6825022	6825172
AT1G19770	AT1G19770.1	1	6832592	6832942
AT1G19910	AT1G19910.1	1	6913279	6913379
AT1G19920	AT1G19920.1	1	6916255	6916355
AT1G20010	AT1G20010.1	1	6937883	6938333
AT1G20020	AT1G20020.1	1	6943289	6943812
AT1G20020	AT1G20020.1	1	6944688	6944925
AT1G20100	AT1G20100.1	1	6970067	6970167
AT1G20110	AT1G20110.1	1	6973943	6974504
AT1G20200	AT1G20200.1	1	7001304	7001554
AT1G20260	AT1G20260.1	1	7017633	7018110
AT1G20330	AT1G20330.1	1	7039559	7039709
AT1G20340	AT1G20340.1	1	7042763	7042913
AT1G20450	AT1G20450.1	1	7088216	7088666
AT1G20510	AT1G20510.1	1	7105231	7105781
AT1G20580	AT1G20580.1	1	7129968	7130381
AT1G20620	AT1G20620.1	1	7144522	7144672
AT1G20620	AT1G20620.1	1	7145749	7146190
AT1G20630	AT1G20630.1	1	7149163	7149605
AT1G20670	AT1G20670.1	1	7167821	7167971
AT1G20760	AT1G20760.1	1	7211834	7212681
AT1G20760	AT1G20760.1	1	7214218	7214368
AT1G20780	AT1G20780.1	1	7220308	7220608
AT1G20823	AT1G20823.1	1	7239050	7239250
AT1G20920	AT1G20920.1	1	7285693	7286243
AT1G20960	AT1G20960.1	1	7302637	7303187
AT1G20960	AT1G20960.1	1	7308945	7309045
AT1G20970	AT1G20970.1	1	7314146	7314838
AT1G20970	AT1G20970.1	1	7317372	7319052
AT1G20980	AT1G20980.1	1	7324588	7324738
AT1G20980	AT1G20980.1	1	7327940	7328040
AT1G20980	AT1G20980.1	1	7328972	7329072
AT1G21000	AT1G21000.1	1	7338907	7339007
AT1G21010	AT1G21010.1	1	7346506	7346656
AT1G21065	AT1G21065.1	1	7375182	7375691
AT1G21080	AT1G21080.1	1	7380142	7380242
AT1G21130	AT1G21130.1	1	7399864	7400105
AT1G21270	AT1G21270.1	1	7446231	7446431
AT1G21580	AT1G21580.1	1	7557970	7558170
AT1G21600	AT1G21600.1	1	7571614	7571825
AT1G21630	AT1G21630.1	1	7584151	7584251
AT1G21630	AT1G21630.1	1	7586235	7586985
AT1G21660	AT1G21660.1	1	7607345	7607946
AT1G21700	AT1G21700.1	1	7620883	7620983
AT1G21700	AT1G21700.1	1	7623648	7623798
AT1G21750	AT1G21750.1	1	7648392	7648642
AT1G21780	AT1G21780.1	1	7653787	7653887
AT1G21900	AT1G21900.1	1	7691417	7691598
AT1G22300	AT1G22300.1	1	7879026	7879126
AT1G22300	AT1G22300.1	1	7880617	7881119
AT1G22310	AT1G22310.1	1	7883077	7883298
AT1G22360	AT1G22360.1	1	7895077	7895277
AT1G22360	AT1G22360.1	1	7895577	7895827
AT1G22400	AT1G22400.1	1	7903786	7904036
AT1G22410	AT1G22410.1	1	7912196	7912296
AT1G22520	AT1G22520.1	1	7953957	7954268
AT1G22530	AT1G22530.1	1	7957392	7957892
AT1G22610	AT1G22610.1	1	7994991	7995191
AT1G22650	AT1G22650.1	1	8013500	8013650
AT1G22650	AT1G22650.1	1	8014868	8015118
AT1G22710	AT1G22710.1	1	8031867	8032167
AT1G22730	AT1G22730.1	1	8048716	8048816
AT1G22780	AT1G22780.1	1	8069179	8069279
AT1G22882	AT1G22882.1	1	8100685	8101035
AT1G22930	AT1G22930.1	1	8117908	8118234
AT1G22930	AT1G22930.1	1	8119979	8120277
AT1G22930	AT1G22930.1	1	8121727	8121827
AT1G23030	AT1G23030.1	1	8158305	8158455
AT1G23190	AT1G23190.1	1	8222319	8222562
AT1G23200	AT1G23200.1	1	8227728	8227878
AT1G23290	AT1G23290.1	1	8262984	8263134
AT1G23310	AT1G23310.1	1	8268651	8269230
AT1G23310	AT1G23310.1	1	8271265	8271365
AT1G23390	AT1G23390.1	1	8309949	8310099
AT1G23440	AT1G23440.1	1	8322199	8323702
AT1G23480	AT1G23480.1	1	8335116	8335266
AT1G23490	AT1G23490.1	1	8338197	8338391
AT1G23710	AT1G23710.1	1	8385801	8385901
AT1G23740	AT1G23740.1	1	8398348	8398448
AT1G23740	AT1G23740.1	1	8399349	8399499
AT1G23780	AT1G23780.1	1	8408275	8408375
AT1G24050	AT1G24050.1	1	8507010	8507160
AT1G24120	AT1G24120.1	1	8529309	8529409
AT1G24140	AT1G24140.1	1	8536337	8536587
AT1G24145	AT1G24145.1	1	8541367	8541467
AT1G24150	AT1G24150.1	1	8550168	8550318
AT1G24300	AT1G24300.1	1	8614452	8614602
AT1G24330	AT1G24330.1	1	8634555	8634705
AT1G24340	AT1G24340.1	1	8638730	8638830
AT1G24560	AT1G24560.1	1	8703685	8703785
AT1G24706	AT1G24706.1	1	8754456	8755346
AT1G24764	AT1G24764.1	1	8760531	8760631
AT1G25280	AT1G25280.1	1	8866294	8866544
AT1G25350	AT1G25350.1	1	8892243	8892600
AT1G25390	AT1G25390.1	1	8906733	8906833
AT1G25390	AT1G25390.1	1	8907333	8907533
AT1G25400	AT1G25400.1	1	8911348	8911498
AT1G25420	AT1G25420.1	1	8917677	8917827
AT1G25440	AT1G25440.1	1	8934068	8934168
AT1G25440	AT1G25440.1	1	8934610	8934860
AT1G25560	AT1G25560.1	1	8982191	8982341
AT1G26110	AT1G26110.1	1	9024681	9025020
AT1G26270	AT1G26270.1	1	9089728	9090228
AT1G26300	AT1G26300.1	1	9099237	9099504
AT1G26380	AT1G26380.1	1	9126978	9127178
AT1G26470	AT1G26470.1	1	9155141	9155241
AT1G26550	AT1G26550.1	1	9172114	9172704
AT1G26560	AT1G26560.1	1	9180528	9180839
AT1G26630	AT1G26630.1	1	9206835	9207087
AT1G26640	AT1G26640.1	1	9209498	9209852
AT1G26670	AT1G26670.1	1	9217426	9217526
AT1G26830	AT1G26830.1	1	9298020	9298370
AT1G26850	AT1G26850.1	1	9301979	9302162
AT1G27000	AT1G27000.1	1	9374231	9374595
AT1G27090	AT1G27090.1	1	9404011	9404111
AT1G27090	AT1G27090.1	1	9405656	9405806
AT1G27100	AT1G27100.1	1	9407814	9408016
AT1G27300	AT1G27300.1	1	9483457	9483875
AT1G27330	AT1G27330.1	1	9493570	9493892
AT1G27340	AT1G27340.1	1	9497733	9497883
AT1G27400	AT1G27400.1	1	9516362	9516750
AT1G27430	AT1G27430.1	1	9521023	9521123
AT1G27450	AT1G27450.1	1	9532139	9532438
AT1G27460	AT1G27460.1	1	9537293	9537393
AT1G27500	AT1G27500.1	1	9551614	9551764
AT1G27510	AT1G27510.1	1	9554924	9555024
AT1G27530	AT1G27530.1	1	9563763	9563863
AT1G27650	AT1G27650.1	1	9615803	9616103
AT1G27730	AT1G27730.1	1	9648423	9648573
AT1G27752	AT1G27752.1	1	9667032	9667132
AT1G27760	AT1G27760.1	1	9671162	9671398
AT1G27770	AT1G27770.1	1	9672987	9673087
AT1G27770	AT1G27770.1	1	9675337	9675907
AT1G27850	AT1G27850.1	1	9703446	9703646
AT1G27910	AT1G27910.1	1	9722829	9722979
AT1G28140	AT1G28140.1	1	9833970	9834227
AT1G28190	AT1G28190.1	1	9847373	9847473
AT1G28240	AT1G28240.1	1	9868529	9868729
AT1G28280	AT1G28280.1	1	9886978	9887178
AT1G28370	AT1G28370.1	1	9956640	9956740
AT1G28380	AT1G28380.1	1	9965519	9965719
AT1G28520	AT1G28520.1	1	10030962	10031162
AT1G29050	AT1G29050.1	1	10138808	10138958
AT1G29150	AT1G29150.1	1	10181434	10181584
AT1G29220	AT1G29220.1	1	10212372	10212472
AT1G29340	AT1G29340.1	1	10266245	10266545
AT1G29470	AT1G29470.1	1	10312594	10313094
AT1G29660	AT1G29660.1	1	10372449	10372660
AT1G29660	AT1G29660.1	1	10373048	10373198
AT1G29670	AT1G29670.1	1	10377496	10377596
AT1G29690	AT1G29690.1	1	10379257	10379657
AT1G29850	AT1G29850.1	1	10447854	10449065
AT1G29880	AT1G29880.1	1	10459571	10459721
AT1G29880	AT1G29880.1	1	10462501	10462701
AT1G29900	AT1G29900.1	1	10470703	10470803
AT1G29900	AT1G29900.1	1	10471403	10471553
AT1G29910	AT1G29910.1	1	10472749	10473049
AT1G29920	AT1G29920.1	1	10475409	10475659
AT1G29930	AT1G29930.1	1	10478355	10478755
AT1G29990	AT1G29990.1	1	10507643	10507837
AT1G30000	AT1G30000.1	1	10509354	10509454
AT1G30000	AT1G30000.1	1	10510921	10511021
AT1G30200	AT1G30200.1	1	10625129	10625279
AT1G30200	AT1G30200.1	1	10626780	10626880
AT1G30210	AT1G30210.1	1	10629189	10629289
AT1G30230	AT1G30230.1	1	10639805	10640333
AT1G30320	AT1G30320.1	1	10681955	10682468
AT1G30360	AT1G30360.1	1	10717327	10717527
AT1G30360	AT1G30360.1	1	10718110	10718798
AT1G30380	AT1G30380.1	1	10722347	10722666
AT1G30400	AT1G30400.1	1	10737481	10737772
AT1G30440	AT1G30440.1	1	10760611	10760711
AT1G30440	AT1G30440.1	1	10761802	10761902
AT1G30450	AT1G30450.1	1	10768268	10768368
AT1G30470	AT1G30470.1	1	10785928	10786028
AT1G30580	AT1G30580.1	1	10831771	10831921
AT1G30630	AT1G30630.1	1	10858512	10859345
AT1G30690	AT1G30690.1	1	10888553	10888753
AT1G30690	AT1G30690.1	1	10889053	10889353
AT1G30700	AT1G30700.1	1	10892670	10892920
AT1G30700	AT1G30700.1	1	10893601	10893701
AT1G30700	AT1G30700.1	1	10894001	10894151
AT1G30720	AT1G30720.1	1	10898422	10898572
AT1G30720	AT1G30720.1	1	10899372	10899572
AT1G30730	AT1G30730.1	1	10901054	10901154
AT1G30730	AT1G30730.1	1	10902004	10902154
AT1G30755	AT1G30755.1	1	10906307	10906457
AT1G30810	AT1G30810.1	1	10940380	10940530
AT1G30910	AT1G30910.1	1	11002585	11002816
AT1G31130	AT1G31130.1	1	11115645	11115995
AT1G31170	AT1G31170.1	1	11133777	11133957
AT1G31175	AT1G31175.1	1	11140649	11140749
AT1G31180	AT1G31180.1	1	11142823	11143110
AT1G31190	AT1G31190.1	1	11146420	11146746
AT1G31330	AT1G31330.1	1	11215587	11215837
AT1G31340	AT1G31340.1	1	11218704	11218904
AT1G31350	AT1G31350.1	1	11221686	11221786
AT1G31350	AT1G31350.1	1	11222486	11222686
AT1G31420	AT1G31420.1	1	11253002	11253311
AT1G31580	AT1G31580.1	1	11311644	11311744
AT1G31730	AT1G31730.1	1	11359892	11360092
AT1G31730	AT1G31730.1	1	11363385	11363535
AT1G31780	AT1G31780.1	1	11391277	11391377
AT1G31800	AT1G31800.1	1	11398678	11398909
AT1G31812	AT1G31812.1	1	11411115	11411215
AT1G31870	AT1G31870.1	1	11437359	11437628
AT1G31870	AT1G31870.1	1	11438993	11439327
AT1G31910	AT1G31910.1	1	11461531	11461681
AT1G31970	AT1G31970.1	1	11480166	11480316
AT1G32060	AT1G32060.1	1	11532583	11532783
AT1G32060	AT1G32060.1	1	11533501	11533831
AT1G32080	AT1G32080.1	1	11539378	11539550
AT1G32130	AT1G32130.1	1	11559133	11559603
AT1G32200	AT1G32200.1	1	11602211	11602551
AT1G32220	AT1G32220.1	1	11609367	11609467
AT1G32230	AT1G32230.1	1	11615645	11616037
AT1G32400	AT1G32400.1	1	11689334	11689484
AT1G32440	AT1G32440.1	1	11714723	11714955
AT1G32470	AT1G32470.1	1	11739344	11739494
AT1G32500	AT1G32500.1	1	11749980	11750130
AT1G32530	AT1G32530.1	1	11759932	11760132
AT1G32640	AT1G32640.1	1	11799438	11799688
AT1G32640	AT1G32640.1	1	11800588	11800738
AT1G32700	AT1G32700.1	1	11828469	11829298
AT1G32750	AT1G32750.1	1	11846736	11846970
AT1G32810	AT1G32810.2	1	11885487	11885837
AT1G32900	AT1G32900.1	1	11921116	11921266
AT1G32990	AT1G32990.1	1	11956979	11957179
AT1G33040	AT1G33040.1	1	11966520	11967146
AT1G33290	AT1G33290.1	1	12075608	12076024
AT1G33590	AT1G33590.1	1	12178027	12178127
AT1G33590	AT1G33590.1	1	12178827	12179127
AT1G33600	AT1G33600.1	1	12181876	12182076
AT1G33970	AT1G33970.1	1	12349564	12349664
AT1G33990	AT1G33990.1	1	12355968	12356068
AT1G33990	AT1G33990.1	1	12357707	12357907
AT1G34000	AT1G34000.1	1	12358133	12358716
AT1G34030	AT1G34030.1	1	12370181	12370281
AT1G34190	AT1G34190.1	1	12451901	12452202
AT1G34220	AT1G34220.1	1	12463890	12463990
AT1G34300	AT1G34300.1	1	12505506	12505656
AT1G34320	AT1G34320.1	1	12523097	12523406
AT1G34370	AT1G34370.1	1	12551724	12551924
AT1G34550	AT1G34550.1	1	12649553	12649653
AT1G35140	AT1G35140.1	1	12852497	12852647
AT1G35160	AT1G35160.1	1	12867281	12867431
AT1G35350	AT1G35350.1	1	12983800	12984333
AT1G35580	AT1G35580.1	1	13122719	13123319
AT1G35670	AT1G35670.1	1	13207378	13207661
AT1G35680	AT1G35680.1	1	13210193	13210293
AT1G35710	AT1G35710.1	1	13222540	13222740
AT1G35720	AT1G35720.1	1	13226043	13226279
AT1G35720	AT1G35720.1	1	13226729	13226879
AT1G36050	AT1G36050.1	1	13450204	13450354
AT1G36310	AT1G36310.1	1	13670423	13670573
AT1G36320	AT1G36320.1	1	13673589	13673833
AT1G36370	AT1G36370.1	1	13698139	13698339
AT1G36730	AT1G36730.1	1	13899245	13899545
AT1G37130	AT1G37130.1	1	14158727	14159277
AT1G37130	AT1G37130.1	1	14160159	14160559
AT1G41830	AT1G41830.1	1	15603734	15603884
AT1G41830	AT1G41830.1	1	15604948	15605098
AT1G42430	AT1G42430.1	1	15893869	15894070
AT1G42440	AT1G42440.1	1	15897521	15897754
AT1G42550	AT1G42550.1	1	15978164	15978314
AT1G42960	AT1G42960.1	1	16126993	16127143
AT1G42970	AT1G42970.1	1	16128169	16129022
AT1G42990	AT1G42990.1	1	16136403	16137113
AT1G43160	AT1G43160.1	1	16264259	16264409
AT1G43170	AT1G43170.1	1	16267005	16267683
AT1G43560	AT1G43560.1	1	16398212	16398362
AT1G43670	AT1G43670.1	1	16469590	16469922
AT1G43700	AT1G43700.1	1	16484581	16484681
AT1G43890	AT1G43890.1	1	16648296	16648446
AT1G44350	AT1G44350.1	1	16834628	16834928
AT1G44575	AT1G44575.1	1	16872359	16872975
AT1G44770	AT1G44770.1	1	16909145	16909395
AT1G44920	AT1G44920.1	1	16984169	16984369
AT1G45000	AT1G45000.1	1	17011629	17011729
AT1G45180	AT1G45180.1	1	17100706	17101001
AT1G45180	AT1G45180.1	1	17101717	17101867
AT1G45201	AT1G45201.1	1	17126812	17127066
AT1G45688	AT1G45688.1	1	17191440	17191640
AT1G45688	AT1G45688.1	1	17192530	17192730
AT1G47128	AT1G47128.1	1	17283434	17283734
AT1G47200	AT1G47200.1	1	17298417	17298617
AT1G47420	AT1G47420.1	1	17395676	17396179
AT1G48030	AT1G48030.1	1	17717855	17718105
AT1G48030	AT1G48030.1	1	17718891	17719041
AT1G48110	AT1G48110.1	1	17771772	17772141
AT1G48160	AT1G48160.1	1	17786686	17786836
AT1G48410	AT1G48410.1	1	17891459	17891859
AT1G48420	AT1G48420.1	1	17898369	17898519
AT1G48450	AT1G48450.1	1	17909472	17909572
AT1G48520	AT1G48520.1	1	17942375	17942603
AT1G48570	AT1G48570.1	1	17955430	17955530
AT1G48600	AT1G48600.1	1	17967702	17968136
AT1G48620	AT1G48620.1	1	17974075	17974275
AT1G48630	AT1G48630.1	1	17981916	17982066
AT1G48760	AT1G48760.1	1	18036655	18036805
AT1G48830	AT1G48830.1	1	18059832	18060165
AT1G48850	AT1G48850.1	1	18067542	18067940
AT1G49000	AT1G49000.1	1	18123615	18123765
AT1G49240	AT1G49240.1	1	18216754	18216854
AT1G49240	AT1G49240.1	1	18217300	18218157
AT1G49300	AT1G49300.1	1	18236764	18237030
AT1G49380	AT1G49380.1	1	18276957	18277107
AT1G49480	AT1G49480.1	1	18314825	18315124
AT1G49600	AT1G49600.1	1	18356973	18357073
AT1G49750	AT1G49750.1	1	18412351	18412651
AT1G49760	AT1G49760.1	1	18418047	18418774
AT1G49950	AT1G49950.1	1	18494317	18494675
AT1G49970	AT1G49970.1	1	18501796	18502192
AT1G49975	AT1G49975.1	1	18505349	18505449
AT1G50010	AT1G50010.1	1	18518298	18518691
AT1G50120	AT1G50120.1	1	18564871	18564971
AT1G50200	AT1G50200.1	1	18591992	18592200
AT1G50250	AT1G50250.1	1	18614481	18614869
AT1G50250	AT1G50250.1	1	18615367	18615813
AT1G50300	AT1G50300.1	1	18628742	18628892
AT1G50440	AT1G50440.1	1	18687566	18687716
AT1G50450	AT1G50450.1	1	18688617	18688809
AT1G50450	AT1G50450.1	1	18690036	18690371
AT1G50480	AT1G50480.1	1	18703420	18703570
AT1G50480	AT1G50480.1	1	18704520	18704620
AT1G50600	AT1G50600.1	1	18737491	18737641
AT1G50640	AT1G50640.1	1	18757983	18758233
AT1G50660	AT1G50660.1	1	18771687	18772144
AT1G50660	AT1G50660.1	1	18772959	18773109
AT1G50900	AT1G50900.1	1	18866912	18867062
AT1G50920	AT1G50920.1	1	18872087	18872237
AT1G51070	AT1G51070.1	1	18929134	18929352
AT1G51200	AT1G51200.1	1	18985984	18986084
AT1G51400	AT1G51400.1	1	19052232	19052382
AT1G51500	AT1G51500.1	1	19099202	19099302
AT1G51510	AT1G51510.1	1	19104700	19104800
AT1G51630	AT1G51630.1	1	19143994	19144144
AT1G51660	AT1G51660.1	1	19154623	19154923
AT1G51680	AT1G51680.1	1	19160652	19160952
AT1G51690	AT1G51690.1	1	19166191	19166641
AT1G51700	AT1G51700.1	1	19174520	19174670
AT1G51730	AT1G51730.1	1	19186720	19186870
AT1G51740	AT1G51740.1	1	19191086	19191186
AT1G51760	AT1G51760.1	1	19200199	19200601
AT1G51790	AT1G51790.1	1	19206770	19207451
AT1G51800	AT1G51800.1	1	19216852	19217091
AT1G51800	AT1G51800.1	1	19217444	19217844
AT1G51820	AT1G51820.1	1	19237407	19237614
AT1G51820	AT1G51820.1	1	19239788	19239971
AT1G52190	AT1G52190.1	1	19434709	19434951
AT1G52200	AT1G52200.1	1	19442215	19442315
AT1G52230	AT1G52230.1	1	19454886	19455129
AT1G52300	AT1G52300.1	1	19475082	19475182
AT1G52360	AT1G52360.1	1	19504262	19504412
AT1G52380	AT1G52380.1	1	19510465	19510615
AT1G52420	AT1G52420.1	1	19530111	19530261
AT1G52510	AT1G52510.1	1	19565122	19565222
AT1G52670	AT1G52670.1	1	19615045	19615145
AT1G52730	AT1G52730.1	1	19644810	19645010
AT1G52760	AT1G52760.1	1	19651325	19651475
AT1G52870	AT1G52870.1	1	19685797	19685897
AT1G53160	AT1G53160.1	1	19806949	19807099
AT1G53240	AT1G53240.1	1	19854926	19855267
AT1G53280	AT1G53280.1	1	19864856	19864956
AT1G53320	AT1G53320.1	1	19891101	19891251
AT1G53430	AT1G53430.1	1	19939550	19940157
AT1G53430	AT1G53430.1	1	19940536	19940836
AT1G53440	AT1G53440.1	1	19950549	19950726
AT1G53440	AT1G53440.1	1	19951055	19951505
AT1G53500	AT1G53500.1	1	19967269	19967419
AT1G53500	AT1G53500.1	1	19968298	19968448
AT1G53560	AT1G53560.1	1	19984942	19985883
AT1G53570	AT1G53570.1	1	19988076	19988226
AT1G53570	AT1G53570.1	1	19990654	19990754
AT1G53590	AT1G53590.1	1	19999331	19999481
AT1G53645	AT1G53645.1	1	20027535	20027835
AT1G53670	AT1G53670.1	1	20037302	20037514
AT1G53750	AT1G53750.1	1	20065943	20066043
AT1G53840	AT1G53840.1	1	20101895	20102095
AT1G53840	AT1G53840.1	1	20103060	20103160
AT1G53910	AT1G53910.1	1	20135875	20136125
AT1G54060	AT1G54060.1	1	20181229	20181379
AT1G54060	AT1G54060.1	1	20181929	20182079
AT1G54130	AT1G54130.1	1	20213460	20213610
AT1G54270	AT1G54270.1	1	20261458	20261658
AT1G54350	AT1G54350.1	1	20290140	20290240
AT1G54490	AT1G54490.1	1	20351480	20351665
AT1G54520	AT1G54520.1	1	20365782	20365982
AT1G54580	AT1G54580.1	1	20390315	20390785
AT1G54630	AT1G54630.1	1	20401574	20401674
AT1G54740	AT1G54740.1	1	20430969	20431119
AT1G54780	AT1G54780.1	1	20439484	20439684
AT1G54780	AT1G54780.1	1	20440747	20440997
AT1G54920	AT1G54920.1	1	20471952	20472126
AT1G55120	AT1G55120.1	1	20568083	20568373
AT1G55160	AT1G55160.1	1	20579667	20579867
AT1G55170	AT1G55170.1	1	20580780	20580930
AT1G55310	AT1G55310.1	1	20632541	20632691
AT1G55450	AT1G55450.1	1	20705999	20706790
AT1G55460	AT1G55460.1	1	20708278	20708478
AT1G55480	AT1G55480.1	1	20714721	20715118
AT1G55490	AT1G55490.1	1	20717894	20718076
AT1G55530	AT1G55530.1	1	20729481	20729631
AT1G55530	AT1G55530.1	1	20730081	20730231
AT1G55590	AT1G55590.1	1	20769414	20769564
AT1G55670	AT1G55670.1	1	20803249	20803349
AT1G55680	AT1G55680.1	1	20805251	20805351
AT1G55960	AT1G55960.1	1	20927965	20928065
AT1G56050	AT1G56050.1	1	20964882	20965222
AT1G56070	AT1G56070.1	1	20968187	20968937
AT1G56070	AT1G56070.1	1	20969387	20969487
AT1G56110	AT1G56110.1	1	20984470	20984770
AT1G56200	AT1G56200.1	1	21031764	21032014
AT1G56240	AT1G56240.1	1	21056373	21056573
AT1G56280	AT1G56280.1	1	21073089	21073189
AT1G56330	AT1G56330.1	1	21086897	21086997
AT1G56340	AT1G56340.1	1	21090066	21090394
AT1G56340	AT1G56340.1	1	21091234	21091466
AT1G56500	AT1G56500.1	1	21165616	21165783
AT1G56510	AT1G56510.1	1	21168039	21169568
AT1G56510	AT1G56510.1	1	21170218	21170368
AT1G56510	AT1G56510.1	1	21172222	21173426
AT1G56660	AT1G56660.1	1	21239388	21239788
AT1G57620	AT1G57620.1	1	21344057	21344318
AT1G57630	AT1G57630.1	1	21346039	21346139
AT1G57680	AT1G57680.1	1	21362698	21362798
AT1G57720	AT1G57720.1	1	21378243	21378421
AT1G57720	AT1G57720.1	1	21379263	21379413
AT1G57770	AT1G57770.1	1	21397568	21397953
AT1G57990	AT1G57990.1	1	21442670	21442870
AT1G58100	AT1G58100.1	1	21513663	21513813
AT1G58180	AT1G58180.1	1	21538335	21538516
AT1G58200	AT1G58200.1	1	21548653	21548853
AT1G58290	AT1G58290.1	1	21624058	21624558
AT1G58360	AT1G58360.1	1	21676630	21676780
AT1G58602	AT1G58602.1	1	21763259	21763409
AT1G59580	AT1G59580.1	1	21884093	21884545
AT1G59590	AT1G59590.1	1	21888152	21888302
AT1G59610	AT1G59610.1	1	21893371	21893521
AT1G59610	AT1G59610.1	1	21898038	21898249
AT1G59610	AT1G59610.1	1	21900362	21900576
AT1G59710	AT1G59710.1	1	21939117	21939287
AT1G59750	AT1G59750.1	1	21984080	21984230
AT1G59820	AT1G59820.1	1	22011378	22011528
AT1G59870	AT1G59870.1	1	22034756	22034956
AT1G59870	AT1G59870.1	1	22036314	22036464
AT1G59870	AT1G59870.1	1	22037579	22037808
AT1G59870	AT1G59870.1	1	22038142	22038792
AT1G59870	AT1G59870.1	1	22039130	22039330
AT1G59900	AT1G59900.1	1	22053098	22053718
AT1G59910	AT1G59910.1	1	22054106	22054506
AT1G59910	AT1G59910.1	1	22055752	22055952
AT1G59970	AT1G59970.1	1	22073934	22074034
AT1G60200	AT1G60200.1	1	22201932	22202432
AT1G60220	AT1G60220.1	1	22211670	22211856
AT1G60780	AT1G60780.1	1	22369049	22369299
AT1G60900	AT1G60900.1	1	22424433	22424533
AT1G60940	AT1G60940.1	1	22439377	22439577
AT1G60950	AT1G60950.1	1	22444540	22444740
AT1G61010	AT1G61010.1	1	22475106	22475306
AT1G61040	AT1G61040.1	1	22485367	22485467
AT1G61100	AT1G61100.1	1	22509840	22509940
AT1G61210	AT1G61210.1	1	22571620	22571820
AT1G61250	AT1G61250.1	1	22586521	22587219
AT1G61250	AT1G61250.1	1	22588609	22588709
AT1G61260	AT1G61260.1	1	22593973	22594123
AT1G61360	AT1G61360.1	1	22638024	22638174
AT1G61360	AT1G61360.1	1	22640116	22640516
AT1G61380	AT1G61380.1	1	22646314	22646464
AT1G61520	AT1G61520.1	1	22700736	22701136
AT1G61560	AT1G61560.1	1	22708838	22709038
AT1G61580	AT1G61580.1	1	22721392	22721542
AT1G61660	AT1G61660.1	1	22754814	22755179
AT1G61690	AT1G61690.1	1	22784617	22784767
AT1G61870	AT1G61870.1	1	22866315	22866415
AT1G62020	AT1G62020.1	1	22921927	22922077
AT1G62180	AT1G62180.1	1	22976095	22976295
AT1G62300	AT1G62300.1	1	23017693	23017941
AT1G62380	AT1G62380.1	1	23082320	23082420
AT1G62380	AT1G62380.1	1	23083786	23083886
AT1G62390	AT1G62390.1	1	23084677	23085077
AT1G62390	AT1G62390.1	1	23085477	23085577
AT1G62422	AT1G62422.1	1	23100533	23100633
AT1G62480	AT1G62480.1	1	23129396	23129546
AT1G62600	AT1G62600.1	1	23181288	23181438
AT1G62740	AT1G62740.1	1	23231606	23232254
AT1G62750	AT1G62750.1	1	23234037	23234758
AT1G62750	AT1G62750.1	1	23235508	23235758
AT1G62780	AT1G62780.1	1	23249301	23249401
AT1G62780	AT1G62780.1	1	23250215	23250634
AT1G62790	AT1G62790.1	1	23252413	23252513
AT1G63090	AT1G63090.1	1	23391694	23392069
AT1G63170	AT1G63170.1	1	23425552	23425702
AT1G63220	AT1G63220.1	1	23450203	23450303
AT1G63500	AT1G63500.1	1	23558017	23558461
AT1G63750	AT1G63750.1	1	23655024	23655224
AT1G63770	AT1G63770.1	1	23657734	23657834
AT1G63830	AT1G63830.1	1	23686799	23687047
AT1G63860	AT1G63860.1	1	23702095	23702586
AT1G63900	AT1G63900.1	1	23718553	23718843
AT1G63980	AT1G63980.1	1	23742176	23743099
AT1G64040	AT1G64040.1	1	23758478	23758628
AT1G64140	AT1G64140.1	1	23804835	23805035
AT1G64190	AT1G64190.1	1	23825686	23825786
AT1G64200	AT1G64200.1	1	23829227	23829327
AT1G64230	AT1G64230.1	1	23833658	23834737
AT1G64230	AT1G64230.1	1	23835189	23835339
AT1G64280	AT1G64280.1	1	23853779	23853879
AT1G64280	AT1G64280.1	1	23854916	23855116
AT1G64330	AT1G64330.1	1	23873702	23873852
AT1G64370	AT1G64370.1	1	23889220	23889370
AT1G64385	AT1G64385.1	1	23901967	23902117
AT1G64400	AT1G64400.1	1	23915851	23916113
AT1G64510	AT1G64510.1	1	23955166	23955955
AT1G64520	AT1G64520.1	1	23956436	23956536
AT1G64670	AT1G64670.1	1	24030981	24031181
AT1G64680	AT1G64680.1	1	24036171	24036471
AT1G64710	AT1G64710.1	1	24044876	24045057
AT1G64720	AT1G64720.1	1	24046779	24047229
AT1G64720	AT1G64720.1	1	24047841	24047941
AT1G64740	AT1G64740.1	1	24050006	24050156
AT1G64740	AT1G64740.1	1	24052136	24052336
AT1G64790	AT1G64790.1	1	24077190	24077290
AT1G64860	AT1G64860.1	1	24098847	24099047
AT1G65010	AT1G65010.1	1	24150387	24150537
AT1G65010	AT1G65010.1	1	24153387	24153537
AT1G65230	AT1G65230.1	1	24229148	24229248
AT1G65260	AT1G65260.1	1	24239668	24240515
AT1G65280	AT1G65280.1	1	24245627	24245777
AT1G65290	AT1G65290.1	1	24249023	24249223
AT1G65310	AT1G65310.1	1	24257975	24258125
AT1G65320	AT1G65320.1	1	24260352	24260452
AT1G65390	AT1G65390.1	1	24293967	24294593
AT1G65430	AT1G65430.1	1	24301145	24301295
AT1G65440	AT1G65440.1	1	24308800	24308950
AT1G65520	AT1G65520.1	1	24361643	24361793
AT1G65540	AT1G65540.1	1	24363321	24363767
AT1G65590	AT1G65590.1	1	24386200	24388193
AT1G65610	AT1G65610.1	1	24391943	24392093
AT1G65610	AT1G65610.1	1	24395010	24395160
AT1G65840	AT1G65840.1	1	24492106	24492642
AT1G65930	AT1G65930.1	1	24541602	24541977
AT1G65960	AT1G65960.1	1	24555866	24556343
AT1G65980	AT1G65980.1	1	24559745	24560378
AT1G66130	AT1G66130.1	1	24616520	24616670
AT1G66160	AT1G66160.1	1	24637546	24637746
AT1G66180	AT1G66180.1	1	24647238	24647438
AT1G66200	AT1G66200.1	1	24656753	24657109
AT1G66260	AT1G66260.1	1	24695799	24696049
AT1G66340	AT1G66340.1	1	24735531	24735856
AT1G66410	AT1G66410.1	1	24774495	24774745
AT1G66580	AT1G66580.1	1	24839165	24839815
AT1G66660	AT1G66660.1	1	24862620	24863068
AT1G66670	AT1G66670.1	1	24863930	24864080
AT1G66920	AT1G66920.1	1	24966139	24966289
AT1G66970	AT1G66970.1	1	24992749	24992899
AT1G66970	AT1G66970.1	1	24993399	24993499
AT1G67090	AT1G67090.1	1	25048482	25048632
AT1G67230	AT1G67230.1	1	25153915	25154115
AT1G67230	AT1G67230.1	1	25154756	25154906
AT1G67280	AT1G67280.1	1	25188362	25188562
AT1G67280	AT1G67280.1	1	25190195	25190494
AT1G67310	AT1G67310.1	1	25198232	25198495
AT1G67310	AT1G67310.1	1	25198987	25199087
AT1G67310	AT1G67310.1	1	25200805	25201130
AT1G67430	AT1G67430.1	1	25263460	25263650
AT1G67530	AT1G67530.1	1	25309031	25309231
AT1G67530	AT1G67530.1	1	25310804	25311054
AT1G67560	AT1G67560.1	1	25323150	25323387
AT1G67580	AT1G67580.1	1	25327699	25327799
AT1G67680	AT1G67680.1	1	25365818	25366218
AT1G67680	AT1G67680.1	1	25368376	25368476
AT1G67700	AT1G67700.1	1	25375443	25375836
AT1G67740	AT1G67740.1	1	25394704	25394904
AT1G67785	AT1G67785.1	1	25416069	25416141
AT1G67850	AT1G67850.1	1	25441021	25441365
AT1G67860	AT1G67860.1	1	25444863	25445013
AT1G67870	AT1G67870.1	1	25449651	25449951
AT1G67890	AT1G67890.1	1	25458761	25458911
AT1G67930	AT1G67930.1	1	25474507	25474707
AT1G67930	AT1G67930.1	1	25476973	25477223
AT1G67970	AT1G67970.1	1	25484767	25485017
AT1G68010	AT1G68010.1	1	25494606	25495472
AT1G68110	AT1G68110.1	1	25524968	25525068
AT1G68130	AT1G68130.1	1	25533918	25534018
AT1G68140	AT1G68140.1	1	25539464	25539964
AT1G68300	AT1G68300.1	1	25599107	25599307
AT1G68440	AT1G68440.1	1	25658383	25658583
AT1G68520	AT1G68520.1	1	25710007	25710207
AT1G68670	AT1G68670.1	1	25782817	25783096
AT1G68690	AT1G68690.1	1	25789658	25789808
AT1G68720	AT1G68720.1	1	25805468	25805668
AT1G68720	AT1G68720.1	1	25806818	25807018
AT1G68830	AT1G68830.1	1	25872619	25873154
AT1G68840	AT1G68840.1	1	25880477	25880627
AT1G68840	AT1G68840.1	1	25881227	25881377
AT1G68910	AT1G68910.1	1	25908240	25908340
AT1G69040	AT1G69040.1	1	25959563	25959744
AT1G69060	AT1G69060.1	1	25966723	25966909
AT1G69060	AT1G69060.1	1	25967342	25967450
AT1G69070	AT1G69070.1	1	25967376	25967476
AT1G69340	AT1G69340.1	1	26066363	26066463
AT1G69340	AT1G69340.1	1	26068432	26068699
AT1G69390	AT1G69390.1	1	26085759	26085859
AT1G69510	AT1G69510.1	1	26127051	26127632
AT1G69530	AT1G69530.1	1	26142751	26142951
AT1G69570	AT1G69570.1	1	26161736	26161886
AT1G69620	AT1G69620.1	1	26189886	26190084
AT1G69740	AT1G69740.1	1	26234089	26234274
AT1G69740	AT1G69740.1	1	26234446	26234734
AT1G69760	AT1G69760.1	1	26240158	26240358
AT1G69840	AT1G69840.1	1	26294033	26294183
AT1G69850	AT1G69850.1	1	26300007	26300242
AT1G69900	AT1G69900.1	1	26327431	26327581
AT1G69960	AT1G69960.1	1	26348851	26349001
AT1G70070	AT1G70070.1	1	26391229	26391379
AT1G70140	AT1G70140.1	1	26413552	26413752
AT1G70140	AT1G70140.1	1	26414430	26414580
AT1G70160	AT1G70160.1	1	26422164	26422314
AT1G70280	AT1G70280.1	1	26466385	26466485
AT1G70290	AT1G70290.1	1	26471246	26471446
AT1G70310	AT1G70310.1	1	26487185	26487335
AT1G70370	AT1G70370.1	1	26513223	26513373
AT1G70420	AT1G70420.1	1	26539912	26540062
AT1G70480	AT1G70480.1	1	26563434	26563584
AT1G70520	AT1G70520.1	1	26585633	26586264
AT1G70590	AT1G70590.1	1	26618721	26618821
AT1G70600	AT1G70600.1	1	26621459	26621559
AT1G70610	AT1G70610.1	1	26624742	26625313
AT1G70610	AT1G70610.1	1	26625995	26626304
AT1G70620	AT1G70620.1	1	26629843	26630092
AT1G70660	AT1G70660.1	1	26641554	26641960
AT1G70700	AT1G70700.1	1	26656241	26656768
AT1G70740	AT1G70740.1	1	26674084	26674234
AT1G70750	AT1G70750.1	1	26682028	26682128
AT1G70770	AT1G70770.1	1	26688746	26688846
AT1G70770	AT1G70770.1	1	26690977	26691077
AT1G70810	AT1G70810.1	1	26704180	26704617
AT1G70820	AT1G70820.1	1	26705818	26705918
AT1G70820	AT1G70820.1	1	26706679	26706829
AT1G70830	AT1G70830.1	1	26710427	26710814
AT1G70890	AT1G70890.1	1	26726143	26726394
AT1G70980	AT1G70980.1	1	26764098	26764279
AT1G71040	AT1G71040.1	1	26797194	26797425
AT1G71080	AT1G71080.1	1	26810214	26810414
AT1G71100	AT1G71100.1	1	26814782	26814882
AT1G71130	AT1G71130.1	1	26823038	26823188
AT1G71410	AT1G71410.1	1	26913546	26913646
AT1G71520	AT1G71520.1	1	26938625	26938725
AT1G71697	AT1G71697.1	1	26971523	26971623
AT1G71697	AT1G71697.1	1	26972789	26972970
AT1G71710	AT1G71710.1	1	26976066	26976362
AT1G71720	AT1G71720.1	1	26984071	26984221
AT1G71720	AT1G71720.1	1	26985768	26985918
AT1G71820	AT1G71820.1	1	27009734	27009834
AT1G71820	AT1G71820.1	1	27016225	27016454
AT1G71880	AT1G71880.1	1	27054730	27054830
AT1G71880	AT1G71880.1	1	27055080	27055230
AT1G72010	AT1G72010.1	1	27108817	27109017
AT1G72150	AT1G72150.1	1	27148660	27149360
AT1G72160	AT1G72160.1	1	27155264	27155414
AT1G72360	AT1G72360.1	1	27242112	27242312
AT1G72370	AT1G72370.1	1	27243083	27243509
AT1G72430	AT1G72430.1	1	27265330	27265480
AT1G72440	AT1G72440.1	1	27268256	27268356
AT1G72450	AT1G72450.1	1	27274526	27275250
AT1G72470	AT1G72470.1	1	27283743	27283893
AT1G72500	AT1G72500.1	1	27295456	27295656
AT1G72520	AT1G72520.1	1	27309196	27309728
AT1G72520	AT1G72520.1	1	27312313	27312563
AT1G72790	AT1G72790.1	1	27395797	27396097
AT1G72880	AT1G72880.1	1	27423647	27423747
AT1G73030	AT1G73030.1	1	27474575	27474875
AT1G73060	AT1G73060.1	1	27479070	27479170
AT1G73060	AT1G73060.1	1	27481038	27481325
AT1G73080	AT1G73080.1	1	27487950	27488100
AT1G73200	AT1G73200.1	1	27523454	27523988
AT1G73230	AT1G73230.1	1	27540378	27540678
AT1G73480	AT1G73480.1	1	27629639	27629739
AT1G73480	AT1G73480.1	1	27631787	27631975
AT1G73540	AT1G73540.1	1	27646153	27646253
AT1G73600	AT1G73600.1	1	27672863	27673329
AT1G73655	AT1G73655.1	1	27690655	27690755
AT1G73730	AT1G73730.1	1	27731838	27731938
AT1G73870	AT1G73870.1	1	27779316	27779416
AT1G73870	AT1G73870.1	1	27780296	27780446
AT1G73885	AT1G73885.1	1	27787109	27787209
AT1G73940	AT1G73940.1	1	27798398	27798548
AT1G73990	AT1G73990.1	1	27826057	27826417
AT1G74050	AT1G74050.1	1	27847133	27847383
AT1G74060	AT1G74060.1	1	27849909	27850728
AT1G74100	AT1G74100.1	1	27865394	27865494
AT1G74230	AT1G74230.1	1	27916762	27916912
AT1G74250	AT1G74250.1	1	27920978	27921278
AT1G74270	AT1G74270.1	1	27928628	27928778
AT1G74330	AT1G74330.1	1	27943892	27944514
AT1G74330	AT1G74330.1	1	27946809	27947009
AT1G74360	AT1G74360.1	1	27957023	27957223
AT1G74360	AT1G74360.1	1	27957623	27957773
AT1G74380	AT1G74380.1	1	27959828	27960228
AT1G74380	AT1G74380.1	1	27961128	27961278
AT1G74430	AT1G74430.1	1	27975329	27975429
AT1G74450	AT1G74450.1	1	27983709	27983909
AT1G74470	AT1G74470.1	1	27991165	27991265
AT1G74470	AT1G74470.1	1	27992172	27992322
AT1G74640	AT1G74640.1	1	28034511	28034611
AT1G74690	AT1G74690.1	1	28062376	28062476
AT1G74790	AT1G74790.1	1	28100713	28100813
AT1G74880	AT1G74880.1	1	28130493	28130927
AT1G74960	AT1G74960.1	1	28153257	28153466
AT1G74970	AT1G74970.1	1	28157687	28157887
AT1G75080	AT1G75080.1	1	28185704	28185854
AT1G75230	AT1G75230.1	1	28234499	28234799
AT1G75330	AT1G75330.1	1	28266513	28267009
AT1G75350	AT1G75350.1	1	28272361	28272511
AT1G75370	AT1G75370.1	1	28279325	28279475
AT1G75540	AT1G75540.1	1	28366622	28366722
AT1G75560	AT1G75560.1	1	28371424	28371624
AT1G75680	AT1G75680.1	1	28418385	28418485
AT1G75800	AT1G75800.1	1	28459063	28459263
AT1G75820	AT1G75820.1	1	28466471	28466571
AT1G75840	AT1G75840.1	1	28477330	28477430
AT1G75950	AT1G75950.1	1	28517305	28517555
AT1G75990	AT1G75990.1	1	28524494	28524694
AT1G75990	AT1G75990.1	1	28524944	28525044
AT1G76010	AT1G76010.1	1	28528362	28528562
AT1G76010	AT1G76010.1	1	28529005	28529688
AT1G76030	AT1G76030.1	1	28533898	28534942
AT1G76030	AT1G76030.1	1	28536895	28536995
AT1G76070	AT1G76070.1	1	28546832	28547132
AT1G76080	AT1G76080.1	1	28548242	28548919
AT1G76100	AT1G76100.1	1	28554218	28554418
AT1G76140	AT1G76140.1	1	28573091	28573241
AT1G76180	AT1G76180.1	1	28587040	28587140
AT1G76340	AT1G76340.1	1	28635179	28635279
AT1G76360	AT1G76360.1	1	28643325	28643475
AT1G76360	AT1G76360.1	1	28645770	28645920
AT1G76380	AT1G76380.1	1	28654230	28654380
AT1G76390	AT1G76390.1	1	28658456	28658556
AT1G76450	AT1G76450.1	1	28685331	28685615
AT1G76490	AT1G76490.1	1	28697796	28698137
AT1G76600	AT1G76600.1	1	28747388	28747488
AT1G76650	AT1G76650.1	1	28767117	28767217
AT1G76660	AT1G76660.1	1	28769025	28769225
AT1G76660	AT1G76660.1	1	28769619	28769719
AT1G76680	AT1G76680.1	1	28777767	28777867
AT1G76700	AT1G76700.1	1	28780691	28781056
AT1G76730	AT1G76730.1	1	28804202	28804384
AT1G76810	AT1G76810.1	1	28834807	28835407
AT1G76850	AT1G76850.1	1	28848151	28848301
AT1G76890	AT1G76890.2	1	28873277	28873427
AT1G76890	AT1G76890.2	1	28873977	28874127
AT1G76890	AT1G76890.2	1	28874992	28875142
AT1G76970	AT1G76970.1	1	28922776	28922976
AT1G76970	AT1G76970.1	1	28923667	28923866
AT1G76990	AT1G76990.1	1	28934616	28934949
AT1G77060	AT1G77060.1	1	28952033	28952133
AT1G77090	AT1G77090.1	1	28961177	28961872
AT1G77300	AT1G77300.1	1	29040862	29041012
AT1G77440	AT1G77440.1	1	29097890	29098242
AT1G77500	AT1G77500.1	1	29123747	29124011
AT1G77500	AT1G77500.1	1	29124584	29124734
AT1G77680	AT1G77680.1	1	29194356	29194506
AT1G77680	AT1G77680.1	1	29195578	29195678
AT1G77750	AT1G77750.1	1	29230244	29230394
AT1G77760	AT1G77760.1	1	29236036	29236386
AT1G77760	AT1G77760.1	1	29239145	29239295
AT1G77770	AT1G77770.1	1	29246687	29246787
AT1G77840	AT1G77840.1	1	29269549	29269699
AT1G77930	AT1G77930.1	1	29302318	29302468
AT1G78020	AT1G78020.1	1	29339359	29339509
AT1G78150	AT1G78150.1	1	29405062	29405257
AT1G78240	AT1G78240.1	1	29433088	29433238
AT1G78240	AT1G78240.1	1	29433737	29433887
AT1G78280	AT1G78280.1	1	29454766	29454966
AT1G78280	AT1G78280.1	1	29455894	29456604
AT1G78370	AT1G78370.1	1	29484567	29484717
AT1G78380	AT1G78380.1	1	29486755	29487706
AT1G78460	AT1G78460.1	1	29518683	29518883
AT1G78510	AT1G78510.1	1	29535434	29535584
AT1G78570	AT1G78570.1	1	29551038	29551138
AT1G78620	AT1G78620.1	1	29573749	29573849
AT1G78630	AT1G78630.1	1	29577064	29577390
AT1G78830	AT1G78830.1	1	29637902	29638252
AT1G78850	AT1G78850.1	1	29642131	29643181
AT1G78880	AT1G78880.1	1	29655699	29655849
AT1G78900	AT1G78900.1	1	29660887	29661333
AT1G78900	AT1G78900.1	1	29663504	29664626
AT1G78915	AT1G78915.1	1	29667674	29667774
AT1G79010	AT1G79010.1	1	29725051	29725380
AT1G79090	AT1G79090.1	1	29750116	29750316
AT1G79160	AT1G79160.1	1	29780336	29780523
AT1G79280	AT1G79280.1	1	29819576	29819926
AT1G79280	AT1G79280.1	1	29821147	29821332
AT1G79340	AT1G79340.1	1	29843634	29843834
AT1G79340	AT1G79340.1	1	29844234	29844334
AT1G79380	AT1G79380.1	1	29860741	29861288
AT1G79430	AT1G79430.1	1	29877956	29878156
AT1G79550	AT1G79550.1	1	29924808	29925066
AT1G79600	AT1G79600.1	1	29950064	29950164
AT1G79600	AT1G79600.1	1	29952190	29952340
AT1G79670	AT1G79670.1	1	29976805	29977005
AT1G79690	AT1G79690.1	1	29985326	29985828
AT1G79750	AT1G79750.1	1	30007609	30007709
AT1G79750	AT1G79750.1	1	30011005	30011343
AT1G79830	AT1G79830.1	1	30032362	30032462
AT1G79870	AT1G79870.1	1	30044996	30045096
AT1G79920	AT1G79920.1	1	30058894	30060058
AT1G79930	AT1G79930.1	1	30063724	30063874
AT1G79940	AT1G79940.1	1	30073170	30073270
AT1G79990	AT1G79990.1	1	30091294	30091627
AT1G80000	AT1G80000.1	1	30094332	30094432
AT1G80030	AT1G80030.1	1	30105443	30105693
AT1G80030	AT1G80030.1	1	30107625	30107918
AT1G80040	AT1G80040.1	1	30109322	30109781
AT1G80130	AT1G80130.1	1	30141185	30141335
AT1G80300	AT1G80300.1	1	30193109	30193298
AT1G80300	AT1G80300.1	1	30194158	30194258
AT1G80380	AT1G80380.1	1	30219404	30219833
AT1G80410	AT1G80410.1	1	30229377	30229574
AT1G80460	AT1G80460.1	1	30246926	30247176
AT1G80460	AT1G80460.1	1	30247927	30248077
AT1G80530	AT1G80530.1	1	30280124	30280274
AT1G80560	AT1G80560.1	1	30289642	30290239
AT1G80600	AT1G80600.1	1	30298688	30298838
AT1G80600	AT1G80600.1	1	30300253	30300453
AT1G80610	AT1G80610.1	1	30303683	30303783
AT1G80670	AT1G80670.1	1	30320714	30320814
AT1G80770	AT1G80770.1	1	30356229	30356566
AT1G80770	AT1G80770.1	1	30357596	30357830
AT1G80790	AT1G80790.1	1	30361561	30361798
AT1G80790	AT1G80790.1	1	30362370	30362520
AT1G80820	AT1G80820.1	1	30370872	30371065
AT1G80890	AT1G80890.1	1	30397128	30397278
AT1G80920	AT1G80920.1	1	30403795	30403945
AT1G80930	AT1G80930.1	1	30408460	30408610
AT2G01060	AT2G01060.1	2	73821	73921
AT2G01110	AT2G01110.1	2	83699	83849
AT2G01110	AT2G01110.1	2	84562	84929
AT2G01140	AT2G01140.1	2	95145	95345
AT2G01180	AT2G01180.1	2	107113	107263
AT2G01180	AT2G01180.1	2	107513	107613
AT2G01190	AT2G01190.1	2	115725	116275
AT2G01190	AT2G01190.1	2	116986	117086
AT2G01250	AT2G01250.1	2	133950	134220
AT2G01320	AT2G01320.1	2	154665	154765
AT2G01320	AT2G01320.1	2	157051	157151
AT2G01340	AT2G01340.1	2	164359	165061
AT2G01410	AT2G01410.1	2	175707	175807
AT2G01450	AT2G01450.1	2	199827	199927
AT2G01570	AT2G01570.1	2	255500	255600
AT2G01600	AT2G01600.1	2	271037	271286
AT2G01670	AT2G01670.1	2	296920	297020
AT2G01680	AT2G01680.1	2	307767	307917
AT2G01970	AT2G01970.1	2	453341	453573
AT2G02010	AT2G02010.1	2	475908	476008
AT2G02090	AT2G02090.1	2	523884	523984
AT2G02160	AT2G02160.1	2	553830	553980
AT2G02170	AT2G02170.1	2	556544	556940
AT2G02180	AT2G02180.1	2	561114	561291
AT2G02220	AT2G02220.1	2	585024	585224
AT2G02220	AT2G02220.1	2	586674	586874
AT2G03150	AT2G03150.1	2	958130	958230
AT2G03240	AT2G03240.1	2	976937	977137
AT2G03440	AT2G03440.1	2	1039568	1039718
AT2G03470	AT2G03470.1	2	1045912	1046112
AT2G03510	AT2G03510.1	2	1068394	1068494
AT2G03680	AT2G03680.1	2	1121654	1121897
AT2G03710	AT2G03710.1	2	1129518	1129668
AT2G03820	AT2G03820.1	2	1165197	1165497
AT2G04030	AT2G04030.1	2	1283678	1283905
AT2G04030	AT2G04030.1	2	1285366	1285975
AT2G04039	AT2G04039.1	2	1334337	1334437
AT2G04520	AT2G04520.1	2	1575008	1575208
AT2G04630	AT2G04630.1	2	1619042	1619142
AT2G04700	AT2G04700.1	2	1648301	1648451
AT2G04842	AT2G04842.1	2	1699935	1700035
AT2G05710	AT2G05710.1	2	2145389	2145539
AT2G05710	AT2G05710.1	2	2146008	2146108
AT2G05810	AT2G05810.1	2	2216559	2216709
AT2G05830	AT2G05830.1	2	2231478	2231678
AT2G05840	AT2G05840.1	2	2235721	2236129
AT2G05920	AT2G05920.1	2	2272029	2272179
AT2G05940	AT2G05940.1	2	2287439	2287589
AT2G05990	AT2G05990.1	2	2324561	2324941
AT2G06050	AT2G06050.1	2	2359403	2359503
AT2G06050	AT2G06050.1	2	2360053	2361783
AT2G06850	AT2G06850.1	2	2765157	2765407
AT2G07180	AT2G07180.1	2	2980984	2981184
AT2G07180	AT2G07180.1	2	2983295	2983395
AT2G07360	AT2G07360.1	2	3047647	3047836
AT2G11520	AT2G11520.1	2	4621259	4621359
AT2G12400	AT2G12400.1	2	5007840	5007940
AT2G13360	AT2G13360.1	2	5539429	5539807
AT2G13370	AT2G13370.1	2	5544668	5545523
AT2G13560	AT2G13560.1	2	5653023	5653271
AT2G13790	AT2G13790.1	2	5744343	5745252
AT2G13790	AT2G13790.1	2	5746460	5746560
AT2G13800	AT2G13800.1	2	5756265	5756415
AT2G13800	AT2G13800.1	2	5756955	5757105
AT2G14120	AT2G14120.1	2	5954153	5954303
AT2G14260	AT2G14260.1	2	6041338	6041438
AT2G14750	AT2G14750.1	2	6314411	6314645
AT2G14910	AT2G14910.1	2	6407679	6407955
AT2G15270	AT2G15270.1	2	6638979	6639179
AT2G15390	AT2G15390.1	2	6709556	6709956
AT2G15560	AT2G15560.1	2	6788409	6788609
AT2G15570	AT2G15570.1	2	6791458	6791608
AT2G15580	AT2G15580.1	2	6797738	6798041
AT2G15620	AT2G15620.1	2	6810526	6810826
AT2G15620	AT2G15620.1	2	6811930	6812130
AT2G16070	AT2G16070.1	2	6985112	6985212
AT2G16485	AT2G16485.1	2	7137340	7137440
AT2G16500	AT2G16500.1	2	7150739	7151339
AT2G16600	AT2G16600.1	2	7200807	7201057
AT2G16860	AT2G16860.1	2	7304073	7304223
AT2G16860	AT2G16860.1	2	7304779	7304879
AT2G16900	AT2G16900.1	2	7323828	7324078
AT2G16940	AT2G16940.1	2	7346785	7346885
AT2G17120	AT2G17120.1	2	7459097	7459297
AT2G17120	AT2G17120.1	2	7459647	7460094
AT2G17200	AT2G17200.1	2	7481988	7482138
AT2G17290	AT2G17290.1	2	7518684	7518870
AT2G17350	AT2G17350.1	2	7545732	7545832
AT2G17350	AT2G17350.1	2	7546174	7546324
AT2G17360	AT2G17360.1	2	7548035	7548185
AT2G17380	AT2G17380.1	2	7554643	7554882
AT2G17390	AT2G17390.1	2	7556667	7557117
AT2G17390	AT2G17390.1	2	7557742	7557892
AT2G17420	AT2G17420.1	2	7565345	7566271
AT2G17550	AT2G17550.1	2	7635383	7635712
AT2G17695	AT2G17695.1	2	7684148	7684248
AT2G17720	AT2G17720.1	2	7698936	7699172
AT2G17740	AT2G17740.1	2	7707061	7707311
AT2G17790	AT2G17790.1	2	7734925	7735365
AT2G17820	AT2G17820.1	2	7743263	7743363
AT2G17840	AT2G17840.1	2	7756282	7757352
AT2G17880	AT2G17880.1	2	7767531	7767631
AT2G17972	AT2G17972.1	2	7821785	7821935
AT2G17980	AT2G17980.1	2	7825385	7825935
AT2G18020	AT2G18020.1	2	7837835	7838135
AT2G18040	AT2G18040.1	2	7842214	7842314
AT2G18090	AT2G18090.1	2	7864314	7864414
AT2G18090	AT2G18090.1	2	7866756	7866856
AT2G18110	AT2G18110.1	2	7873140	7873379
AT2G18328	AT2G18328.1	2	7964543	7964643
AT2G18465	AT2G18465.1	2	8003552	8003702
AT2G18700	AT2G18700.1	2	8111230	8111861
AT2G18710	AT2G18710.1	2	8112169	8112319
AT2G18730	AT2G18730.1	2	8121577	8121677
AT2G18750	AT2G18750.1	2	8128243	8128443
AT2G18910	AT2G18910.1	2	8192868	8193018
AT2G18960	AT2G18960.1	2	8224336	8224631
AT2G18960	AT2G18960.1	2	8226765	8227292
AT2G19130	AT2G19130.1	2	8295782	8295982
AT2G19180	AT2G19180.1	2	8325560	8325802
AT2G19270	AT2G19270.1	2	8360295	8360445
AT2G19480	AT2G19480.1	2	8440025	8441056
AT2G19520	AT2G19520.1	2	8455986	8456186
AT2G19540	AT2G19540.1	2	8461807	8462074
AT2G19540	AT2G19540.1	2	8464048	8464391
AT2G19570	AT2G19570.1	2	8471144	8471244
AT2G19760	AT2G19760.1	2	8517069	8517169
AT2G19790	AT2G19790.1	2	8527381	8527860
AT2G19950	AT2G19950.1	2	8617771	8618564
AT2G20010	AT2G20010.1	2	8639564	8640147
AT2G20010	AT2G20010.1	2	8640547	8640873
AT2G20020	AT2G20020.1	2	8646957	8647057
AT2G20050	AT2G20050.1	2	8652212	8652455
AT2G20140	AT2G20140.1	2	8692700	8692900
AT2G20190	AT2G20190.1	2	8714791	8714941
AT2G20230	AT2G20230.1	2	8727098	8727405
AT2G20260	AT2G20260.1	2	8736984	8737434
AT2G20270	AT2G20270.1	2	8737850	8738000
AT2G20280	AT2G20280.1	2	8739919	8740219
AT2G20360	AT2G20360.1	2	8789058	8789208
AT2G20390	AT2G20390.1	2	8796652	8796860
AT2G20420	AT2G20420.1	2	8806669	8806925
AT2G20420	AT2G20420.1	2	8807583	8807822
AT2G20570	AT2G20570.1	2	8855708	8856532
AT2G20580	AT2G20580.1	2	8859238	8859947
AT2G20580	AT2G20580.1	2	8864409	8864651
AT2G20610	AT2G20610.1	2	8878078	8878228
AT2G20630	AT2G20630.1	2	8898535	8898882
AT2G20725	AT2G20725.1	2	8934038	8934138
AT2G20760	AT2G20760.1	2	8943281	8943581
AT2G20780	AT2G20780.1	2	8948119	8948319
AT2G20780	AT2G20780.1	2	8949063	8949213
AT2G20890	AT2G20890.1	2	8988836	8989116
AT2G20900	AT2G20900.1	2	8992541	8992641
AT2G20920	AT2G20920.1	2	8998686	8998836
AT2G20920	AT2G20920.1	2	8999634	8999784
AT2G20960	AT2G20960.1	2	9007205	9007493
AT2G20960	AT2G20960.1	2	9008432	9008532
AT2G20960	AT2G20960.1	2	9009331	9009631
AT2G20990	AT2G20990.1	2	9017455	9017989
AT2G21160	AT2G21160.1	2	9069904	9070221
AT2G21170	AT2G21170.1	2	9072383	9073033
AT2G21190	AT2G21190.1	2	9080915	9081065
AT2G21240	AT2G21240.1	2	9101747	9101897
AT2G21270	AT2G21270.1	2	9109751	9110051
AT2G21300	AT2G21300.1	2	9114906	9115056
AT2G21300	AT2G21300.1	2	9115438	9115538
AT2G21330	AT2G21330.1	2	9128353	9128935
AT2G21340	AT2G21340.1	2	9132805	9132955
AT2G21370	AT2G21370.1	2	9138105	9138365
AT2G21380	AT2G21380.1	2	9145338	9145577
AT2G21385	AT2G21385.1	2	9151301	9151727
AT2G21390	AT2G21390.1	2	9155389	9155739
AT2G21440	AT2G21440.1	2	9173674	9173824
AT2G21500	AT2G21500.1	2	9208139	9208239
AT2G21520	AT2G21520.1	2	9216249	9216349
AT2G21520	AT2G21520.1	2	9217566	9217756
AT2G21520	AT2G21520.1	2	9218815	9219015
AT2G21530	AT2G21530.1	2	9219524	9219769
AT2G21620	AT2G21620.1	2	9248623	9248773
AT2G21790	AT2G21790.1	2	9297147	9297521
AT2G21860	AT2G21860.1	2	9318713	9318863
AT2G21870	AT2G21870.1	2	9320344	9320969
AT2G21870	AT2G21870.1	2	9321669	9322157
AT2G21960	AT2G21960.1	2	9355340	9355713
AT2G22010	AT2G22010.1	2	9368128	9368228
AT2G22125	AT2G22125.1	2	9407221	9407540
AT2G22125	AT2G22125.1	2	9410340	9410490
AT2G22250	AT2G22250.1	2	9460013	9460241
AT2G22300	AT2G22300.1	2	9472286	9472919
AT2G22300	AT2G22300.1	2	9474233	9474433
AT2G22300	AT2G22300.1	2	9476038	9476238
AT2G22330	AT2G22330.1	2	9489504	9490405
AT2G22430	AT2G22430.1	2	9526673	9526923
AT2G22475	AT2G22475.1	2	9541551	9541651
AT2G22490	AT2G22490.1	2	9554110	9554210
AT2G22500	AT2G22500.1	2	9563801	9564101
AT2G22670	AT2G22670.1	2	9637358	9637608
AT2G22720	AT2G22720.1	2	9659627	9659727
AT2G22720	AT2G22720.1	2	9660316	9660552
AT2G22790	AT2G22790.1	2	9696432	9696582
AT2G22910	AT2G22910.1	2	9752589	9752789
AT2G23070	AT2G23070.1	2	9824087	9824187
AT2G23070	AT2G23070.1	2	9826698	9826798
AT2G23090	AT2G23090.1	2	9829579	9829679
AT2G23120	AT2G23120.1	2	9842043	9842143
AT2G23290	AT2G23290.1	2	9905070	9905170
AT2G23300	AT2G23300.1	2	9914608	9914708
AT2G23310	AT2G23310.1	2	9917570	9917820
AT2G23320	AT2G23320.1	2	9925333	9925583
AT2G23350	AT2G23350.1	2	9943203	9943353
AT2G23450	AT2G23450.1	2	9989040	9989190
AT2G23450	AT2G23450.1	2	9990327	9990532
AT2G23670	AT2G23670.1	2	10063363	10063463
AT2G23770	AT2G23770.1	2	10120830	10121130
AT2G23770	AT2G23770.1	2	10121730	10121830
AT2G23790	AT2G23790.1	2	10126971	10127221
AT2G23820	AT2G23820.1	2	10141963	10142143
AT2G23980	AT2G23980.1	2	10201769	10201869
AT2G24020	AT2G24020.1	2	10217800	10217900
AT2G24060	AT2G24060.1	2	10231184	10231434
AT2G24150	AT2G24150.1	2	10267155	10267355
AT2G24200	AT2G24200.1	2	10286984	10287385
AT2G24270	AT2G24270.1	2	10327815	10327965
AT2G24270	AT2G24270.1	2	10328943	10329236
AT2G24330	AT2G24330.1	2	10349325	10349525
AT2G24550	AT2G24550.1	2	10428822	10428972
AT2G24570	AT2G24570.1	2	10437667	10437767
AT2G24600	AT2G24600.1	2	10454124	10454374
AT2G24640	AT2G24640.1	2	10475494	10475694
AT2G24765	AT2G24765.1	2	10564752	10564967
AT2G24790	AT2G24790.1	2	10567651	10567801
AT2G24830	AT2G24830.1	2	10577262	10577362
AT2G24850	AT2G24850.1	2	10584966	10585166
AT2G24940	AT2G24940.1	2	10609494	10609644
AT2G25080	AT2G25080.1	2	10668908	10669833
AT2G25110	AT2G25110.1	2	10685607	10685939
AT2G25350	AT2G25350.1	2	10799799	10800019
AT2G25430	AT2G25430.1	2	10823383	10823483
AT2G25430	AT2G25430.1	2	10823883	10824033
AT2G25450	AT2G25450.1	2	10831205	10831355
AT2G25490	AT2G25490.1	2	10849011	10849161
AT2G25520	AT2G25520.1	2	10861878	10862028
AT2G25660	AT2G25660.1	2	10926590	10926690
AT2G25670	AT2G25670.1	2	10929303	10929403
AT2G25800	AT2G25800.1	2	11007761	11008371
AT2G25840	AT2G25840.1	2	11025106	11025206
AT2G25870	AT2G25870.1	2	11033942	11034154
AT2G25910	AT2G25910.1	2	11049323	11049423
AT2G25970	AT2G25970.1	2	11071757	11071907
AT2G25970	AT2G25970.1	2	11074614	11074786
AT2G26080	AT2G26080.1	2	11109731	11110163
AT2G26080	AT2G26080.1	2	11111296	11111396
AT2G26080	AT2G26080.1	2	11113428	11113628
AT2G26170	AT2G26170.1	2	11142960	11143060
AT2G26190	AT2G26190.1	2	11148010	11148260
AT2G26250	AT2G26250.1	2	11171084	11171384
AT2G26250	AT2G26250.1	2	11171958	11172058
AT2G26280	AT2G26280.1	2	11187794	11188044
AT2G26340	AT2G26340.1	2	11216367	11216517
AT2G26430	AT2G26430.1	2	11243407	11243557
AT2G26440	AT2G26440.1	2	11247583	11247833
AT2G26440	AT2G26440.1	2	11248333	11248790
AT2G26530	AT2G26530.1	2	11283079	11283529
AT2G26570	AT2G26570.1	2	11301309	11301459
AT2G26570	AT2G26570.1	2	11301809	11301959
AT2G26660	AT2G26660.1	2	11339032	11339132
AT2G26920	AT2G26920.1	2	11490042	11490142
AT2G27020	AT2G27020.1	2	11528432	11528582
AT2G27020	AT2G27020.1	2	11530595	11530876
AT2G27080	AT2G27080.1	2	11566338	11566538
AT2G27100	AT2G27100.1	2	11572650	11572850
AT2G27100	AT2G27100.1	2	11575363	11575543
AT2G27350	AT2G27350.1	2	11699691	11699991
AT2G27450	AT2G27450.1	2	11739223	11739590
AT2G27490	AT2G27490.1	2	11748025	11748125
AT2G27500	AT2G27500.1	2	11753632	11753878
AT2G27530	AT2G27530.1	2	11763644	11763744
AT2G27580	AT2G27580.1	2	11776812	11776912
AT2G27600	AT2G27600.1	2	11783635	11783785
AT2G27660	AT2G27660.1	2	11798650	11798800
AT2G27660	AT2G27660.1	2	11799550	11799700
AT2G27660	AT2G27660.1	2	11800000	11800100
AT2G27660	AT2G27660.1	2	11800650	11800750
AT2G27680	AT2G27680.1	2	11805410	11805763
AT2G27720	AT2G27720.1	2	11818780	11819357
AT2G27830	AT2G27830.1	2	11860718	11860918
AT2G27860	AT2G27860.1	2	11864667	11864767
AT2G28000	AT2G28000.1	2	11926549	11927013
AT2G28000	AT2G28000.1	2	11927584	11927769
AT2G28000	AT2G28000.1	2	11928486	11928686
AT2G28120	AT2G28120.1	2	11986737	11986887
AT2G28190	AT2G28190.1	2	12014548	12014748
AT2G28190	AT2G28190.1	2	12015887	12016403
AT2G28320	AT2G28320.1	2	12097390	12097621
AT2G28380	AT2G28380.1	2	12134017	12134167
AT2G28520	AT2G28520.1	2	12209946	12210096
AT2G28550	AT2G28550.1	2	12226109	12226359
AT2G28800	AT2G28800.1	2	12356551	12356851
AT2G28840	AT2G28840.1	2	12379771	12380399
AT2G28890	AT2G28890.1	2	12406885	12407085
AT2G28910	AT2G28910.1	2	12416024	12416324
AT2G28930	AT2G28930.1	2	12426162	12426262
AT2G29210	AT2G29210.1	2	12562127	12562227
AT2G29400	AT2G29400.1	2	12615149	12615299
AT2G29450	AT2G29450.1	2	12624919	12625069
AT2G29550	AT2G29550.1	2	12644212	12644362
AT2G29560	AT2G29560.1	2	12649237	12649742
AT2G29630	AT2G29630.1	2	12669195	12669295
AT2G29690	AT2G29690.1	2	12696648	12696798
AT2G29720	AT2G29720.1	2	12701774	12701952
AT2G30020	AT2G30020.1	2	12814710	12814810
AT2G30050	AT2G30050.1	2	12825904	12826104
AT2G30110	AT2G30110.1	2	12853396	12853546
AT2G30140	AT2G30140.1	2	12873408	12873608
AT2G30250	AT2G30250.1	2	12903817	12903917
AT2G30360	AT2G30360.1	2	12937334	12937534
AT2G30410	AT2G30410.1	2	12960149	12960567
AT2G30440	AT2G30440.1	2	12975188	12975288
AT2G30470	AT2G30470.1	2	12981295	12981445
AT2G30490	AT2G30490.1	2	12994315	12994415
AT2G30490	AT2G30490.1	2	12995170	12995270
AT2G30500	AT2G30500.1	2	12998462	12999012
AT2G30520	AT2G30520.1	2	13003428	13003628
AT2G30570	AT2G30570.1	2	13019418	13019618
AT2G30600	AT2G30600.1	2	13037102	13037519
AT2G30600	AT2G30600.1	2	13037969	13038069
AT2G30600	AT2G30600.1	2	13041112	13041305
AT2G30620	AT2G30620.1	2	13046117	13046217
AT2G30720	AT2G30720.1	2	13089470	13089620
AT2G30720	AT2G30720.1	2	13090287	13090437
AT2G30740	AT2G30740.1	2	13097711	13097953
AT2G30800	AT2G30800.1	2	13120419	13120519
AT2G30860	AT2G30860.1	2	13139875	13139975
AT2G30870	AT2G30870.1	2	13142012	13142112
AT2G30950	AT2G30950.1	2	13174852	13174952
AT2G30950	AT2G30950.1	2	13176087	13176573
AT2G30950	AT2G30950.1	2	13176937	13177087
AT2G30970	AT2G30970.1	2	13179049	13179149
AT2G30970	AT2G30970.1	2	13180986	13181402
AT2G30980	AT2G30980.1	2	13182217	13182367
AT2G30990	AT2G30990.1	2	13188889	13189039
AT2G30990	AT2G30990.1	2	13189339	13189489
AT2G31010	AT2G31010.1	2	13194949	13195099
AT2G31010	AT2G31010.1	2	13198031	13198412
AT2G31010	AT2G31010.1	2	13199289	13199575
AT2G31040	AT2G31040.1	2	13210735	13210885
AT2G31360	AT2G31360.1	2	13373306	13373606
AT2G31370	AT2G31370.1	2	13380878	13381028
AT2G31400	AT2G31400.1	2	13389956	13390106
AT2G31490	AT2G31490.1	2	13412083	13412183
AT2G31610	AT2G31610.1	2	13451246	13451585
AT2G31680	AT2G31680.1	2	13473835	13473985
AT2G31800	AT2G31800.1	2	13520547	13520872
AT2G31800	AT2G31800.1	2	13523458	13523658
AT2G31820	AT2G31820.1	2	13531000	13531179
AT2G31880	AT2G31880.1	2	13555044	13555194
AT2G31880	AT2G31880.1	2	13555644	13556144
AT2G31890	AT2G31890.1	2	13558954	13559104
AT2G31960	AT2G31960.1	2	13596221	13596549
AT2G32060	AT2G32060.1	2	13639176	13639276
AT2G32070	AT2G32070.1	2	13641119	13641269
AT2G32080	AT2G32080.1	2	13643866	13644016
AT2G32150	AT2G32150.1	2	13660351	13660501
AT2G32160	AT2G32160.1	2	13662313	13663039
AT2G32160	AT2G32160.1	2	13664230	13664620
AT2G32235	AT2G32235.1	2	13685090	13685190
AT2G32240	AT2G32240.1	2	13685817	13686106
AT2G32240	AT2G32240.1	2	13687506	13688006
AT2G32240	AT2G32240.1	2	13688256	13688706
AT2G32380	AT2G32380.1	2	13746659	13746809
AT2G32480	AT2G32480.1	2	13789723	13789873
AT2G32560	AT2G32560.1	2	13825944	13826670
AT2G32680	AT2G32680.1	2	13859964	13860114
AT2G32690	AT2G32690.1	2	13863946	13864046
AT2G32700	AT2G32700.1	2	13868105	13868308
AT2G32700	AT2G32700.1	2	13869559	13869828
AT2G32730	AT2G32730.1	2	13884786	13885357
AT2G32800	AT2G32800.1	2	13916452	13916952
AT2G32800	AT2G32800.1	2	13918952	13919052
AT2G32860	AT2G32860.1	2	13940387	13940863
AT2G32870	AT2G32870.1	2	13946100	13946293
AT2G32910	AT2G32910.1	2	13960334	13960584
AT2G32930	AT2G32930.1	2	13965990	13966139
AT2G32930	AT2G32930.1	2	13968707	13968857
AT2G32970	AT2G32970.1	2	13994022	13994172
AT2G33040	AT2G33040.1	2	14018991	14019091
AT2G33120	AT2G33120.1	2	14044324	14044424
AT2G33150	AT2G33150.1	2	14049090	14049190
AT2G33220	AT2G33220.1	2	14078901	14079151
AT2G33250	AT2G33250.1	2	14098507	14098657
AT2G33340	AT2G33340.1	2	14126314	14126514
AT2G33340	AT2G33340.1	2	14130511	14130858
AT2G33450	AT2G33450.1	2	14173629	14173729
AT2G33450	AT2G33450.1	2	14174308	14174458
AT2G33480	AT2G33480.1	2	14181902	14182102
AT2G33530	AT2G33530.1	2	14197837	14197937
AT2G33540	AT2G33540.1	2	14205502	14205652
AT2G33550	AT2G33550.1	2	14210275	14210375
AT2G33590	AT2G33590.1	2	14226246	14226396
AT2G33600	AT2G33600.1	2	14228376	14228526
AT2G33730	AT2G33730.1	2	14267372	14267872
AT2G33770	AT2G33770.1	2	14278697	14278957
AT2G33770	AT2G33770.1	2	14281184	14281334
AT2G33770	AT2G33770.1	2	14282690	14282940
AT2G33800	AT2G33800.1	2	14302030	14302330
AT2G34040	AT2G34040.1	2	14377875	14377975
AT2G34070	AT2G34070.1	2	14389695	14389930
AT2G34250	AT2G34250.1	2	14464216	14464751
AT2G34300	AT2G34300.1	2	14476035	14476535
AT2G34420	AT2G34420.1	2	14522768	14522918
AT2G34460	AT2G34460.1	2	14529708	14530135
AT2G34480	AT2G34480.1	2	14532780	14532930
AT2G34510	AT2G34510.1	2	14544416	14544566
AT2G34510	AT2G34510.1	2	14545115	14545265
AT2G34560	AT2G34560.1	2	14562449	14562688
AT2G34590	AT2G34590.1	2	14568851	14568951
AT2G34640	AT2G34640.1	2	14582020	14582120
AT2G34640	AT2G34640.1	2	14583264	14583364
AT2G34660	AT2G34660.1	2	14611261	14611436
AT2G34770	AT2G34770.1	2	14665817	14666989
AT2G34840	AT2G34840.1	2	14702538	14702688
AT2G34860	AT2G34860.1	2	14708360	14709064
AT2G34930	AT2G34930.1	2	14737654	14737754
AT2G34930	AT2G34930.1	2	14738304	14738454
AT2G34930	AT2G34930.1	2	14738754	14738954
AT2G35010	AT2G35010.1	2	14755663	14755927
AT2G35050	AT2G35050.1	2	14771075	14771475
AT2G35050	AT2G35050.1	2	14772275	14772425
AT2G35260	AT2G35260.1	2	14849836	14849936
AT2G35260	AT2G35260.1	2	14850720	14851050
AT2G35330	AT2G35330.1	2	14871167	14871367
AT2G35370	AT2G35370.1	2	14891431	14891966
AT2G35390	AT2G35390.1	2	14897421	14897521
AT2G35490	AT2G35490.1	2	14913227	14913627
AT2G35500	AT2G35500.1	2	14915208	14915431
AT2G35610	AT2G35610.1	2	14951097	14951247
AT2G35630	AT2G35630.1	2	14980275	14980425
AT2G35710	AT2G35710.1	2	15011032	15011182
AT2G35710	AT2G35710.1	2	15012089	15013884
AT2G35720	AT2G35720.1	2	15019344	15019687
AT2G35760	AT2G35760.1	2	15032223	15032407
AT2G35790	AT2G35790.1	2	15040729	15041554
AT2G35840	AT2G35840.1	2	15055317	15055417
AT2G35860	AT2G35860.1	2	15059813	15059913
AT2G35860	AT2G35860.1	2	15061013	15061777
AT2G35880	AT2G35880.1	2	15063211	15063691
AT2G35900	AT2G35900.1	2	15070144	15070544
AT2G35930	AT2G35930.1	2	15083323	15083973
AT2G35940	AT2G35940.1	2	15089388	15089538
AT2G36130	AT2G36130.1	2	15168078	15168325
AT2G36145	AT2G36145.1	2	15169283	15169433
AT2G36160	AT2G36160.1	2	15169868	15170485
AT2G36170	AT2G36170.1	2	15172144	15172372
AT2G36220	AT2G36220.1	2	15192830	15193280
AT2G36320	AT2G36320.1	2	15229514	15229714
AT2G36410	AT2G36410.1	2	15279069	15279169
AT2G36420	AT2G36420.1	2	15288821	15288971
AT2G36430	AT2G36430.1	2	15290854	15291004
AT2G36620	AT2G36620.1	2	15350573	15350673
AT2G36690	AT2G36690.1	2	15381151	15381301
AT2G36830	AT2G36830.1	2	15446166	15446366
AT2G36835	AT2G36835.1	2	15449632	15449832
AT2G36850	AT2G36850.1	2	15459681	15459781
AT2G36850	AT2G36850.1	2	15465456	15465638
AT2G36880	AT2G36880.1	2	15479952	15480452
AT2G36910	AT2G36910.1	2	15506692	15506842
AT2G36950	AT2G36950.1	2	15516311	15516561
AT2G37040	AT2G37040.1	2	15559105	15559205
AT2G37040	AT2G37040.1	2	15560013	15560163
AT2G37110	AT2G37110.1	2	15593357	15593711
AT2G37190	AT2G37190.1	2	15619719	15619969
AT2G37220	AT2G37220.1	2	15635374	15635474
AT2G37240	AT2G37240.1	2	15640174	15640274
AT2G37270	AT2G37270.1	2	15648150	15648398
AT2G37340	AT2G37340.1	2	15670526	15670676
AT2G37410	AT2G37410.1	2	15698203	15698403
AT2G37470	AT2G37470.1	2	15736864	15737014
AT2G37480	AT2G37480.1	2	15739394	15739544
AT2G37500	AT2G37500.1	2	15739809	15739959
AT2G37540	AT2G37540.1	2	15753131	15753767
AT2G37550	AT2G37550.1	2	15755609	15755709
AT2G37550	AT2G37550.1	2	15756543	15756751
AT2G37550	AT2G37550.1	2	15757251	15757351
AT2G37660	AT2G37660.1	2	15795390	15795590
AT2G37710	AT2G37710.1	2	15815404	15816004
AT2G37940	AT2G37940.1	2	15879183	15879425
AT2G37990	AT2G37990.1	2	15902944	15903094
AT2G38000	AT2G38000.1	2	15903489	15903639
AT2G38025	AT2G38025.1	2	15915384	15915655
AT2G38040	AT2G38040.1	2	15920324	15920724
AT2G38140	AT2G38140.1	2	15981083	15981438
AT2G38170	AT2G38170.1	2	15992978	15993078
AT2G38230	AT2G38230.1	2	16011706	16011856
AT2G38240	AT2G38240.1	2	16014203	16014403
AT2G38250	AT2G38250.1	2	16019254	16019454
AT2G38270	AT2G38270.1	2	16031550	16031700
AT2G38290	AT2G38290.1	2	16039641	16039941
AT2G38360	AT2G38360.1	2	16070289	16070489
AT2G38440	AT2G38440.1	2	16095529	16095679
AT2G38440	AT2G38440.1	2	16099635	16099735
AT2G38470	AT2G38470.1	2	16109160	16109429
AT2G38470	AT2G38470.1	2	16109679	16110165
AT2G38640	AT2G38640.1	2	16157702	16157802
AT2G38700	AT2G38700.1	2	16180817	16180967
AT2G38750	AT2G38750.1	2	16197230	16198234
AT2G38780	AT2G38780.1	2	16211765	16212874
AT2G38790	AT2G38790.1	2	16214414	16214564
AT2G38800	AT2G38800.1	2	16216999	16217199
AT2G39010	AT2G39010.1	2	16291477	16291727
AT2G39210	AT2G39210.1	2	16366236	16366386
AT2G39210	AT2G39210.1	2	16367036	16367186
AT2G39210	AT2G39210.1	2	16368075	16368225
AT2G39400	AT2G39400.1	2	16452917	16453164
AT2G39480	AT2G39480.1	2	16477934	16478084
AT2G39570	AT2G39570.1	2	16509739	16510039
AT2G39660	AT2G39660.1	2	16532159	16532359
AT2G39660	AT2G39660.1	2	16533359	16533459
AT2G39670	AT2G39670.1	2	16537027	16537277
AT2G39720	AT2G39720.1	2	16568472	16568572
AT2G39730	AT2G39730.1	2	16571028	16571402
AT2G39730	AT2G39730.1	2	16572373	16572714
AT2G39770	AT2G39770.1	2	16589759	16589859
AT2G39770	AT2G39770.1	2	16590445	16590745
AT2G39780	AT2G39780.1	2	16593502	16593602
AT2G39850	AT2G39850.1	2	16631714	16631814
AT2G39950	AT2G39950.1	2	16676903	16677003
AT2G39970	AT2G39970.1	2	16684146	16684329
AT2G39980	AT2G39980.1	2	16689456	16689706
AT2G40000	AT2G40000.1	2	16700728	16700978
AT2G40000	AT2G40000.1	2	16701228	16701378
AT2G40020	AT2G40020.1	2	16712619	16712769
AT2G40060	AT2G40060.1	2	16727332	16727795
AT2G40100	AT2G40100.1	2	16746203	16746303
AT2G40140	AT2G40140.1	2	16774048	16774248
AT2G40270	AT2G40270.1	2	16822034	16822234
AT2G40400	AT2G40400.1	2	16869784	16869934
AT2G40400	AT2G40400.1	2	16870709	16870859
AT2G40430	AT2G40430.1	2	16879406	16879588
AT2G40490	AT2G40490.1	2	16914688	16914938
AT2G40510	AT2G40510.1	2	16918433	16918867
AT2G40660	AT2G40660.1	2	16967467	16967809
AT2G40760	AT2G40760.1	2	17011842	17011942
AT2G40800	AT2G40800.1	2	17024640	17024740
AT2G40880	AT2G40880.1	2	17057652	17057842
AT2G40890	AT2G40890.1	2	17058587	17058887
AT2G40890	AT2G40890.1	2	17060152	17060302
AT2G41090	AT2G41090.1	2	17135871	17136074
AT2G41100	AT2G41100.1	2	17138773	17138873
AT2G41430	AT2G41430.1	2	17270198	17270398
AT2G41440	AT2G41440.1	2	17271758	17271858
AT2G41560	AT2G41560.1	2	17334587	17334737
AT2G41640	AT2G41640.1	2	17361776	17361876
AT2G41680	AT2G41680.1	2	17377105	17377410
AT2G41710	AT2G41710.1	2	17402800	17402900
AT2G41740	AT2G41740.1	2	17410955	17411354
AT2G41740	AT2G41740.1	2	17415583	17415683
AT2G41840	AT2G41840.1	2	17461189	17461289
AT2G41870	AT2G41870.1	2	17471110	17471310
AT2G41880	AT2G41880.1	2	17476093	17476280
AT2G41900	AT2G41900.1	2	17493236	17493486
AT2G42030	AT2G42030.1	2	17539871	17539971
AT2G42220	AT2G42220.1	2	17592890	17593284
AT2G42310	AT2G42310.1	2	17625312	17625412
AT2G42320	AT2G42320.1	2	17629070	17629220
AT2G42320	AT2G42320.1	2	17630508	17630658
AT2G42330	AT2G42330.1	2	17632040	17632140
AT2G42350	AT2G42350.1	2	17639352	17639502
AT2G42360	AT2G42360.1	2	17641298	17641398
AT2G42490	AT2G42490.1	2	17691848	17692091
AT2G42500	AT2G42500.1	2	17701267	17701417
AT2G42520	AT2G42520.1	2	17708396	17708496
AT2G42580	AT2G42580.1	2	17729365	17730132
AT2G42580	AT2G42580.1	2	17730901	17731001
AT2G42600	AT2G42600.1	2	17735534	17735884
AT2G42600	AT2G42600.1	2	17737208	17737488
AT2G42620	AT2G42620.1	2	17756340	17756490
AT2G42620	AT2G42620.1	2	17757490	17757940
AT2G42680	AT2G42680.1	2	17776019	17776119
AT2G42690	AT2G42690.1	2	17776241	17776429
AT2G42690	AT2G42690.1	2	17777117	17777217
AT2G42750	AT2G42750.1	2	17794622	17795338
AT2G42760	AT2G42760.1	2	17796681	17796831
AT2G42780	AT2G42780.1	2	17801540	17801764
AT2G42950	AT2G42950.1	2	17866262	17866362
AT2G43010	AT2G43010.1	2	17887360	17887760
AT2G43020	AT2G43020.1	2	17894326	17894476
AT2G43060	AT2G43060.1	2	17909535	17909635
AT2G43090	AT2G43090.1	2	17918927	17919277
AT2G43100	AT2G43100.1	2	17920960	17921110
AT2G43160	AT2G43160.1	2	17950998	17951171
AT2G43160	AT2G43160.1	2	17952935	17953185
AT2G43210	AT2G43210.1	2	17963374	17963524
AT2G43290	AT2G43290.1	2	17991597	17991747
AT2G43460	AT2G43460.1	2	18046787	18046887
AT2G43560	AT2G43560.1	2	18073879	18074079
AT2G43680	AT2G43680.1	2	18109351	18109854
AT2G43710	AT2G43710.1	2	18122439	18122539
AT2G43750	AT2G43750.1	2	18130956	18131326
AT2G43790	AT2G43790.1	2	18138407	18138557
AT2G43820	AT2G43820.1	2	18153414	18153564
AT2G43900	AT2G43900.1	2	18178899	18179199
AT2G43910	AT2G43910.1	2	18186417	18186517
AT2G43945	AT2G43945.1	2	18199794	18199994
AT2G43970	AT2G43970.1	2	18205359	18206083
AT2G44060	AT2G44060.1	2	18227791	18228030
AT2G44065	AT2G44065.1	2	18229976	18230176
AT2G44090	AT2G44090.1	2	18238745	18238845
AT2G44100	AT2G44100.1	2	18243725	18243997
AT2G44100	AT2G44100.1	2	18244815	18244915
AT2G44120	AT2G44120.1	2	18249110	18249260
AT2G44130	AT2G44130.1	2	18254160	18254410
AT2G44160	AT2G44160.1	2	18264912	18265160
AT2G44180	AT2G44180.1	2	18271033	18271250
AT2G44200	AT2G44200.1	2	18277967	18278067
AT2G44210	AT2G44210.1	2	18282308	18282508
AT2G44230	AT2G44230.1	2	18287807	18288007
AT2G44350	AT2G44350.1	2	18316691	18317633
AT2G44370	AT2G44370.1	2	18322121	18322371
AT2G44410	AT2G44410.1	2	18330113	18330213
AT2G44430	AT2G44430.1	2	18334197	18334397
AT2G44430	AT2G44430.1	2	18336019	18336169
AT2G44490	AT2G44490.1	2	18365058	18366149
AT2G44500	AT2G44500.1	2	18374791	18374941
AT2G44600	AT2G44600.1	2	18409445	18409595
AT2G44640	AT2G44640.1	2	18417243	18417443
AT2G44670	AT2G44670.1	2	18425543	18425693
AT2G44840	AT2G44840.1	2	18495741	18495891
AT2G44860	AT2G44860.1	2	18501009	18501109
AT2G44970	AT2G44970.1	2	18549100	18549400
AT2G45000	AT2G45000.1	2	18567431	18567668
AT2G45010	AT2G45010.1	2	18569496	18569646
AT2G45060	AT2G45060.1	2	18584923	18585146
AT2G45140	AT2G45140.1	2	18612009	18612979
AT2G45300	AT2G45300.1	2	18679287	18679512
AT2G45400	AT2G45400.1	2	18706066	18706216
AT2G45470	AT2G45470.1	2	18742811	18742961
AT2G45470	AT2G45470.1	2	18743911	18744061
AT2G45520	AT2G45520.1	2	18756000	18756252
AT2G45620	AT2G45620.1	2	18793514	18793664
AT2G45670	AT2G45670.1	2	18815070	18815170
AT2G45680	AT2G45680.1	2	18821489	18821589
AT2G45740	AT2G45740.1	2	18840467	18840656
AT2G45910	AT2G45910.1	2	18896681	18896781
AT2G45960	AT2G45960.1	2	18910395	18910695
AT2G45980	AT2G45980.1	2	18918385	18918585
AT2G45990	AT2G45990.1	2	18920823	18921051
AT2G46020	AT2G46020.1	2	18929553	18929903
AT2G46020	AT2G46020.1	2	18931391	18931741
AT2G46030	AT2G46030.1	2	18932180	18932280
AT2G46090	AT2G46090.1	2	18952972	18953122
AT2G46100	AT2G46100.1	2	18954230	18954499
AT2G46140	AT2G46140.1	2	18959128	18959228
AT2G46170	AT2G46170.1	2	18966726	18966976
AT2G46220	AT2G46220.1	2	18979821	18979971
AT2G46225	AT2G46225.1	2	18983933	18984083
AT2G46260	AT2G46260.1	2	18996268	18996543
AT2G46270	AT2G46270.1	2	19002636	19002871
AT2G46370	AT2G46370.1	2	19035930	19036280
AT2G46450	AT2G46450.1	2	19066736	19066936
AT2G46500	AT2G46500.1	2	19086671	19086871
AT2G46500	AT2G46500.1	2	19088014	19088164
AT2G46510	AT2G46510.1	2	19091615	19091715
AT2G46550	AT2G46550.1	2	19112504	19112704
AT2G46620	AT2G46620.1	2	19139097	19139247
AT2G46800	AT2G46800.1	2	19238835	19238935
AT2G46820	AT2G46820.1	2	19244029	19244216
AT2G46900	AT2G46900.1	2	19269708	19270096
AT2G46900	AT2G46900.1	2	19271934	19272034
AT2G46910	AT2G46910.1	2	19272523	19272697
AT2G47060	AT2G47060.1	2	19333210	19333406
AT2G47060	AT2G47060.1	2	19334370	19334520
AT2G47070	AT2G47070.1	2	19338196	19338346
AT2G47070	AT2G47070.1	2	19339977	19340408
AT2G47110	AT2G47110.1	2	19344785	19344885
AT2G47130	AT2G47130.1	2	19349958	19350158
AT2G47170	AT2G47170.1	2	19368223	19368555
AT2G47210	AT2G47210.1	2	19380540	19380870
AT2G47250	AT2G47250.1	2	19399775	19399925
AT2G47250	AT2G47250.1	2	19400412	19400512
AT2G47330	AT2G47330.1	2	19428968	19429118
AT2G47330	AT2G47330.1	2	19429502	19429602
AT2G47330	AT2G47330.1	2	19431220	19431320
AT2G47390	AT2G47390.1	2	19442125	19442275
AT2G47390	AT2G47390.1	2	19443541	19443800
AT2G47390	AT2G47390.1	2	19446015	19446115
AT2G47420	AT2G47420.1	2	19458527	19458777
AT2G47440	AT2G47440.1	2	19470587	19470837
AT2G47450	AT2G47450.1	2	19473231	19473381
AT2G47510	AT2G47510.1	2	19501418	19501722
AT2G47550	AT2G47550.1	2	19510075	19510175
AT2G47580	AT2G47580.1	2	19517932	19518230
AT2G47590	AT2G47590.1	2	19523159	19523359
AT2G47610	AT2G47610.1	2	19530995	19531176
AT2G47650	AT2G47650.1	2	19538691	19538891
AT2G47650	AT2G47650.1	2	19540823	19541023
AT2G47700	AT2G47700.1	2	19552465	19552565
AT2G47710	AT2G47710.1	2	19555815	19555965
AT2G47980	AT2G47980.1	2	19631534	19631872
AT2G47980	AT2G47980.1	2	19636685	19636835
AT2G48020	AT2G48020.1	2	19645727	19645910
AT2G48030	AT2G48030.1	2	19649448	19649548
AT2G48120	AT2G48120.1	2	19680058	19680553
AT2G48160	AT2G48160.1	2	19691104	19691204
AT3G01050	AT3G01050.1	3	14367	14467
AT3G01060	AT3G01060.1	3	16706	16856
AT3G01060	AT3G01060.1	3	18640	18740
AT3G01120	AT3G01120.1	3	39142	39342
AT3G01120	AT3G01120.1	3	41682	41932
AT3G01150	AT3G01150.1	3	53188	53519
AT3G01280	AT3G01280.1	3	87479	87729
AT3G01290	AT3G01290.1	3	88275	88857
AT3G01370	AT3G01370.1	3	139461	139611
AT3G01390	AT3G01390.1	3	150178	150378
AT3G01400	AT3G01400.1	3	152412	152512
AT3G01430	AT3G01430.1	3	165847	165947
AT3G01470	AT3G01470.1	3	183337	183487
AT3G01480	AT3G01480.1	3	189921	190286
AT3G01500	AT3G01500.1	3	195232	195332
AT3G01500	AT3G01500.1	3	196080	197774
AT3G01520	AT3G01520.1	3	208539	208639
AT3G01540	AT3G01540.1	3	212942	213493
AT3G01590	AT3G01590.1	3	228002	228192
AT3G01670	AT3G01670.1	3	249789	249939
AT3G01680	AT3G01680.1	3	252081	252231
AT3G01680	AT3G01680.1	3	253744	253844
AT3G01690	AT3G01690.1	3	258078	258378
AT3G01720	AT3G01720.1	3	262317	262817
AT3G01770	AT3G01770.1	3	275798	276038
AT3G01780	AT3G01780.1	3	283058	283408
AT3G01800	AT3G01800.1	3	287363	287591
AT3G01800	AT3G01800.1	3	287641	287741
AT3G01820	AT3G01820.1	3	294652	295258
AT3G01830	AT3G01830.1	3	296254	296454
AT3G01910	AT3G01910.1	3	314857	315234
[truncated: 3,007 more rows]

## Sheet: m6A_elf18_specific
geneID	transcriptID	chromosome	genomic_start	genomic_stop
AT1G01340	AT1G01340.1	1	132538	132917
AT1G01490	AT1G01490.1	1	180526	180676
AT1G02780	AT1G02780.1	1	608138	608420
AT1G03060	AT1G03060.1	1	723650	723750
AT1G03250	AT1G03250.1	1	793572	793722
AT1G03850	AT1G03850.1	1	977311	977461
AT1G03860	AT1G03860.1	1	979587	980028
AT1G04190	AT1G04190.1	1	1107590	1107690
AT1G04300	AT1G04300.1	1	1150637	1151072
AT1G04960	AT1G04960.1	1	1407969	1408069
AT1G05350	AT1G05350.1	1	1560754	1560854
AT1G06060	AT1G06060.1	1	1834292	1834497
AT1G06430	AT1G06430.1	1	1960462	1961866
AT1G07160	AT1G07160.1	1	2199348	2199548
AT1G07210	AT1G07210.1	1	2216486	2216636
AT1G07930	AT1G07930.1	1	2459239	2459339
AT1G07940	AT1G07940.1	1	2463216	2463366
AT1G08190	AT1G08190.1	1	2567625	2567825
AT1G08620	AT1G08620.1	1	2743237	2743387
AT1G08830	AT1G08830.1	1	2827895	2829094
AT1G09250	AT1G09250.1	1	2989578	2989778
AT1G09430	AT1G09430.1	1	3044915	3045115
AT1G10140	AT1G10140.1	1	3322948	3323048
AT1G10840	AT1G10840.1	1	3607819	3608149
AT1G11390	AT1G11390.1	1	3836858	3836958
AT1G11750	AT1G11750.1	1	3967526	3967676
AT1G11890	AT1G11890.1	1	4010879	4011612
AT1G12270	AT1G12270.1	1	4172675	4172875
AT1G13210	AT1G13210.1	1	4512476	4512576
AT1G15040	AT1G15040.1	1	5180889	5180989
AT1G15130	AT1G15130.1	1	5209215	5209365
AT1G15240	AT1G15240.1	1	5245354	5245504
AT1G16150	AT1G16150.1	1	5534438	5534788
AT1G17050	AT1G17050.1	1	5830753	5831053
AT1G17380	AT1G17380.1	1	5956237	5956557
AT1G17600	AT1G17600.1	1	6053017	6053341
AT1G17620	AT1G17620.1	1	6062566	6062866
AT1G17820	AT1G17820.1	1	6131792	6131892
AT1G18030	AT1G18030.1	1	6204593	6204693
AT1G18900	AT1G18900.1	1	6531929	6532079
AT1G20696	AT1G20696.1	1	7180752	7181167
AT1G21640	AT1G21640.1	1	7590860	7590960
AT1G21670	AT1G21670.1	1	7611048	7611198
AT1G22060	AT1G22060.1	1	7773276	7773376
AT1G23090	AT1G23090.1	1	8188714	8188814
AT1G24150	AT1G24150.1	1	8550168	8550318
AT1G24360	AT1G24360.1	1	8642869	8643095
AT1G25275	AT1G25275.1	1	8860821	8861184
AT1G25550	AT1G25550.1	1	8977848	8977948
AT1G25682	AT1G25682.1	1	9002560	9002660
AT1G26420	AT1G26420.1	1	9141804	9141904
AT1G28250	AT1G28250.1	1	9874297	9874482
AT1G28400	AT1G28400.1	1	9973293	9973393
AT1G30370	AT1G30370.1	1	10720508	10720658
AT1G30480	AT1G30480.1	1	10790672	10790772
AT1G30620	AT1G30620.1	1	10856962	10857516
AT1G30755	AT1G30755.1	1	10907093	10907282
AT1G30900	AT1G30900.1	1	10999369	10999550
AT1G31170	AT1G31170.1	1	11133827	11134078
AT1G31440	AT1G31440.1	1	11257190	11257290
AT1G31660	AT1G31660.1	1	11333115	11333215
AT1G31930	AT1G31930.1	1	11466266	11466416
AT1G32150	AT1G32150.1	1	11567086	11567554
AT1G32790	AT1G32790.1	1	11875943	11876397
AT1G35670	AT1G35670.1	1	13207009	13208046
AT1G35710	AT1G35710.1	1	13222540	13222790
AT1G37130	AT1G37130.1	1	14158727	14159027
AT1G42970	AT1G42970.1	1	16128000	16128820
AT1G44910	AT1G44910.1	1	16982328	16982428
AT1G48920	AT1G48920.1	1	18099854	18100153
AT1G48970	AT1G48970.1	1	18115415	18115515
AT1G49040	AT1G49040.1	1	18145045	18145145
AT1G50010	AT1G50010.1	1	18518348	18518691
AT1G51060	AT1G51060.1	1	18927273	18927373
AT1G51680	AT1G51680.1	1	19160652	19161152
AT1G51850	AT1G51850.1	1	19256347	19256497
AT1G52000	AT1G52000.1	1	19334243	19334343
AT1G52360	AT1G52360.1	1	19504262	19504412
AT1G52870	AT1G52870.1	1	19685747	19685897
AT1G53390	AT1G53390.1	1	19921644	19921794
AT1G53720	AT1G53720.1	1	20059219	20059319
AT1G54170	AT1G54170.1	1	20222094	20222244
AT1G54320	AT1G54320.1	1	20275545	20275745
AT1G54460	AT1G54460.1	1	20341600	20341700
AT1G55805	AT1G55805.1	1	20859189	20859289
AT1G56250	AT1G56250.1	1	21061795	21061945
AT1G56580	AT1G56580.1	1	21198606	21198706
AT1G58360	AT1G58360.1	1	21676630	21676780
AT1G61570	AT1G61570.1	1	22718903	22719003
AT1G64980	AT1G64980.1	1	24137801	24137901
AT1G65010	AT1G65010.1	1	24151887	24151987
AT1G65790	AT1G65790.1	1	24469882	24470032
AT1G65845	AT1G65845.1	1	24493212	24493312
AT1G66230	AT1G66230.1	1	24677254	24677504
AT1G67070	AT1G67070.1	1	25042335	25042435
AT1G67740	AT1G67740.1	1	25394704	25395004
AT1G68690	AT1G68690.1	1	25789408	25789858
AT1G69250	AT1G69250.1	1	26034076	26034226
AT1G70810	AT1G70810.1	1	26704130	26704667
AT1G72210	AT1G72210.1	1	27180340	27180440
AT1G73020	AT1G73020.1	1	27469684	27469834
AT1G73080	AT1G73080.1	1	27487213	27488100
AT1G74000	AT1G74000.1	1	27829385	27829485
AT1G74560	AT1G74560.1	1	28019234	28019799
AT1G74950	AT1G74950.1	1	28149725	28150144
AT1G75310	AT1G75310.1	1	28264623	28264773
AT1G76040	AT1G76040.1	1	28539763	28540042
AT1G76930	AT1G76930.1	1	28895755	28895951
AT1G76980	AT1G76980.1	1	28926789	28926989
AT1G77030	AT1G77030.1	1	28948047	28948197
AT1G77250	AT1G77250.1	1	29021063	29021163
AT1G77800	AT1G77800.1	1	29255848	29256019
AT1G78420	AT1G78420.1	1	29506131	29506327
AT1G79000	AT1G79000.1	1	29721309	29721409
AT1G79230	AT1G79230.1	1	29803305	29803609
AT1G79670	AT1G79670.1	1	29976805	29977155
AT1G80930	AT1G80930.1	1	30408410	30408860
AT2G02180	AT2G02180.1	2	561064	561291
AT2G03150	AT2G03150.1	2	953732	953932
AT2G03350	AT2G03350.1	2	1020986	1021136
AT2G05620	AT2G05620.1	2	2081176	2081558
AT2G14720	AT2G14720.1	2	6301194	6301454
AT2G14880	AT2G14880.1	2	6393608	6393708
AT2G15480	AT2G15480.1	2	6759581	6759681
AT2G17240	AT2G17240.1	2	7498876	7498976
AT2G17510	AT2G17510.1	2	7609415	7609515
AT2G18510	AT2G18510.1	2	8031347	8031447
AT2G19380	AT2G19380.1	2	8385713	8385813
AT2G19810	AT2G19810.1	2	8551313	8551463
AT2G20370	AT2G20370.1	2	8793286	8793486
AT2G21470	AT2G21470.1	2	9202051	9202151
AT2G21540	AT2G21540.1	2	9221485	9221836
AT2G22795	AT2G22795.1	2	9697662	9697762
AT2G22890	AT2G22890.1	2	9743147	9743247
AT2G23420	AT2G23420.1	2	9974514	9974690
AT2G24090	AT2G24090.1	2	10243355	10243455
AT2G24850	AT2G24850.1	2	10584866	10585166
AT2G25200	AT2G25200.1	2	10737054	10737154
AT2G25250	AT2G25250.1	2	10753985	10754135
AT2G25650	AT2G25650.1	2	10915467	10915617
AT2G26740	AT2G26740.1	2	11393506	11393656
AT2G26770	AT2G26770.1	2	11404207	11404307
AT2G27285	AT2G27285.1	2	11676321	11676421
AT2G28890	AT2G28890.1	2	12406835	12407135
AT2G29100	AT2G29100.1	2	12503587	12503687
AT2G29440	AT2G29440.1	2	12620379	12620479
AT2G30490	AT2G30490.1	2	12995170	12995270
AT2G31020	AT2G31020.1	2	13204450	13204550
AT2G31350	AT2G31350.1	2	13369387	13369487
AT2G32680	AT2G32680.1	2	13862264	13862414
AT2G33435	AT2G33435.1	2	14168045	14168145
AT2G33580	AT2G33580.1	2	14221461	14221611
AT2G34790	AT2G34790.1	2	14674479	14674579
AT2G36120	AT2G36120.1	2	15165787	15166087
AT2G36470	AT2G36470.1	2	15299790	15299890
AT2G36990	AT2G36990.1	2	15538824	15538974
AT2G37040	AT2G37040.1	2	15560013	15560163
AT2G37080	AT2G37080.1	2	15581761	15581961
AT2G37940	AT2G37940.1	2	15878887	15879425
AT2G38020	AT2G38020.1	2	15910082	15910232
AT2G38960	AT2G38960.1	2	16267919	16268069
AT2G39190	AT2G39190.1	2	16355387	16355687
AT2G39200	AT2G39200.1	2	16358086	16358282
AT2G39740	AT2G39740.1	2	16578629	16578729
AT2G40180	AT2G40180.1	2	16782622	16782922
AT2G40360	AT2G40360.1	2	16856001	16856304
AT2G41010	AT2G41010.1	2	17114454	17114554
AT2G41170	AT2G41170.1	2	17159615	17159834
AT2G41350	AT2G41350.1	2	17232474	17232574
AT2G41960	AT2G41960.1	2	17518402	17518552
AT2G42210	AT2G42210.1	2	17590691	17590791
AT2G42270	AT2G42270.1	2	17610630	17610730
AT2G43640	AT2G43640.1	2	18097551	18097651
AT2G44140	AT2G44140.1	2	18255017	18255117
AT2G44380	AT2G44380.1	2	18323628	18323728
AT2G44790	AT2G44790.1	2	18462217	18462367
AT2G45290	AT2G45290.1	2	18674418	18674518
AT2G46180	AT2G46180.1	2	18967499	18967599
AT2G46430	AT2G46430.1	2	19061125	19061275
AT2G47000	AT2G47000.1	2	19312312	19312412
AT2G47550	AT2G47550.1	2	19509975	19510225
AT2G47610	AT2G47610.1	2	19530537	19531318
AT2G47640	AT2G47640.1	2	19538331	19538431
AT3G01340	AT3G01340.1	3	128336	128436
AT3G01540	AT3G01540.1	3	212942	213543
AT3G01610	AT3G01610.1	3	232001	232151
AT3G02190	AT3G02190.1	3	406019	406211
AT3G02350	AT3G02350.1	3	480142	480292
AT3G02750	AT3G02750.1	3	595250	595350
AT3G02780	AT3G02780.1	3	602518	602718
AT3G03000	AT3G03000.1	3	677440	677540
AT3G03140	AT3G03140.1	3	723878	724028
AT3G03920	AT3G03920.1	3	1009082	1009182
AT3G04230	AT3G04230.1	3	1113309	1113409
AT3G05220	AT3G05220.1	3	1490225	1490675
AT3G06620	AT3G06620.1	3	2066766	2066916
AT3G07160	AT3G07160.1	3	2268605	2268783
AT3G07760	AT3G07760.1	3	2476494	2477546
AT3G07960	AT3G07960.1	3	2535714	2535914
AT3G09050	AT3G09050.1	3	2765001	2765101
AT3G09440	AT3G09440.1	3	2904475	2904625
AT3G10660	AT3G10660.1	3	3333718	3333868
AT3G12640	AT3G12640.1	3	4015898	4015998
AT3G13580	AT3G13580.1	3	4433147	4433978
AT3G13670	AT3G13670.1	3	4471713	4471909
AT3G13860	AT3G13860.1	3	4561618	4561718
AT3G15190	AT3G15190.1	3	5116690	5117429
AT3G15200	AT3G15200.1	3	5117489	5117610
AT3G16030	AT3G16030.1	3	5439992	5440092
AT3G17000	AT3G17000.1	3	5799321	5799471
AT3G17170	AT3G17170.1	3	5853133	5853233
AT3G17205	AT3G17205.1	3	5878570	5878855
AT3G17700	AT3G17700.1	3	6051629	6052347
AT3G18950	AT3G18950.1	3	6537415	6537615
AT3G20790	AT3G20790.1	3	7268902	7269153
AT3G21070	AT3G21070.1	3	7382978	7383439
AT3G21295	AT3G21295.1	3	7490320	7490420
AT3G21520	AT3G21520.1	3	7582459	7582609
AT3G21700	AT3G21700.1	3	7646104	7646254
AT3G21780	AT3G21780.1	3	7675444	7675544
AT3G22430	AT3G22430.1	3	7957478	7957578
AT3G23100	AT3G23100.1	3	8221858	8222008
AT3G23250	AT3G23250.1	3	8309409	8309738
AT3G23900	AT3G23900.1	3	8633064	8633214
AT3G23920	AT3G23920.1	3	8643006	8643469
AT3G23940	AT3G23940.1	3	8648705	8648855
AT3G24180	AT3G24180.1	3	8736068	8736218
AT3G24840	AT3G24840.1	3	9069183	9069458
AT3G25660	AT3G25660.1	3	9341804	9341904
AT3G25900	AT3G25900.1	3	9482250	9482673
AT3G26060	AT3G26060.1	3	9525806	9526149
AT3G27160	AT3G27160.1	3	10017926	10018848
AT3G27320	AT3G27320.1	3	10092104	10092204
AT3G27390	AT3G27390.1	3	10133334	10133434
AT3G28450	AT3G28450.1	3	10669062	10669212
AT3G28580	AT3G28580.1	3	10717023	10717223
AT3G29310	AT3G29310.1	3	11251237	11251387
AT3G29390	AT3G29390.1	3	11289613	11290287
AT3G43270	AT3G43270.1	3	15223713	15224910
AT3G44190	AT3G44190.1	3	15902542	15902642
AT3G44630	AT3G44630.1	3	16196281	16196618
AT3G44720	AT3G44720.1	3	16272702	16273002
AT3G44890	AT3G44890.1	3	16387018	16387949
AT3G45090	AT3G45090.1	3	16490784	16491134
AT3G46780	AT3G46780.1	3	17230327	17231096
AT3G47810	AT3G47810.1	3	17637262	17637362
AT3G47833	AT3G47833.1	3	17649850	17649950
AT3G48880	AT3G48880.1	3	18128898	18128998
AT3G49100	AT3G49100.1	3	18198232	18198332
AT3G49210	AT3G49210.1	3	18240937	18241037
AT3G49350	AT3G49350.1	3	18297425	18297775
AT3G50370	AT3G50370.1	3	18683216	18683316
AT3G50470	AT3G50470.1	3	18729304	18729829
AT3G50550	AT3G50550.1	3	18759565	18759750
AT3G51330	AT3G51330.1	3	19053591	19053691
AT3G51610	AT3G51610.1	3	19139656	19139756
AT3G52190	AT3G52190.1	3	19354277	19354472
AT3G52210	AT3G52210.1	3	19369428	19369494
AT3G52460	AT3G52460.1	3	19447570	19447720
AT3G52990	AT3G52990.1	3	19652119	19652219
AT3G53280	AT3G53280.1	3	19756604	19757175
AT3G53500	AT3G53500.1	3	19834686	19834786
AT3G54110	AT3G54110.1	3	20040762	20040966
AT3G54230	AT3G54230.1	3	20078955	20079055
AT3G54640	AT3G54640.1	3	20223712	20224334
AT3G54760	AT3G54760.1	3	20271227	20271377
AT3G54850	AT3G54850.1	3	20322068	20322306
AT3G55150	AT3G55150.1	3	20441954	20442104
AT3G55960	AT3G55960.1	3	20760605	20760705
AT3G57470	AT3G57470.1	3	21269283	21269383
AT3G58660	AT3G58660.1	3	21702634	21702734
AT3G59040	AT3G59040.1	3	21823613	21823713
AT3G59760	AT3G59760.1	3	22073878	22074240
AT3G60080	AT3G60080.1	3	22187558	22187658
AT3G60110	AT3G60110.1	3	22200817	22200917
AT3G60690	AT3G60690.1	3	22435521	22435621
AT3G61150	AT3G61150.1	3	22632039	22632139
AT3G61570	AT3G61570.1	3	22781102	22781416
AT3G61640	AT3G61640.1	3	22810275	22810375
AT3G62150	AT3G62150.1	3	23013231	23013481
AT3G62600	AT3G62600.1	3	23152840	23152940
AT3G63010	AT3G63010.1	3	23290630	23290780
AT3G63240	AT3G63240.1	3	23367192	23367392
AT3G63410	AT3G63410.1	3	23416075	23416719
AT4G00570	AT4G00570.1	4	242767	242867
AT4G01090	AT4G01090.1	4	473029	473179
AT4G01360	AT4G01360.1	4	565975	566175
AT4G01720	AT4G01720.1	4	747722	747822
AT4G01750	AT4G01750.1	4	756513	756713
AT4G02030	AT4G02030.1	4	896875	897147
AT4G02570	AT4G02570.1	4	1129296	1129532
AT4G03510	AT4G03510.1	4	1558044	1558144
AT4G10120	AT4G10120.1	4	6315686	6316357
AT4G10320	AT4G10320.1	4	6398403	6398671
AT4G11890	AT4G11890.1	4	7149076	7149646
AT4G13720	AT4G13720.1	4	7967017	7967117
AT4G14320	AT4G14320.1	4	8243128	8243228
AT4G14920	AT4G14920.1	4	8534592	8534692
AT4G14950	AT4G14950.1	4	8547626	8547726
AT4G15130	AT4G15130.1	4	8639248	8639448
AT4G15140	AT4G15140.1	4	8639891	8640041
AT4G15233	AT4G15233.1	4	8688392	8688960
AT4G15545	AT4G15545.1	4	8876068	8876218
AT4G16760	AT4G16760.1	4	9427162	9427262
AT4G17060	AT4G17060.1	4	9593649	9593799
AT4G17090	AT4G17090.1	4	9605696	9605896
AT4G17330	AT4G17330.1	4	9695078	9695178
AT4G18170	AT4G18170.1	4	10061823	10062186
AT4G18890	AT4G18890.1	4	10352722	10352922
AT4G18910	AT4G18910.1	4	10366259	10366359
AT4G18950	AT4G18950.1	4	10375664	10375864
AT4G19020	AT4G19020.1	4	10415595	10415695
AT4G19190	AT4G19190.1	4	10493397	10493547
AT4G19600	AT4G19600.1	4	10676347	10676447
AT4G21110	AT4G21110.1	4	11267185	11267908
AT4G21400	AT4G21400.1	4	11400307	11400959
AT4G22670	AT4G22670.1	4	11919779	11920167
AT4G23030	AT4G23030.1	4	12072857	12073007
AT4G23060	AT4G23060.1	4	12089362	12089824
AT4G23270	AT4G23270.1	4	12172825	12173058
AT4G23940	AT4G23940.1	4	12439203	12439743
AT4G24400	AT4G24400.1	4	12620421	12620571
AT4G25070	AT4G25070.1	4	12873912	12874201
AT4G25350	AT4G25350.1	4	12966298	12966398
AT4G25610	AT4G25610.1	4	13065634	13065925
AT4G25670	AT4G25670.1	4	13085630	13085880
AT4G26600	AT4G26600.1	4	13423187	13423391
AT4G26970	AT4G26970.1	4	13544159	13544437
AT4G27260	AT4G27260.1	4	13653809	13653909
AT4G27870	AT4G27870.1	4	13880078	13880178
AT4G28540	AT4G28540.1	4	14110297	14110547
AT4G29010	AT4G29010.1	4	14300530	14300630
AT4G29750	AT4G29750.1	4	14570920	14571020
AT4G30010	AT4G30010.1	4	14672882	14673032
AT4G30350	AT4G30350.1	4	14848840	14848940
AT4G30390	AT4G30390.1	4	14862422	14862835
AT4G31570	AT4G31570.1	4	15297064	15297433
AT4G31790	AT4G31790.1	4	15378574	15378674
AT4G32285	AT4G32285.1	4	15586932	15587532
AT4G32300	AT4G32300.1	4	15600175	15600475
AT4G32940	AT4G32940.1	4	15901450	15901550
AT4G33640	AT4G33640.1	4	16159780	16159880
AT4G33985	AT4G33985.1	4	16288271	16288371
AT4G34380	AT4G34380.1	4	16440174	16440324
AT4G34870	AT4G34870.1	4	16614427	16614577
AT4G35110	AT4G35110.1	4	16712838	16712938
AT4G35490	AT4G35490.1	4	16856202	16856302
AT4G35600	AT4G35600.1	4	16896649	16896749
AT4G35800	AT4G35800.1	4	16962789	16962889
AT4G36500	AT4G36500.1	4	17226310	17226510
AT4G36520	AT4G36520.1	4	17231700	17231800
AT4G36580	AT4G36580.1	4	17258895	17258995
AT4G37300	AT4G37300.1	4	17554741	17555122
AT4G37900	AT4G37900.1	4	17821864	17822014
AT4G37980	AT4G37980.1	4	17852691	17852893
AT4G38560	AT4G38560.1	4	18030847	18030997
AT4G38630	AT4G38630.1	4	18057248	18058048
AT4G38940	AT4G38940.1	4	18153787	18153887
AT4G39030	AT4G39030.1	4	18185967	18186807
AT4G40020	AT4G40020.1	4	18553950	18554150
AT5G01560	AT5G01560.1	5	219680	219780
AT5G02490	AT5G02490.1	5	551389	551489
AT5G02620	AT5G02620.1	5	590873	590973
AT5G03330	AT5G03330.1	5	809643	809743
AT5G04310	AT5G04310.1	5	1203462	1203562
AT5G04320	AT5G04320.1	5	1211953	1212148
AT5G04460	AT5G04460.1	5	1260909	1261009
AT5G07340	AT5G07340.1	5	2319240	2319473
AT5G08190	AT5G08190.1	5	2637082	2637182
AT5G09420	AT5G09420.1	5	2931062	2931739
AT5G10180	AT5G10180.1	5	3194810	3194990
AT5G10400	AT5G10400.1	5	3270652	3270752
AT5G10760	AT5G10760.1	5	3401657	3401757
AT5G13190	AT5G13190.1	5	4204891	4204991
AT5G13490	AT5G13490.1	5	4336961	4337363
AT5G13810	AT5G13810.1	5	4455333	4455433
AT5G14480	AT5G14480.1	5	4669720	4669820
AT5G15490	AT5G15490.1	5	5027769	5027869
AT5G15970	AT5G15970.1	5	5211961	5212222
AT5G16070	AT5G16070.1	5	5247485	5247585
AT5G16680	AT5G16680.1	5	5467517	5467617
AT5G16830	AT5G16830.1	5	5535052	5535152
AT5G17900	AT5G17900.1	5	5925677	5926027
AT5G17920	AT5G17920.1	5	5937404	5938867
AT5G18130	AT5G18130.1	5	5995730	5995830
AT5G18240	AT5G18240.1	5	6030420	6030520
AT5G18490	AT5G18490.1	5	6136515	6136665
AT5G18620	AT5G18620.1	5	6201432	6201532
AT5G19260	AT5G19260.1	5	6479546	6479696
AT5G19290	AT5G19290.1	5	6494955	6495105
AT5G19400	AT5G19400.1	5	6541288	6541388
AT5G19690	AT5G19690.1	5	6656481	6656631
AT5G22030	AT5G22030.1	5	7289896	7289996
AT5G22640	AT5G22640.1	5	7532538	7532638
AT5G23110	AT5G23110.1	5	7775389	7775539
AT5G23510	AT5G23510.1	5	7927819	7928107
AT5G24120	AT5G24120.1	5	8159053	8159353
AT5G25250	AT5G25250.1	5	8750521	8751171
AT5G26340	AT5G26340.1	5	9244977	9245127
AT5G27380	AT5G27380.1	5	9668470	9668570
AT5G27420	AT5G27420.1	5	9684272	9684422
AT5G35370	AT5G35370.1	5	13589571	13589671
AT5G35430	AT5G35430.1	5	13664221	13664371
AT5G37540	AT5G37540.1	5	14912935	14913035
AT5G37600	AT5G37600.1	5	14934793	14934995
AT5G38850	AT5G38850.1	5	15558589	15558689
AT5G39580	AT5G39580.1	5	15847521	15848143
AT5G39730	AT5G39730.1	5	15902495	15902595
AT5G41140	AT5G41140.1	5	16470641	16470791
AT5G41680	AT5G41680.1	5	16668135	16668335
AT5G42140	AT5G42140.1	5	16838798	16838948
AT5G42480	AT5G42480.1	5	16985432	16985532
AT5G42740	AT5G42740.1	5	17140208	17140736
AT5G43130	AT5G43130.1	5	17318539	17319508
AT5G43960	AT5G43960.1	5	17689092	17689292
AT5G44080	AT5G44080.1	5	17739223	17739373
AT5G44130	AT5G44130.1	5	17761090	17761290
AT5G44240	AT5G44240.1	5	17821141	17821241
AT5G45170	AT5G45170.1	5	18271053	18271303
AT5G45190	AT5G45190.1	5	18278237	18278337
AT5G45470	AT5G45470.1	5	18422292	18422392
AT5G46410	AT5G46410.1	5	18826532	18826710
AT5G46470	AT5G46470.1	5	18847335	18848049
AT5G47230	AT5G47230.1	5	19180639	19180739
AT5G47820	AT5G47820.1	5	19369854	19370079
AT5G47850	AT5G47850.1	5	19379332	19379482
AT5G48430	AT5G48430.1	5	19628463	19628613
AT5G48560	AT5G48560.1	5	19685064	19685214
AT5G48610	AT5G48610.1	5	19714400	19714550
AT5G52020	AT5G52020.1	5	21124698	21124798
AT5G52410	AT5G52410.1	5	21279255	21279405
AT5G52640	AT5G52640.1	5	21353499	21353837
AT5G52830	AT5G52830.1	5	21411978	21412128
AT5G52870	AT5G52870.1	5	21428446	21428697
AT5G53120	AT5G53120.1	5	21535601	21535976
AT5G53930	AT5G53930.1	5	21894320	21894420
AT5G54850	AT5G54850.1	5	22280719	22280919
AT5G55050	AT5G55050.1	5	22338972	22339251
AT5G55090	AT5G55090.1	5	22356948	22357248
AT5G55670	AT5G55670.1	5	22544701	22544851
AT5G56270	AT5G56270.1	5	22782190	22782365
AT5G56710	AT5G56710.1	5	22943936	22944036
AT5G56960	AT5G56960.1	5	23039379	23039853
AT5G57010	AT5G57010.1	5	23068471	23068571
AT5G57480	AT5G57480.1	5	23280268	23280418
AT5G58260	AT5G58260.1	5	23561644	23561744
AT5G58350	AT5G58350.1	5	23585663	23585763
AT5G58590	AT5G58590.1	5	23681419	23681648
AT5G58940	AT5G58940.1	5	23800270	23800607
AT5G59070	AT5G59070.1	5	23846473	23846573
AT5G59430	AT5G59430.1	5	23970150	23970342
AT5G60790	AT5G60790.1	5	24454930	24455080
AT5G61160	AT5G61160.1	5	24609924	24610024
AT5G61330	AT5G61330.1	5	24659653	24659753
AT5G61910	AT5G61910.1	5	24860821	24860921
AT5G63550	AT5G63550.1	5	25444872	25444972
AT5G65770	AT5G65770.1	5	26315347	26315447
AT5G66850	AT5G66850.1	5	26696338	26696528
AT5G67210	AT5G67210.1	5	26819149	26819249
AT5G67350	AT5G67350.1	5	26869136	26869286
AT1G03060	AT1G03060.1	1	716766	716916
AT1G04300	AT1G04300.1	1	1148844	1148944
AT1G07930	AT1G07930.1	1	2460384	2460534
AT1G08190	AT1G08190.1	1	2568364	2568542
AT1G12270	AT1G12270.1	1	4174087	4174477
AT1G13210	AT1G13210.1	1	4510312	4511542
AT1G15130	AT1G15130.1	1	5208117	5208267
AT1G24150	AT1G24150.1	1	8551533	8551633
AT1G30370	AT1G30370.1	1	10719908	10720108
AT1G30755	AT1G30755.1	1	10906107	10906592
AT1G35710	AT1G35710.1	1	13223590	13223790
AT1G37130	AT1G37130.1	1	14160359	14160559
AT1G50010	AT1G50010.1	1	18519626	18519726
AT1G51680	AT1G51680.1	1	19158980	19159080
AT1G52360	AT1G52360.1	1	19505247	19505347
AT1G58360	AT1G58360.1	1	21678893	21679625
AT1G69250	AT1G69250.1	1	26035140	26035290
AT1G79000	AT1G79000.1	1	29716586	29716786
AT2G20370	AT2G20370.1	2	8793786	8794236
AT2G24850	AT2G24850.1	2	10583121	10583221
AT2G25200	AT2G25200.1	2	10736654	10736754
AT2G29100	AT2G29100.1	2	12501092	12501264
AT2G30490	AT2G30490.1	2	12994065	12994785
AT2G32680	AT2G32680.1	2	13859964	13860214
AT2G36990	AT2G36990.1	2	15537668	15537768
AT2G37040	AT2G37040.1	2	15559105	15559205
AT2G39200	AT2G39200.1	2	16356151	16356651
AT2G41960	AT2G41960.1	2	17516269	17516369
AT3G01340	AT3G01340.1	3	127886	128036
AT3G09440	AT3G09440.1	3	2903525	2904075
AT3G13580	AT3G13580.1	3	4435044	4435144
AT3G17205	AT3G17205.1	3	5880930	5881159
AT3G21070	AT3G21070.1	3	7380432	7380632
AT3G21780	AT3G21780.1	3	7675094	7675194
AT3G23920	AT3G23920.1	3	8644019	8644119
AT3G50370	AT3G50370.1	3	18681882	18682232
AT3G62150	AT3G62150.1	3	23011152	23011545
AT4G01090	AT4G01090.1	4	471729	471829
AT4G01750	AT4G01750.1	4	758034	758290
AT4G02570	AT4G02570.1	4	1130377	1130565
AT4G10120	AT4G10120.1	4	6316803	6316903
AT4G15545	AT4G15545.1	4	8877112	8877540
AT4G17330	AT4G17330.1	4	9689880	9690030
AT4G23060	AT4G23060.1	4	12090324	12090424
AT4G25610	AT4G25610.1	4	13066718	13066818
AT4G29750	AT4G29750.1	4	14571551	14571651
AT4G30350	AT4G30350.1	4	14850658	14850758
AT4G32300	AT4G32300.1	4	15601475	15601575
AT4G35600	AT4G35600.1	4	16898044	16898144
AT5G02490	AT5G02490.1	5	550239	550689
AT5G04460	AT5G04460.1	5	1262260	1262360
AT5G10180	AT5G10180.1	5	3195972	3196507
AT5G17920	AT5G17920.1	5	5939167	5939267
AT5G18620	AT5G18620.1	5	6196157	6196385
AT5G24120	AT5G24120.1	5	8157804	8157904
AT5G26340	AT5G26340.1	5	9243653	9243953
AT5G37600	AT5G37600.1	5	14933479	14933629
AT5G41140	AT5G41140.1	5	16471141	16471591
AT5G43130	AT5G43130.1	5	17315648	17315748
AT5G44240	AT5G44240.1	5	17823421	17823571
AT5G46470	AT5G46470.1	5	18849393	18849543
AT5G48430	AT5G48430.1	5	19627913	19628113
AT5G52640	AT5G52640.1	5	21354587	21354687
AT5G60790	AT5G60790.1	5	24454394	24454594
AT1G13210	AT1G13210.1	1	4509227	4509327
AT2G37040	AT2G37040.1	2	15558555	15558655
AT3G62150	AT3G62150.1	3	23009097	23009350
AT4G02570	AT4G02570.1	4	1132153	1132395
AT4G17330	AT4G17330.1	4	9689036	9689480
AT4G29750	AT4G29750.1	4	14572748	14572987
AT3G62150	AT3G62150.1	3	23008755	23008847
AT4G02570	AT4G02570.1	4	1133211	1133400

## Sheet: m6A_mock_specific
geneID	transcriptID	chromosome	genomic_start	genomic_stop
AT1G01240	AT1G01240.1	1	101247	101597
AT1G04210	AT1G04210.1	1	1116360	1116460
AT1G05890	AT1G05890.1	1	1784134	1784234
AT1G06060	AT1G06060.1	1	1834342	1834547
AT1G06230	AT1G06230.1	1	1909645	1909829
AT1G06290	AT1G06290.1	1	1922502	1922652
AT1G07220	AT1G07220.1	1	2219274	2219374
AT1G07720	AT1G07720.1	1	2391553	2391703
AT1G07890	AT1G07890.1	1	2438067	2438254
AT1G08570	AT1G08570.1	1	2713242	2713593
AT1G08970	AT1G08970.1	1	2883328	2883528
AT1G08980	AT1G08980.1	1	2885889	2886129
AT1G09795	AT1G09795.1	1	3175770	3175957
AT1G09950	AT1G09950.1	1	3240882	3241132
AT1G10230	AT1G10230.1	1	3355871	3355971
AT1G10430	AT1G10430.1	1	3430433	3430533
AT1G10670	AT1G10670.1	1	3535537	3536177
AT1G11050	AT1G11050.1	1	3683438	3683538
AT1G11360	AT1G11360.1	1	3822738	3822838
AT1G11380	AT1G11380.1	1	3832823	3832923
AT1G11890	AT1G11890.1	1	4011562	4011662
AT1G12000	AT1G12000.1	1	4051096	4051302
AT1G12140	AT1G12140.1	1	4121419	4121519
AT1G12230	AT1G12230.1	1	4148323	4149138
AT1G12330	AT1G12330.1	1	4195315	4195415
AT1G12780	AT1G12780.1	1	4356502	4356739
AT1G12800	AT1G12800.1	1	4364015	4364689
AT1G12840	AT1G12840.1	1	4375515	4375845
AT1G12910	AT1G12910.1	1	4396041	4396141
AT1G13090	AT1G13090.1	1	4462888	4462988
AT1G13245	AT1G13245.1	1	4525814	4525914
AT1G13390	AT1G13390.1	1	4593297	4593533
AT1G13640	AT1G13640.1	1	4677415	4677515
AT1G14010	AT1G14010.1	1	4800383	4800483
AT1G14280	AT1G14280.1	1	4878227	4878577
AT1G14780	AT1G14780.1	1	5091040	5091190
AT1G14980	AT1G14980.1	1	5166359	5166459
AT1G15220	AT1G15220.1	1	5240851	5241088
AT1G15410	AT1G15410.1	1	5300422	5300522
AT1G15830	AT1G15830.1	1	5449076	5449526
AT1G16080	AT1G16080.1	1	5514467	5514567
AT1G16500	AT1G16500.1	1	5639132	5639282
AT1G16710	AT1G16710.1	1	5717811	5717911
AT1G16860	AT1G16860.1	1	5767300	5767600
AT1G16870	AT1G16870.1	1	5772751	5772901
AT1G17210	AT1G17210.1	1	5884556	5884656
AT1G17970	AT1G17970.1	1	6187118	6187268
AT1G18460	AT1G18460.1	1	6355954	6356054
AT1G18500	AT1G18500.1	1	6369397	6369597
AT1G18710	AT1G18710.1	1	6450794	6450894
AT1G19050	AT1G19050.1	1	6578039	6578139
AT1G20840	AT1G20840.1	1	7245964	7246114
AT1G21910	AT1G21910.1	1	7696736	7696936
AT1G22060	AT1G22060.1	1	7773476	7773576
AT1G22810	AT1G22810.1	1	8074537	8074687
AT1G22850	AT1G22850.1	1	8082475	8082625
AT1G22920	AT1G22920.1	1	8109811	8109961
AT1G23030	AT1G23030.1	1	8158255	8158455
AT1G23820	AT1G23820.1	1	8422204	8422304
AT1G24160	AT1G24160.1	1	8554542	8554642
AT1G26160	AT1G26160.1	1	9044744	9044844
AT1G26210	AT1G26210.1	1	9067785	9067985
AT1G27200	AT1G27200.1	1	9450700	9450850
AT1G27210	AT1G27210.1	1	9455655	9456094
AT1G27480	AT1G27480.1	1	9545977	9546127
AT1G27510	AT1G27510.1	1	9554874	9554974
AT1G28200	AT1G28200.1	1	9851369	9852266
AT1G29700	AT1G29700.1	1	10385236	10385427
AT1G30040	AT1G30040.1	1	10538454	10538654
AT1G30120	AT1G30120.1	1	10584528	10584778
AT1G30570	AT1G30570.1	1	10830633	10830733
AT1G30640	AT1G30640.1	1	10861740	10861840
AT1G30680	AT1G30680.1	1	10885719	10886063
AT1G32050	AT1G32050.1	1	11528595	11529208
AT1G32070	AT1G32070.1	1	11535087	11535293
AT1G32160	AT1G32160.1	1	11569735	11569835
AT1G33240	AT1G33240.1	1	12052526	12053026
AT1G42550	AT1G42550.1	1	15978114	15978314
AT1G45230	AT1G45230.1	1	17169724	17169824
AT1G45332	AT1G45332.1	1	17176321	17176421
AT1G48440	AT1G48440.1	1	17907037	17907137
AT1G48450	AT1G48450.1	1	17909372	17909572
AT1G48610	AT1G48610.1	1	17971396	17972376
AT1G48900	AT1G48900.1	1	18084995	18085145
AT1G49730	AT1G49730.1	1	18402892	18402992
AT1G49780	AT1G49780.1	1	18428969	18429119
AT1G50040	AT1G50040.1	1	18543585	18543735
AT1G50140	AT1G50140.1	1	18576708	18577089
AT1G50200	AT1G50200.1	1	18591697	18591892
AT1G50460	AT1G50460.1	1	18697186	18697286
AT1G52280	AT1G52280.1	1	19468207	19468413
AT1G52290	AT1G52290.1	1	19472199	19472299
AT1G52340	AT1G52340.1	1	19490525	19490675
AT1G52510	AT1G52510.1	1	19565072	19565172
AT1G52740	AT1G52740.1	1	19645468	19646026
AT1G55210	AT1G55210.1	1	20598108	20598208
AT1G55360	AT1G55360.1	1	20667560	20667750
AT1G55890	AT1G55890.1	1	20901446	20901596
AT1G56450	AT1G56450.1	1	21143893	21144159
AT1G57860	AT1G57860.1	1	21429966	21430066
AT1G61150	AT1G61150.1	1	22543638	22543869
AT1G63610	AT1G63610.1	1	23583825	23584030
AT1G63680	AT1G63680.1	1	23614687	23614837
AT1G63690	AT1G63690.1	1	23621863	23622098
AT1G64660	AT1G64660.1	1	24030103	24030203
AT1G64900	AT1G64900.1	1	24114215	24114515
AT1G65190	AT1G65190.1	1	24216978	24217128
AT1G65860	AT1G65860.1	1	24499256	24499356
AT1G67250	AT1G67250.1	1	25163772	25163872
AT1G67890	AT1G67890.1	1	25458511	25458911
AT1G67900	AT1G67900.1	1	25469517	25469917
AT1G69160	AT1G69160.1	1	26000664	26000864
AT1G70200	AT1G70200.1	1	26432579	26433010
AT1G70940	AT1G70940.1	1	26744204	26744679
AT1G71020	AT1G71020.1	1	26791431	26791581
AT1G71030	AT1G71030.1	1	26795658	26795758
AT1G71695	AT1G71695.1	1	26966121	26966271
AT1G71860	AT1G71860.1	1	27026911	27027011
AT1G71970	AT1G71970.1	1	27093478	27093628
AT1G72180	AT1G72180.1	1	27166191	27166341
AT1G72416	AT1G72416.1	1	27259312	27259412
AT1G72930	AT1G72930.1	1	27439552	27439702
AT1G74090	AT1G74090.1	1	27863059	27863209
AT1G74670	AT1G74670.1	1	28053436	28053746
AT1G74690	AT1G74690.1	1	28061383	28061483
AT1G74840	AT1G74840.1	1	28116742	28116842
AT1G75240	AT1G75240.1	1	28242249	28242499
AT1G76090	AT1G76090.1	1	28551131	28551281
AT1G76160	AT1G76160.1	1	28578826	28578926
AT1G76400	AT1G76400.1	1	28658695	28658845
AT1G76580	AT1G76580.1	1	28734234	28734334
AT1G76900	AT1G76900.1	1	28884137	28884237
AT1G78060	AT1G78060.1	1	29350005	29350105
AT1G78070	AT1G78070.1	1	29358067	29358217
AT1G78100	AT1G78100.1	1	29388695	29388795
AT1G78140	AT1G78140.1	1	29402293	29402477
AT1G78230	AT1G78230.1	1	29430714	29430964
AT1G78560	AT1G78560.1	1	29546711	29546811
AT1G78700	AT1G78700.1	1	29599799	29599949
AT1G78920	AT1G78920.1	1	29672757	29672967
AT2G01850	AT2G01850.1	2	387012	387162
AT2G01870	AT2G01870.1	2	389955	390105
AT2G03730	AT2G03730.1	2	1138084	1138277
AT2G03800	AT2G03800.1	2	1158489	1158723
AT2G05830	AT2G05830.1	2	2231183	2231808
AT2G11890	AT2G11890.1	2	4802793	4803193
AT2G14080	AT2G14080.1	2	5925536	5925636
AT2G15530	AT2G15530.1	2	6775340	6775490
AT2G15890	AT2G15890.1	2	6921104	6921254
AT2G16365	AT2G16365.1	2	7076142	7076292
AT2G17340	AT2G17340.1	2	7541557	7541657
AT2G17520	AT2G17520.1	2	7620609	7620845
AT2G17800	AT2G17800.1	2	7741842	7741942
AT2G18280	AT2G18280.1	2	7946759	7946909
AT2G18390	AT2G18390.1	2	7989297	7989447
AT2G19800	AT2G19800.1	2	8532876	8533111
AT2G20120	AT2G20120.1	2	8688546	8689226
AT2G20260	AT2G20260.1	2	8736784	8737434
AT2G20810	AT2G20810.1	2	8959266	8959416
AT2G21150	AT2G21150.1	2	9066735	9066930
AT2G22125	AT2G22125.1	2	9407221	9407590
AT2G22400	AT2G22400.1	2	9504786	9504886
AT2G23290	AT2G23290.1	2	9905620	9905720
AT2G23460	AT2G23460.1	2	9998658	9998858
AT2G23985	AT2G23985.1	2	10206179	10206279
AT2G25320	AT2G25320.1	2	10787815	10787915
AT2G25720	AT2G25720.1	2	10955752	10955902
AT2G26240	AT2G26240.1	2	11167422	11167522
AT2G26460	AT2G26460.1	2	11254966	11255116
AT2G27690	AT2G27690.1	2	11810606	11810706
AT2G27810	AT2G27810.1	2	11852480	11852730
AT2G29190	AT2G29190.1	2	12545743	12545843
AT2G29360	AT2G29360.1	2	12603853	12604155
AT2G29670	AT2G29670.1	2	12683582	12683732
AT2G29960	AT2G29960.1	2	12769389	12769572
AT2G30060	AT2G30060.1	2	12827065	12827338
AT2G30390	AT2G30390.1	2	12951185	12951335
AT2G30870	AT2G30870.1	2	13141557	13142162
AT2G30930	AT2G30930.1	2	13162619	13162797
AT2G31380	AT2G31380.1	2	13383096	13383246
AT2G31810	AT2G31810.1	2	13527828	13528221
AT2G32520	AT2G32520.1	2	13805786	13805886
AT2G33570	AT2G33570.1	2	14217573	14217773
AT2G33610	AT2G33610.1	2	14231039	14231139
AT2G34070	AT2G34070.1	2	14389695	14390130
AT2G34310	AT2G34310.1	2	14479173	14479273
AT2G34560	AT2G34560.1	2	14561930	14562688
AT2G34690	AT2G34690.1	2	14630357	14630507
AT2G34720	AT2G34720.1	2	14649924	14650074
AT2G36240	AT2G36240.1	2	15196703	15196853
AT2G36530	AT2G36530.1	2	15322544	15322775
AT2G37270	AT2G37270.1	2	15648100	15648448
AT2G37950	AT2G37950.1	2	15882573	15882673
AT2G39020	AT2G39020.1	2	16295565	16295665
AT2G39270	AT2G39270.1	2	16401128	16401310
AT2G40070	AT2G40070.1	2	16728297	16728397
AT2G40380	AT2G40380.1	2	16865192	16865292
AT2G40830	AT2G40830.1	2	17044442	17044542
AT2G41830	AT2G41830.1	2	17450889	17451087
AT2G42190	AT2G42190.1	2	17583662	17583812
AT2G42540	AT2G42540.1	2	17711338	17711438
AT2G42880	AT2G42880.1	2	17840525	17840625
AT2G42910	AT2G42910.1	2	17858303	17858503
AT2G43330	AT2G43330.1	2	18002908	18003194
AT2G43340	AT2G43340.1	2	18007797	18007947
AT2G44770	AT2G44770.1	2	18460027	18460177
AT2G45170	AT2G45170.1	2	18624572	18625186
AT2G45180	AT2G45180.1	2	18626420	18626570
AT2G45260	AT2G45260.1	2	18665387	18665487
AT2G46310	AT2G46310.1	2	19011753	19011853
AT2G46600	AT2G46600.1	2	19136319	19136419
AT2G46830	AT2G46830.1	2	19247001	19247188
AT2G47470	AT2G47470.1	2	19483515	19483615
AT2G47960	AT2G47960.1	2	19625614	19625764
AT2G47970	AT2G47970.1	2	19629524	19629624
AT2G48070	AT2G48070.1	2	19662994	19663240
AT2G48100	AT2G48100.1	2	19672704	19672804
AT3G01080	AT3G01080.1	3	26622	26722
AT3G01520	AT3G01520.1	3	208439	209205
AT3G01640	AT3G01640.1	3	239431	239531
AT3G01920	AT3G01920.1	3	318961	319111
AT3G02790	AT3G02790.1	3	604995	605095
AT3G02900	AT3G02900.1	3	647367	647467
AT3G03150	AT3G03150.1	3	727695	727795
AT3G03490	AT3G03490.1	3	831247	831347
AT3G03750	AT3G03750.1	3	941421	941571
AT3G04090	AT3G04090.1	3	1073910	1074010
AT3G04260	AT3G04260.1	3	1124130	1124230
AT3G04480	AT3G04480.1	3	1194890	1194990
AT3G04880	AT3G04880.1	3	1346677	1346777
AT3G04910	AT3G04910.1	3	1357406	1357506
AT3G05490	AT3G05490.1	3	1591377	1591577
AT3G05930	AT3G05930.1	3	1770934	1771034
AT3G06110	AT3G06110.1	3	1843472	1843733
AT3G06590	AT3G06590.1	3	2054914	2055014
AT3G06650	AT3G06650.1	3	2080669	2080900
AT3G06720	AT3G06720.1	3	2120524	2120674
AT3G07310	AT3G07310.1	3	2328137	2328337
AT3G07350	AT3G07350.1	3	2347868	2348018
AT3G07470	AT3G07470.1	3	2388121	2388321
AT3G07790	AT3G07790.1	3	2487719	2487869
AT3G07940	AT3G07940.1	3	2530256	2530436
AT3G08890	AT3G08890.1	3	2706782	2707444
AT3G08910	AT3G08910.1	3	2710657	2710757
AT3G09390	AT3G09390.1	3	2889673	2889873
AT3G09735	AT3G09735.1	3	2986696	2986796
AT3G10050	AT3G10050.1	3	3098725	3098862
AT3G10230	AT3G10230.1	3	3164638	3165088
AT3G10770	AT3G10770.1	3	3373082	3373232
AT3G11420	AT3G11420.1	3	3592225	3592375
AT3G11560	AT3G11560.1	3	3643323	3643473
AT3G12610	AT3G12610.1	3	4007057	4007207
AT3G12930	AT3G12930.1	3	4129692	4129842
AT3G13530	AT3G13530.1	3	4417145	4417383
AT3G13720	AT3G13720.1	3	4495606	4495756
AT3G14240	AT3G14240.1	3	4743217	4743367
AT3G14350	AT3G14350.1	3	4783005	4783433
AT3G14810	AT3G14810.1	3	4973504	4973654
AT3G15095	AT3G15095.1	3	5083080	5083580
AT3G15210	AT3G15210.1	3	5121622	5121722
AT3G15580	AT3G15580.1	3	5274355	5274851
AT3G16570	AT3G16570.1	3	5644798	5644948
AT3G16850	AT3G16850.1	3	5749596	5749826
AT3G17650	AT3G17650.1	3	6034348	6034498
AT3G17850	AT3G17850.1	3	6115808	6115908
AT3G17860	AT3G17860.1	3	6120017	6121193
AT3G17880	AT3G17880.1	3	6124988	6125796
AT3G18930	AT3G18930.1	3	6524143	6524243
AT3G19290	AT3G19290.1	3	6689276	6689722
AT3G19540	AT3G19540.1	3	6780769	6780919
AT3G19820	AT3G19820.1	3	6881152	6881402
AT3G19830	AT3G19830.1	3	6889314	6889414
AT3G19870	AT3G19870.1	3	6910357	6910507
AT3G19990	AT3G19990.1	3	6966951	6967051
AT3G20230	AT3G20230.1	3	7055631	7055731
AT3G22520	AT3G22520.1	3	7976371	7976471
AT3G22630	AT3G22630.1	3	8009993	8010495
AT3G23070	AT3G23070.1	3	8207069	8207219
AT3G23590	AT3G23590.1	3	8473351	8473451
AT3G23690	AT3G23690.1	3	8529947	8530047
AT3G23700	AT3G23700.1	3	8531663	8531763
AT3G24010	AT3G24010.1	3	8676334	8676434
AT3G24160	AT3G24160.1	3	8727568	8727787
AT3G24480	AT3G24480.1	3	8902438	8902538
AT3G24520	AT3G24520.1	3	8941900	8942250
AT3G25150	AT3G25150.1	3	9157287	9157387
AT3G26730	AT3G26730.1	3	9823885	9824151
AT3G26810	AT3G26810.1	3	9869990	9870090
AT3G27170	AT3G27170.1	3	10026403	10026653
AT3G28180	AT3G28180.1	3	10508615	10509115
AT3G28200	AT3G28200.1	3	10518270	10518470
AT3G29185	AT3G29185.1	3	11155810	11155991
AT3G29320	AT3G29320.1	3	11255412	11255512
AT3G42150	AT3G42150.1	3	14311364	14311464
AT3G43520	AT3G43520.1	3	15406423	15407308
AT3G44280	AT3G44280.1	3	15968608	15968708
AT3G44590	AT3G44590.1	3	16164391	16164491
AT3G45140	AT3G45140.1	3	16525760	16526339
AT3G47420	AT3G47420.1	3	17472607	17472757
AT3G47500	AT3G47500.1	3	17504816	17504966
AT3G48530	AT3G48530.1	3	17987628	17988160
AT3G48740	AT3G48740.1	3	18052725	18052975
AT3G49870	AT3G49870.1	3	18493493	18494089
AT3G50780	AT3G50780.1	3	18875767	18875917
AT3G51080	AT3G51080.1	3	18974346	18974446
AT3G51550	AT3G51550.1	3	19118006	19118606
AT3G51730	AT3G51730.1	3	19187713	19188492
AT3G51880	AT3G51880.1	3	19247501	19247676
AT3G52430	AT3G52430.1	3	19431671	19431821
AT3G52500	AT3G52500.1	3	19466586	19466986
AT3G52870	AT3G52870.1	3	19593521	19593621
AT3G53610	AT3G53610.1	3	19876413	19876563
AT3G53750	AT3G53750.1	3	19916692	19916842
AT3G53800	AT3G53800.1	3	19932497	19932647
AT3G54090	AT3G54090.1	3	20028324	20028424
AT3G55000	AT3G55000.1	3	20383008	20383296
AT3G55750	AT3G55750.1	3	20698653	20699243
AT3G55760	AT3G55760.1	3	20702601	20702851
AT3G56400	AT3G56400.1	3	20909138	20909388
AT3G57800	AT3G57800.1	3	21410590	21410690
AT3G57880	AT3G57880.1	3	21432442	21432592
AT3G58490	AT3G58490.1	3	21634804	21634954
AT3G58790	AT3G58790.1	3	21744131	21744281
AT3G58990	AT3G58990.1	3	21797503	21797653
AT3G59380	AT3G59380.1	3	21944228	21944378
AT3G59950	AT3G59950.1	3	22144384	22144534
AT3G60290	AT3G60290.1	3	22283956	22284156
AT3G60380	AT3G60380.1	3	22317016	22317116
AT3G61060	AT3G61060.1	3	22603269	22603369
AT3G61130	AT3G61130.1	3	22624000	22624294
AT3G61180	AT3G61180.1	3	22645766	22645916
AT3G61830	AT3G61830.1	3	22890548	22890779
AT3G62010	AT3G62010.1	3	22965027	22965450
AT3G62400	AT3G62400.1	3	23090410	23090510
AT3G62660	AT3G62660.1	3	23174006	23174256
AT3G62790	AT3G62790.1	3	23223409	23224208
AT3G62820	AT3G62820.1	3	23230199	23230299
AT4G00040	AT4G00040.1	4	15614	15764
AT4G00970	AT4G00970.1	4	418987	419087
AT4G01120	AT4G01120.1	4	482053	482227
AT4G02130	AT4G02130.1	4	946435	946635
AT4G03030	AT4G03030.1	4	1336368	1336468
AT4G03080	AT4G03080.1	4	1362101	1362411
AT4G03200	AT4G03200.1	4	1412423	1412523
AT4G03410	AT4G03410.1	4	1503329	1503561
AT4G05530	AT4G05530.1	4	2816442	2817033
AT4G08240	AT4G08240.1	4	5194671	5194821
AT4G09340	AT4G09340.1	4	5924796	5924896
AT4G09720	AT4G09720.1	4	6134327	6135055
AT4G10040	AT4G10040.1	4	6277098	6277387
AT4G10060	AT4G10060.1	4	6294692	6294969
AT4G10080	AT4G10080.1	4	6302004	6302104
AT4G12300	AT4G12300.1	4	7308479	7308579
AT4G13730	AT4G13730.1	4	7970374	7970524
AT4G14710	AT4G14710.1	4	8425800	8425975
AT4G14910	AT4G14910.1	4	8528378	8528478
AT4G15940	AT4G15940.1	4	9039943	9040173
AT4G16155	AT4G16155.1	4	9156256	9156530
AT4G16340	AT4G16340.1	4	9238327	9238427
AT4G17100	AT4G17100.1	4	9611586	9611916
AT4G17530	AT4G17530.1	4	9773712	9773812
AT4G18400	AT4G18400.1	4	10169933	10170083
AT4G18570	AT4G18570.1	4	10231918	10232018
AT4G18970	AT4G18970.1	4	10389302	10389402
AT4G19160	AT4G19160.1	4	10478598	10478698
AT4G19170	AT4G19170.1	4	10481786	10482136
AT4G19530	AT4G19530.1	4	10653819	10654019
AT4G20020	AT4G20020.1	4	10845004	10845154
AT4G20150	AT4G20150.1	4	10889227	10889447
AT4G21560	AT4G21560.1	4	11469033	11469133
AT4G21570	AT4G21570.1	4	11471112	11471262
AT4G21750	AT4G21750.1	4	11557341	11557743
AT4G21910	AT4G21910.1	4	11625629	11625729
AT4G23290	AT4G23290.1	4	12177877	12177977
AT4G23550	AT4G23550.1	4	12292466	12292663
AT4G23570	AT4G23570.1	4	12301919	12302196
AT4G23820	AT4G23820.1	4	12397692	12397842
AT4G24270	AT4G24270.1	4	12581806	12581906
AT4G24275	AT4G24275.1	4	12588569	12588769
AT4G24370	AT4G24370.1	4	12611781	12611881
AT4G24550	AT4G24550.1	4	12676863	12677030
AT4G25620	AT4G25620.1	4	13067429	13067529
AT4G25640	AT4G25640.1	4	13078852	13079002
AT4G25770	AT4G25770.1	4	13119573	13119814
AT4G25810	AT4G25810.1	4	13128843	13129077
AT4G25990	AT4G25990.1	4	13192593	13192743
AT4G26400	AT4G26400.1	4	13345827	13346027
AT4G26840	AT4G26840.1	4	13497426	13498416
AT4G27640	AT4G27640.1	4	13802581	13802763
AT4G27760	AT4G27760.1	4	13844538	13844865
AT4G27800	AT4G27800.1	4	13852525	13852721
AT4G27990	AT4G27990.1	4	13924492	13924642
AT4G28300	AT4G28300.1	4	14015826	14016226
AT4G28470	AT4G28470.1	4	14067095	14067348
AT4G29310	AT4G29310.1	4	14439273	14439423
AT4G29830	AT4G29830.1	4	14597761	14597861
AT4G30690	AT4G30690.1	4	14961253	14962277
AT4G31800	AT4G31800.1	4	15383839	15383939
AT4G32340	AT4G32340.1	4	15613457	15613905
AT4G32350	AT4G32350.1	4	15619076	15619176
AT4G32790	AT4G32790.1	4	15814763	15814913
AT4G33670	AT4G33670.1	4	16169594	16169744
AT4G35850	AT4G35850.1	4	16986684	16986784
AT4G36090	AT4G36090.1	4	17078390	17078490
AT4G36190	AT4G36190.1	4	17126809	17126959
AT4G36980	AT4G36980.1	4	17433885	17434086
AT4G37110	AT4G37110.1	4	17484325	17484525
AT4G38490	AT4G38490.1	4	18006388	18006706
AT4G39140	AT4G39140.1	4	18229686	18229836
AT4G39400	AT4G39400.1	4	18328161	18328311
AT4G39670	AT4G39670.1	4	18410222	18410372
AT4G39860	AT4G39860.1	4	18499953	18500137
AT4G39960	AT4G39960.1	4	18536153	18536253
AT5G01030	AT5G01030.1	5	11227	11327
AT5G01350	AT5G01350.1	5	145782	146019
AT5G01730	AT5G01730.1	5	276014	276114
AT5G02480	AT5G02480.1	5	549113	549213
AT5G02940	AT5G02940.1	5	684740	684909
AT5G03350	AT5G03350.1	5	816208	816458
AT5G03420	AT5G03420.1	5	847665	848327
AT5G03910	AT5G03910.1	5	1054234	1054334
AT5G04750	AT5G04750.1	5	1373069	1373372
AT5G04800	AT5G04800.1	5	1389400	1389550
AT5G06390	AT5G06390.1	5	1953401	1953501
AT5G07000	AT5G07000.1	5	2171739	2171889
AT5G08520	AT5G08520.1	5	2755537	2755637
AT5G08770	AT5G08770.1	5	2855990	2856090
AT5G10560	AT5G10560.1	5	3337190	3337290
AT5G10840	AT5G10840.1	5	3425237	3425337
AT5G11070	AT5G11070.1	5	3516595	3516745
AT5G11480	AT5G11480.1	5	3669309	3669459
AT5G11720	AT5G11720.1	5	3777643	3777743
AT5G11840	AT5G11840.1	5	3814505	3814655
AT5G11900	AT5G11900.1	5	3834285	3834716
AT5G13440	AT5G13440.1	5	4309064	4309931
AT5G13640	AT5G13640.1	5	4393512	4393712
AT5G13680	AT5G13680.1	5	4410731	4410831
AT5G13730	AT5G13730.1	5	4430387	4430487
AT5G13760	AT5G13760.1	5	4442064	4442258
AT5G15410	AT5G15410.1	5	5005904	5006354
AT5G15850	AT5G15850.1	5	5176897	5177097
AT5G15930	AT5G15930.1	5	5200323	5200571
AT5G16270	AT5G16270.1	5	5318898	5318998
AT5G17280	AT5G17280.1	5	5686499	5686699
AT5G18570	AT5G18570.1	5	6174133	6174233
AT5G18630	AT5G18630.1	5	6205503	6205603
AT5G19450	AT5G19450.1	5	6560133	6560553
AT5G20040	AT5G20040.1	5	6770239	6770548
AT5G20900	AT5G20900.1	5	7090904	7091004
AT5G20950	AT5G20950.1	5	7110409	7110651
AT5G22390	AT5G22390.1	5	7418749	7418849
AT5G22500	AT5G22500.1	5	7472428	7472621
AT5G23440	AT5G23440.1	5	7903345	7903495
AT5G24580	AT5G24580.1	5	8410456	8410606
AT5G25265	AT5G25265.1	5	8756748	8756898
AT5G25460	AT5G25460.1	5	8864918	8865018
AT5G26210	AT5G26210.1	5	9158645	9158795
AT5G27470	AT5G27470.1	5	9697120	9697220
AT5G27640	AT5G27640.1	5	9784231	9784381
AT5G28020	AT5G28020.1	5	10027604	10027754
AT5G28300	AT5G28300.1	5	10293530	10293780
AT5G36230	AT5G36230.1	5	14275040	14276384
AT5G36250	AT5G36250.1	5	14284293	14284443
AT5G38660	AT5G38660.1	5	15475352	15475452
AT5G41260	AT5G41260.1	5	16506264	16506734
AT5G41700	AT5G41700.1	5	16675878	16676541
AT5G41970	AT5G41970.1	5	16792824	16792924
AT5G42100	AT5G42100.1	5	16830169	16830369
AT5G42850	AT5G42850.1	5	17182473	17182573
AT5G43280	AT5G43280.1	5	17368088	17368188
AT5G43760	AT5G43760.1	5	17586063	17586213
AT5G44190	AT5G44190.1	5	17799400	17799799
AT5G44710	AT5G44710.1	5	18042237	18042337
AT5G45600	AT5G45600.1	5	18488052	18488152
AT5G46490	AT5G46490.1	5	18850976	18851126
AT5G46510	AT5G46510.1	5	18860801	18860901
AT5G46860	AT5G46860.1	5	19012548	19012727
AT5G47310	AT5G47310.1	5	19202605	19202705
AT5G48020	AT5G48020.1	5	19462922	19463022
AT5G49280	AT5G49280.1	5	19977099	19977199
AT5G49510	AT5G49510.1	5	20080764	20080864
AT5G51020	AT5G51020.1	5	20745631	20745887
AT5G51100	AT5G51100.1	5	20773296	20773490
AT5G51190	AT5G51190.1	5	20800766	20800916
AT5G51550	AT5G51550.1	5	20940495	20940695
AT5G52550	AT5G52550.1	5	21328250	21328350
AT5G53160	AT5G53160.1	5	21561949	21562099
AT5G53620	AT5G53620.1	5	21783057	21783157
AT5G53850	AT5G53850.1	5	21864223	21864807
AT5G56170	AT5G56170.1	5	22736945	22737195
AT5G56190	AT5G56190.1	5	22744833	22744933
AT5G57370	AT5G57370.1	5	23244784	23245184
AT5G58030	AT5G58030.1	5	23487375	23487566
AT5G58070	AT5G58070.1	5	23501009	23501109
AT5G58230	AT5G58230.1	5	23557770	23557870
AT5G58270	AT5G58270.1	5	23566799	23567028
AT5G59000	AT5G59000.1	5	23818979	23819079
AT5G61810	AT5G61810.1	5	24833552	24833652
AT5G62140	AT5G62140.1	5	24954597	24954697
AT5G62290	AT5G62290.1	5	25020753	25021002
AT5G62680	AT5G62680.1	5	25165701	25165801
AT5G62740	AT5G62740.1	5	25201849	25202031
AT5G63110	AT5G63110.1	5	25318047	25318147
AT5G63120	AT5G63120.1	5	25318923	25319023
AT5G64200	AT5G64200.1	5	25682184	25682792
AT5G64360	AT5G64360.1	5	25738317	25738467
AT5G64680	AT5G64680.1	5	25855202	25855352
AT5G65270	AT5G65270.1	5	26083378	26083578
AT5G65700	AT5G65700.1	5	26281857	26282007
AT5G65950	AT5G65950.1	5	26380473	26380573
AT5G66060	AT5G66060.1	5	26421099	26421428
AT5G66080	AT5G66080.1	5	26423659	26423759
AT5G66240	AT5G66240.1	5	26467950	26468201
AT5G66330	AT5G66330.1	5	26501455	26501555
AT5G66360	AT5G66360.1	5	26510429	26510579
AT5G66770	AT5G66770.1	5	26662100	26662300
AT5G67220	AT5G67220.1	5	26821614	26821764
AT5G67530	AT5G67530.1	5	26943468	26943713
AT1G07890	AT1G07890.1	1	2439445	2439595
AT1G10670	AT1G10670.1	1	3537364	3538022
AT1G12800	AT1G12800.1	1	4361966	4362279
AT1G12840	AT1G12840.1	1	4377383	4377568
AT1G18500	AT1G18500.1	1	6372595	6372866
AT1G30640	AT1G30640.1	1	10863750	10863933
AT1G33240	AT1G33240.1	1	12051994	12052094
AT1G48450	AT1G48450.1	1	17908672	17908772
AT1G78700	AT1G78700.1	1	29601307	29601407
AT1G78920	AT1G78920.1	1	29676514	29676750
AT2G22125	AT2G22125.1	2	9410340	9410490
AT2G23290	AT2G23290.1	2	9905020	9905120
AT2G30060	AT2G30060.1	2	12828428	12828578
AT3G01640	AT3G01640.1	3	241023	241123
AT3G06650	AT3G06650.1	3	2079567	2079667
AT3G06720	AT3G06720.1	3	2123522	2123702
AT3G07790	AT3G07790.1	3	2488269	2488419
AT3G17880	AT3G17880.1	3	6126046	6126146
AT3G19540	AT3G19540.1	3	6782583	6782733
AT3G19820	AT3G19820.1	3	6880056	6880156
AT3G29320	AT3G29320.1	3	11257735	11257814
AT3G45140	AT3G45140.1	3	16526639	16526789
AT3G47500	AT3G47500.1	3	17504366	17504466
AT3G52500	AT3G52500.1	3	19465836	19465986
AT3G57800	AT3G57800.1	3	21408305	21409253
AT4G02130	AT4G02130.1	4	945835	946035
AT4G16155	AT4G16155.1	4	9153946	9154149
AT4G17100	AT4G17100.1	4	9610823	9610923
AT4G20020	AT4G20020.1	4	10844454	10844604
AT4G25810	AT4G25810.1	4	13129554	13129654
AT4G26400	AT4G26400.1	4	13344927	13345027
AT4G28300	AT4G28300.1	4	14016726	14016826
AT5G01730	AT5G01730.1	5	274564	274814
AT5G13640	AT5G13640.1	5	4395987	4396137
AT5G15850	AT5G15850.1	5	5176288	5176388
AT5G18570	AT5G18570.1	5	6173733	6173833
AT5G27640	AT5G27640.1	5	9781267	9781367
AT5G28300	AT5G28300.1	5	10292830	10292930
AT5G43760	AT5G43760.1	5	17587757	17587857
AT5G53850	AT5G53850.1	5	21862036	21862271
AT5G65270	AT5G65270.1	5	26084311	26084411
AT5G65700	AT5G65700.1	5	26282757	26282857
AT5G65950	AT5G65950.1	5	26384021	26384121
AT2G22125	AT2G22125.1	2	9412761	9412911
AT3G45140	AT3G45140.1	3	16528666	16528766
AT5G01730	AT5G01730.1	5	273031	273253
AT5G18570	AT5G18570.1	5	6172388	6172574
AT5G53850	AT5G53850.1	5	21861101	21861201
AT2G22125	AT2G22125.1	2	9413889	9413989
