# Supplementary material for: m6A modification plays an integral role in mRNA stability and translation during pattern-triggered immunity
Source: Proc Natl Acad Sci U S A. 2024 Aug 8;121(33):e2411100121. doi: 10.1073/pnas.2411100121 (PMC11331096; doi:10.1073/pnas.2411100121)
Supplement: Supplementary file 3 — Dataset S02 (XLSX) [file pnas.2411100121.sd02.xlsx]

## Sheet: ECT2_binding_mock
transcript_id	Overlap	Peak start	Peak stop
AT1G01050.1	shared	771	976
AT1G01060.1	shared	2381	2700
AT1G01080.2	shared	1111	1322
AT1G01090.1	shared	1361	1627
AT1G01100.1	shared	351	587
AT1G01140.3	shared	1431	1700
AT1G01160.2	shared	941	1129
AT1G01170.1	shared	341	515
AT1G01210.1	shared	441	616
AT1G01230.1	shared	681	832
AT1G01260.1	shared	2351	2578
AT1G01290.1	shared	871	1060
AT1G01290.1	shared	891	1050
AT1G01300.1	shared	1671	1822
AT1G01320.1	shared	5821	6015
AT1G01350.1	shared	1201	1400
AT1G01430.1	shared	1481	1642
AT1G01490.1	shared	931	1107
AT1G01500.1	shared	1171	1461
AT1G01510.1	shared	1921	2155
AT1G01540.2	shared	1661	1920
AT1G01550.1	shared	1251	1460
AT1G01610.1	shared	1641	1856
AT1G01620.1	shared	991	1220
AT1G01630.1	shared	901	1203
AT1G01650.1	shared	1791	2080
AT1G01710.1	shared	1421	1690
AT1G01710.1	shared	2341	2492
AT1G01730.1	shared	711	910
AT1G01750.1	shared	581	769
AT1G01790.1	shared	3721	3892
AT1G01800.1	shared	941	1094
AT1G01820.1	shared	861	1048
AT1G01830.2	shared	1971	2139
AT1G01840.1	shared	571	740
AT1G01860.1	shared	1191	1350
AT1G01910.1	shared	1181	1365
AT1G01920.1	shared	1671	1873
AT1G01930.1	shared	1851	1999
AT1G01940.1	shared	531	736
AT1G01950.3	shared	2791	3020
AT1G01960.1	shared	5181	5495
AT1G01970.1	shared	1491	1649
AT1G02000.1	shared	1581	1781
AT1G02080.1	shared	7261	7461
AT1G02090.1	shared	871	1064
AT1G02100.3	shared	1191	1335
AT1G02110.1	shared	2101	2314
AT1G02120.1	shared	1791	1974
AT1G02130.1	shared	691	1010
AT1G02140.1	shared	621	785
AT1G02150.1	shared	1701	1910
AT1G02170.1	shared	1181	1336
AT1G02270.1	shared	1471	1645
AT1G02280.1	shared	961	1173
AT1G02305.1	shared	1141	1407
AT1G02330.1	shared	911	1058
AT1G02400.1	shared	1141	1339
AT1G02475.1	shared	711	929
AT1G02500.1	shared	1261	1460
AT1G02500.1	shared	1251	1510
AT1G02560.1	shared	1071	1340
AT1G02690.2	shared	1721	1940
AT1G02720.1	shared	1601	1775
AT1G02740.1	shared	981	1210
AT1G02780.1	shared	781	1031
AT1G02810.1	shared	1751	1906
AT1G02816.1	shared	661	900
AT1G02840.1	shared	1061	1241
AT1G02860.1	shared	1311	1517
AT1G02870.1	shared	601	790
AT1G02880.3	shared	891	1090
AT1G02890.1	shared	3881	4130
AT1G02910.1	shared	1351	1557
AT1G02920.1	shared	681	925
AT1G02930.1	shared	1	160
AT1G02930.1	shared	851	1049
AT1G02960.2	shared	1441	1610
AT1G02990.3	shared	4141	4379
AT1G03000.1	shared	2891	3100
AT1G03030.1	shared	1121	1345
AT1G03060.1	shared	11051	11210
AT1G03060.1	shared	11041	11230
AT1G03070.1	shared	831	1019
AT1G03080.1	shared	5491	5720
AT1G03090.2	shared	2211	2410
AT1G03110.1	shared	1361	1564
AT1G03130.1	shared	691	870
AT1G03130.1	shared	681	892
AT1G03140.1	shared	1301	1443
AT1G03150.1	shared	571	743
AT1G03180.1	shared	941	1095
AT1G03190.1	shared	2371	2578
AT1G03250.2	shared	981	1190
AT1G03280.1	shared	1571	1780
AT1G03310.2	shared	2721	2940
AT1G03330.1	shared	521	726
AT1G03350.1	shared	1561	1756
AT1G03360.1	shared	1071	1264
AT1G03365.1	shared	2581	2790
AT1G03370.1	shared	3531	3769
AT1G03380.1	shared	3281	3470
AT1G03380.1	shared	3531	3732
AT1G03380.1	shared	3241	3480
AT1G03400.1	shared	1041	1236
AT1G03410.1	shared	2441	2650
AT1G03430.1	shared	831	1025
AT1G03457.2	shared	1501	1694
AT1G03475.1	shared	1211	1448
AT1G03530.1	shared	2461	2601
AT1G03590.1	shared	1791	2003
AT1G03600.1	shared	611	780
AT1G03630.1	shared	1231	1394
AT1G03680.1	shared	691	910
AT1G03740.1	shared	2841	3017
AT1G03750.1	shared	2521	2683
AT1G03760.1	shared	1231	1382
AT1G03780.3	shared	2311	2539
AT1G03860.1	shared	991	1280
AT1G03900.1	shared	1011	1198
AT1G03910.2	shared	2271	2466
AT1G03930.1	shared	2021	2210
AT1G03950.1	shared	811	1002
AT1G03960.1	shared	2121	2331
AT1G04070.1	shared	401	634
AT1G04080.3	shared	2661	2900
AT1G04100.1	shared	1041	1254
AT1G04120.1	shared	4951	5277
AT1G04130.1	shared	1101	1300
AT1G04140.2	shared	2651	3000
AT1G04140.2	shared	2961	3138
AT1G04170.1	shared	1571	1793
AT1G04190.1	shared	1121	1334
AT1G04200.1	shared	2411	2625
AT1G04210.1	shared	3781	3986
AT1G04230.1	shared	1131	1376
AT1G04250.1	shared	831	1087
AT1G04270.1	shared	561	800
AT1G04280.1	shared	1651	1910
AT1G04290.1	shared	581	847
AT1G04340.1	shared	611	842
AT1G04390.1	shared	2761	2940
AT1G04400.2	shared	2061	2264
AT1G04410.1	shared	1161	1420
AT1G04420.1	shared	1261	1450
AT1G04430.1	shared	2171	2379
AT1G04480.1	shared	461	648
AT1G04510.1	shared	1751	1981
AT1G04520.1	shared	1291	1440
AT1G04530.1	shared	1181	1352
AT1G04550.2	shared	1061	1238
AT1G04555.1	shared	701	890
AT1G04590.2	shared	1131	1340
AT1G04590.2	shared	1121	1350
AT1G04630.1	shared	571	745
AT1G04640.1	shared	751	896
AT1G04680.1	shared	1611	1910
AT1G04690.1	shared	1121	1415
AT1G04710.1	shared	1331	1595
AT1G04750.1	shared	801	1090
AT1G04790.1	shared	2061	2287
AT1G04800.1	shared	691	835
AT1G04810.1	shared	3071	3311
AT1G04820.1	shared	1481	1703
AT1G04850.1	shared	1321	1573
AT1G04860.1	shared	3241	3418
AT1G04900.1	shared	1411	1710
AT1G04910.1	shared	1721	1890
AT1G04910.1	shared	1711	1900
AT1G04930.2	shared	1221	1409
AT1G04940.1	shared	981	1138
AT1G04945.3	shared	2321	2532
AT1G04950.1	shared	1981	2192
AT1G04960.2	shared	1431	1630
AT1G04970.1	shared	1531	1709
AT1G04980.1	shared	1351	1593
AT1G04980.1	shared	1341	1580
AT1G04985.1	shared	831	993
AT1G05000.2	shared	891	1190
AT1G05000.2	shared	871	1050
AT1G05010.1	shared	1121	1364
AT1G05030.1	shared	1631	1779
AT1G05030.1	shared	1621	1770
AT1G05055.1	shared	1321	1496
AT1G05060.1	shared	781	1001
AT1G05140.1	shared	1331	1509
AT1G05150.1	shared	2641	2894
AT1G05160.1	shared	1861	2078
AT1G05180.1	shared	1581	1890
AT1G05190.1	shared	731	935
AT1G05210.1	shared	591	770
AT1G05230.1	shared	2481	2679
AT1G05250.1	shared	1171	1366
AT1G05270.1	shared	1211	1386
AT1G05300.1	shared	1181	1375
AT1G05320.1	shared	2501	2643
AT1G05340.1	shared	511	711
AT1G05350.1	shared	1421	1627
AT1G05360.1	shared	1441	1650
AT1G05360.1	shared	1431	1656
AT1G05380.1	shared	3861	4115
AT1G05410.1	shared	1521	1742
AT1G05430.1	shared	871	1067
AT1G05460.1	shared	3151	3340
AT1G05500.1	shared	1831	2110
AT1G05520.1	shared	2381	2586
AT1G05570.1	shared	6091	6231
AT1G05620.1	shared	1111	1280
AT1G05630.1	shared	3741	3888
AT1G05720.1	shared	611	782
AT1G05780.1	shared	551	698
AT1G05785.1	shared	541	734
AT1G05790.1	shared	1981	2180
AT1G05805.1	shared	1211	1425
AT1G05810.1	shared	731	896
AT1G05840.1	shared	1441	1698
AT1G05850.1	shared	1171	1370
AT1G05890.2	shared	511	700
AT1G05900.2	shared	1211	1375
AT1G05900.2	shared	1221	1370
AT1G05910.1	shared	3731	3942
AT1G05940.1	shared	1761	1955
AT1G05960.2	shared	3121	3460
AT1G05970.2	shared	661	857
AT1G06040.1	shared	921	1227
AT1G06060.1	shared	931	1115
AT1G06070.1	shared	1601	1893
AT1G06110.1	shared	1391	1564
AT1G06130.1	shared	1061	1353
AT1G06149.1	shared	2811	2968
AT1G06190.1	shared	1271	1470
AT1G06200.1	shared	721	972
AT1G06210.1	shared	1261	1481
AT1G06220.2	shared	3191	3543
AT1G06230.1	shared	2841	3194
AT1G06290.1	shared	2031	2375
AT1G06390.1	shared	1431	1634
AT1G06400.1	shared	771	995
AT1G06410.1	shared	2891	3158
AT1G06430.1	shared	2031	2255
AT1G06450.1	shared	1231	1380
AT1G06460.1	shared	1041	1226
AT1G06470.1	shared	1601	1810
AT1G06490.1	shared	5781	5960
AT1G06515.1	shared	381	633
AT1G06550.1	shared	1291	1510
AT1G06560.1	shared	1871	2027
AT1G06570.1	shared	1401	1554
AT1G06590.1	shared	2921	3104
AT1G06620.1	shared	1061	1292
AT1G06630.1	shared	1511	1710
AT1G06640.1	shared	1211	1381
AT1G06640.1	shared	1201	1350
AT1G06650.2	shared	1191	1360
AT1G06670.1	shared	4951	5144
AT1G06680.1	shared	911	1139
AT1G06690.1	shared	1181	1370
AT1G06720.1	shared	3431	3657
AT1G06760.1	shared	891	1090
AT1G06770.1	shared	1551	1797
AT1G06780.2	shared	2251	2465
AT1G06800.1	shared	1721	1912
AT1G06820.1	shared	1771	1999
AT1G06870.1	shared	1531	1687
AT1G06890.1	shared	1321	1506
AT1G06900.1	shared	3151	3413
AT1G06950.1	shared	3121	3314
AT1G07000.1	shared	1791	1960
AT1G07000.1	shared	1801	2024
AT1G07010.3	shared	1311	1542
AT1G07020.1	shared	531	674
AT1G07040.1	shared	1401	1620
AT1G07070.1	shared	401	575
AT1G07080.1	shared	811	1210
AT1G07090.1	shared	661	943
AT1G07110.1	shared	2321	2662
AT1G07140.1	shared	1001	1400
AT1G07170.1	shared	421	595
AT1G07180.1	shared	1581	1788
AT1G07210.1	shared	951	1197
AT1G07230.1	shared	1741	2062
AT1G07240.1	shared	1621	1762
AT1G07310.1	shared	1251	1453
AT1G07320.1	shared	981	1246
AT1G07350.1	shared	1171	1440
AT1G07360.1	shared	1491	1689
AT1G07420.1	shared	961	1160
AT1G07420.1	shared	951	1168
AT1G07440.1	shared	801	1005
AT1G07470.1	shared	1311	1538
AT1G07480.1	shared	1361	1580
AT1G07510.1	shared	2711	2910
AT1G07620.1	shared	1841	2010
AT1G07630.1	shared	2071	2336
AT1G07650.2	shared	3081	3231
AT1G07670.1	shared	3241	3538
AT1G07700.3	shared	1311	1539
AT1G07705.2	shared	2051	2316
AT1G07720.1	shared	1511	1799
AT1G07750.1	shared	1201	1414
AT1G07770.1	shared	501	700
AT1G07790.1	shared	541	729
AT1G07810.1	shared	3351	3499
AT1G07830.1	shared	671	850
AT1G07840.2	shared	1201	1433
AT1G07890.3	shared	811	1022
AT1G07920.1	shared	1561	1783
AT1G07930.1	shared	1481	1807
AT1G07940.1	shared	1491	1850
AT1G07960.2	shared	901	1080
AT1G07960.2	shared	1051	1241
AT1G07970.1	shared	2251	2434
AT1G07980.1	shared	741	996
AT1G07990.1	shared	2681	2905
AT1G08030.1	shared	1671	1830
AT1G08030.1	shared	1661	1844
AT1G08040.1	shared	1391	1580
AT1G08060.1	shared	6341	6554
AT1G08110.4	shared	871	1102
AT1G08125.2	shared	1141	1305
AT1G08130.1	shared	2521	2715
AT1G08180.1	shared	351	550
AT1G08190.1	shared	3081	3371
AT1G08200.1	shared	1261	1686
AT1G08210.1	shared	1481	1666
AT1G08220.1	shared	881	1165
AT1G08350.2	shared	1751	2013
AT1G08360.1	shared	721	949
AT1G08370.1	shared	1291	1465
AT1G08380.1	shared	491	703
AT1G08410.1	shared	1891	2140
AT1G08420.1	shared	3591	3740
AT1G08450.1	shared	1321	1490
AT1G08460.1	shared	1171	1369
AT1G08465.1	shared	921	1174
AT1G08470.1	shared	1271	1431
AT1G08480.1	shared	551	750
AT1G08490.1	shared	1491	1750
AT1G08490.1	shared	1501	1740
AT1G08510.1	shared	1801	2053
AT1G08520.1	shared	2361	2549
AT1G08540.1	shared	1781	1993
AT1G08570.1	shared	1251	1417
AT1G08600.3	shared	4581	4850
AT1G08640.1	shared	1071	1270
AT1G08680.4	shared	2231	2403
AT1G08720.1	shared	2831	3080
AT1G08750.1	shared	1321	1528
AT1G08760.1	shared	2321	2566
AT1G08780.1	shared	431	602
AT1G08800.1	shared	3691	3860
AT1G08800.1	shared	3831	4026
AT1G08820.1	shared	1511	1716
AT1G08830.1	shared	631	872
AT1G08890.1	shared	1451	1660
AT1G08930.1	shared	1541	1860
AT1G08940.1	shared	761	913
AT1G08970.4	shared	1401	1600
AT1G08980.1	shared	1251	1512
AT1G09000.1	shared	2051	2230
AT1G09010.1	shared	2861	3025
AT1G09020.1	shared	2091	2302
AT1G09060.3	shared	2881	3085
AT1G09070.1	shared	1011	1266
AT1G09100.1	shared	1271	1487
AT1G09130.3	shared	1131	1338
AT1G09140.1	shared	1031	1273
AT1G09150.1	shared	751	940
AT1G09160.2	shared	1561	1868
AT1G09195.2	shared	1881	2041
AT1G09210.1	shared	1381	1630
AT1G09240.1	shared	1091	1250
AT1G09270.1	shared	1851	2143
AT1G09280.1	shared	1711	1917
AT1G09290.1	shared	1091	1259
AT1G09300.1	shared	1471	1626
AT1G09310.1	shared	621	826
AT1G09320.1	shared	1791	2010
AT1G09330.1	shared	811	990
AT1G09340.1	shared	1241	1480
AT1G09390.1	shared	1161	1341
AT1G09420.2	shared	2081	2237
AT1G09430.1	shared	1471	1730
AT1G09460.1	shared	1061	1250
AT1G09490.1	shared	941	1139
AT1G09520.1	shared	861	1070
AT1G09530.1	shared	1741	1950
AT1G09560.1	shared	701	942
AT1G09570.1	shared	3601	3829
AT1G09580.1	shared	741	921
AT1G09590.1	shared	491	708
AT1G09620.1	shared	3471	3710
AT1G09630.1	shared	791	938
AT1G09640.1	shared	1431	1795
AT1G09645.1	shared	531	751
AT1G09660.1	shared	1111	1387
AT1G09690.1	shared	581	759
AT1G09730.1	shared	3131	3386
AT1G09740.1	shared	641	843
AT1G09750.1	shared	1371	1570
AT1G09760.1	shared	891	1190
AT1G09770.1	shared	2641	2934
AT1G09780.1	shared	1691	1911
AT1G09794.1	shared	281	422
AT1G09795.1	shared	1291	1516
AT1G09795.1	shared	1281	1510
AT1G09810.1	shared	1541	1775
AT1G09830.1	shared	1631	1790
AT1G09840.1	shared	1681	1899
AT1G09850.1	shared	1391	1630
AT1G09850.1	shared	1401	1638
AT1G09870.1	shared	1491	1694
AT1G09910.1	shared	2081	2234
AT1G09920.1	shared	731	968
AT1G09960.1	shared	1761	1974
AT1G09970.2	shared	3091	3251
AT1G09980.1	shared	2841	3159
AT1G10030.1	shared	561	743
AT1G10060.2	shared	1311	1580
AT1G10070.1	shared	1331	1520
AT1G10120.1	shared	1941	2130
AT1G10130.1	shared	3261	3478
AT1G10140.1	shared	501	747
AT1G10170.1	shared	3681	3897
AT1G10180.1	shared	2331	2502
AT1G10200.1	shared	751	982
AT1G10210.1	shared	1201	1631
AT1G10210.1	shared	1191	1370
AT1G10240.1	shared	2111	2295
AT1G10280.1	shared	1581	1790
AT1G10290.1	shared	2951	3304
AT1G10310.1	shared	681	901
AT1G10350.1	shared	1281	1433
AT1G10390.1	shared	3541	3776
AT1G10410.1	shared	1721	1995
AT1G10430.1	shared	1101	1300
AT1G10450.1	shared	3751	4024
AT1G10470.1	shared	941	1170
AT1G10490.1	shared	3191	3420
AT1G10490.1	shared	3171	3430
AT1G10500.1	shared	661	848
AT1G10510.1	shared	1911	2130
AT1G10522.1	shared	781	980
AT1G10570.1	shared	1771	1936
AT1G10580.1	shared	1861	2073
AT1G10590.3	shared	601	835
AT1G10610.1	shared	161	350
AT1G10630.1	shared	681	930
AT1G10670.3	shared	1521	1724
AT1G10700.1	shared	1301	1518
AT1G10740.1	shared	1711	1890
AT1G10760.1	shared	4431	4670
AT1G10780.1	shared	1321	1470
AT1G10810.1	shared	1111	1253
AT1G10820.2	shared	1431	1573
AT1G10830.1	shared	1151	1308
AT1G10840.1	shared	1221	1489
AT1G10850.1	shared	2481	2743
AT1G10865.1	shared	311	538
AT1G10865.1	shared	321	480
AT1G10870.1	shared	2581	2769
AT1G10890.1	shared	1061	1254
AT1G10900.1	shared	2351	2520
AT1G10910.1	shared	2011	2213
AT1G10940.2	shared	1531	1791
AT1G10950.1	shared	2001	2230
AT1G10970.1	shared	1361	1547
AT1G11060.1	shared	2741	3103
AT1G11130.1	shared	2601	2857
AT1G11180.2	shared	981	1154
AT1G11200.1	shared	971	1153
AT1G11270.1	shared	1151	1340
AT1G11270.1	shared	1161	1330
AT1G11280.1	shared	2551	2699
AT1G11310.1	shared	1981	2198
AT1G11330.2	shared	2761	2950
AT1G11350.1	shared	2531	2680
AT1G11360.1	shared	981	1278
AT1G11390.1	shared	2271	2502
AT1G11400.1	shared	801	1044
AT1G11430.1	shared	731	953
AT1G11475.1	shared	361	562
AT1G11480.1	shared	1941	2171
AT1G11530.1	shared	471	611
AT1G11545.1	shared	981	1132
AT1G11580.1	shared	1681	1876
AT1G11650.2	shared	1331	1574
AT1G11660.1	shared	2371	2600
AT1G11680.1	shared	1671	1832
AT1G11720.2	shared	3341	3533
AT1G11750.2	shared	1051	1280
AT1G11755.1	shared	1181	1331
AT1G11780.1	shared	1111	1330
AT1G11790.1	shared	1441	1660
AT1G11800.1	shared	1381	1648
AT1G11840.6	shared	1161	1450
AT1G11860.1	shared	1341	1600
AT1G11890.1	shared	851	1094
AT1G11905.1	shared	921	1095
AT1G11910.1	shared	1601	1970
AT1G11930.1	shared	881	1102
AT1G11930.1	shared	891	1080
AT1G12000.1	shared	1791	2070
AT1G12050.1	shared	1481	1675
AT1G12080.2	shared	531	701
AT1G12110.1	shared	1891	2136
AT1G12120.1	shared	1781	1955
AT1G12140.1	shared	1341	1590
AT1G12160.1	shared	1431	1620
AT1G12230.2	shared	1341	1710
AT1G12240.1	shared	2001	2229
AT1G12250.1	shared	861	1051
AT1G12270.1	shared	1751	1949
AT1G12310.1	shared	601	850
AT1G12350.1	shared	1111	1279
AT1G12360.1	shared	2281	2557
AT1G12370.2	shared	1551	1726
AT1G12390.1	shared	771	954
AT1G12400.1	shared	411	607
AT1G12410.1	shared	891	1079
AT1G12440.1	shared	811	969
AT1G12450.1	shared	1071	1220
AT1G12470.1	shared	2991	3236
AT1G12480.1	shared	1671	1881
AT1G12520.1	shared	951	1160
AT1G12530.1	shared	541	734
AT1G12580.1	shared	1811	1972
AT1G12640.1	shared	1501	1795
AT1G12650.1	shared	971	1203
AT1G12650.1	shared	981	1200
AT1G12680.1	shared	1731	1933
AT1G12750.1	shared	1171	1354
AT1G12760.1	shared	1561	1790
AT1G12770.1	shared	1911	2069
AT1G12780.1	shared	1271	1462
AT1G12790.1	shared	891	1090
AT1G12800.1	shared	2461	2673
AT1G12810.2	shared	591	760
AT1G12820.1	shared	2031	2229
AT1G12830.1	shared	781	921
AT1G12840.1	shared	1201	1491
AT1G12850.1	shared	1371	1568
AT1G12900.1	shared	1351	1501
AT1G12910.1	shared	1181	1390
AT1G12920.1	shared	1471	1656
AT1G12930.1	shared	3111	3341
AT1G12950.1	shared	1671	1824
AT1G12970.1	shared	1451	1639
AT1G12990.1	shared	1701	2000
AT1G13000.1	shared	1651	1901
AT1G13020.1	shared	2011	2197
AT1G13030.1	shared	2051	2196
AT1G13060.2	shared	1091	1280
AT1G13090.1	shared	1471	1656
AT1G13110.1	shared	1571	1743
AT1G13120.1	shared	2211	2427
AT1G13170.2	shared	2771	3070
AT1G13180.1	shared	1631	1915
AT1G13190.1	shared	1891	2130
AT1G13210.1	shared	3851	4065
AT1G13260.1	shared	1261	1575
AT1G13300.1	shared	1071	1237
AT1G13320.1	shared	1841	2070
AT1G13330.1	shared	841	1020
AT1G13380.1	shared	631	775
AT1G13440.1	shared	1261	1439
AT1G13450.1	shared	1301	1570
AT1G13560.1	shared	1361	1666
AT1G13570.1	shared	1341	1614
AT1G13580.2	shared	1101	1408
AT1G13640.1	shared	2301	2489
AT1G13690.1	shared	621	856
AT1G13740.1	shared	1311	1591
AT1G13750.1	shared	1911	2082
AT1G13810.1	shared	991	1189
AT1G13820.1	shared	1131	1286
AT1G13870.1	shared	951	1140
AT1G13930.1	shared	531	684
AT1G13950.1	shared	491	731
AT1G13960.1	shared	1631	1860
AT1G13960.1	shared	1641	1830
AT1G13980.1	shared	4571	4835
AT1G14000.1	shared	1571	1760
AT1G14010.1	shared	681	915
AT1G14060.1	shared	701	877
AT1G14130.1	shared	1131	1350
AT1G14150.1	shared	551	724
AT1G14170.3	shared	1691	1852
AT1G14180.1	shared	1401	1611
AT1G14210.1	shared	741	891
AT1G14270.1	shared	1161	1339
AT1G14280.1	shared	1361	1523
AT1G14290.1	shared	961	1216
AT1G14300.2	shared	1271	1517
AT1G14310.1	shared	731	891
AT1G14320.1	shared	771	972
AT1G14345.1	shared	631	835
AT1G14350.1	shared	1811	2004
AT1G14370.1	shared	1561	1743
AT1G14380.1	shared	2211	2436
AT1G14400.1	shared	771	980
AT1G14410.1	shared	971	1115
AT1G14490.1	shared	641	812
AT1G14510.1	shared	1131	1318
AT1G14530.1	shared	1001	1220
AT1G14570.2	shared	1581	1793
AT1G14580.1	shared	1711	1950
AT1G14610.1	shared	3401	3632
AT1G14650.1	shared	2491	2789
AT1G14670.1	shared	1961	2165
AT1G14685.3	shared	1341	1540
AT1G14690.1	shared	2221	2458
AT1G14700.1	shared	1041	1249
AT1G14710.1	shared	2231	2429
AT1G14720.1	shared	1161	1348
AT1G14740.1	shared	2291	2498
AT1G14750.1	shared	1871	2101
AT1G14810.1	shared	1211	1440
AT1G14820.3	shared	821	1043
AT1G14830.1	shared	2041	2323
AT1G14840.1	shared	2091	2275
AT1G14850.1	shared	4321	4620
AT1G14870.1	shared	541	740
AT1G14890.1	shared	721	920
AT1G14900.1	shared	711	1010
AT1G14910.1	shared	2151	2413
AT1G14920.1	shared	1801	1980
AT1G14980.1	shared	431	650
AT1G15020.2	shared	1691	1921
AT1G15030.1	shared	1441	1640
AT1G15060.1	shared	2041	2301
AT1G15100.1	shared	611	778
AT1G15110.2	shared	1671	1824
AT1G15120.2	shared	441	630
AT1G15130.1	shared	2571	2823
AT1G15140.1	shared	1051	1297
AT1G15170.1	shared	1501	1700
AT1G15210.1	shared	4221	4533
AT1G15250.1	shared	361	542
AT1G15280.2	shared	2141	2303
AT1G15290.1	shared	4911	5145
AT1G15310.1	shared	1531	1705
AT1G15340.1	shared	1411	1588
AT1G15370.1	shared	551	734
AT1G15390.1	shared	801	1000
AT1G15400.3	shared	541	693
AT1G15410.1	shared	2111	2306
AT1G15420.1	shared	951	1112
AT1G15430.1	shared	891	1136
AT1G15440.1	shared	2691	2855
AT1G15500.1	shared	2011	2179
AT1G15570.1	shared	1531	1760
AT1G15660.1	shared	2191	2375
AT1G15690.1	shared	2501	2772
AT1G15730.1	shared	1341	1531
AT1G15740.1	shared	1871	2100
AT1G15740.1	shared	2091	2295
AT1G15750.1	shared	3541	3829
AT1G15780.1	shared	4121	4338
AT1G15790.1	shared	601	771
AT1G15800.1	shared	681	890
AT1G15800.1	shared	701	880
AT1G15810.1	shared	1371	1631
AT1G15820.1	shared	911	1110
AT1G15860.3	shared	961	1104
AT1G15880.1	shared	791	1099
AT1G15890.1	shared	2691	2890
AT1G15910.1	shared	2281	2453
AT1G15930.2	shared	581	825
AT1G15940.1	shared	3101	3289
AT1G15950.1	shared	1131	1401
AT1G15980.1	shared	1321	1566
AT1G16000.1	shared	271	450
AT1G16020.1	shared	1831	2105
AT1G16080.1	shared	991	1285
AT1G16130.1	shared	2351	2530
AT1G16130.1	shared	2341	2520
AT1G16180.1	shared	1371	1590
AT1G16190.1	shared	1191	1433
AT1G16210.1	shared	861	1034
AT1G16240.1	shared	851	1088
AT1G16270.1	shared	3731	3953
AT1G16320.1	shared	911	1129
AT1G16350.1	shared	1501	1644
AT1G16400.1	shared	1721	1878
AT1G16460.2	shared	1211	1379
AT1G16470.1	shared	871	1059
AT1G16540.1	shared	2551	2758
AT1G16560.1	shared	1191	1446
AT1G16570.2	shared	1551	1729
AT1G16610.3	shared	1381	1521
AT1G16640.1	shared	581	747
AT1G16670.1	shared	1421	1640
AT1G16680.1	shared	1971	2143
AT1G16690.1	shared	1671	1848
AT1G16700.1	shared	841	1061
AT1G16710.1	shared	5681	5954
AT1G16720.1	shared	1831	2100
AT1G16740.1	shared	421	594
AT1G16780.1	shared	2581	2839
AT1G16810.1	shared	501	728
AT1G16840.4	shared	771	934
AT1G16850.1	shared	561	740
AT1G16858.1	shared	2001	2240
AT1G16858.1	shared	2011	2250
AT1G16860.1	shared	2021	2250
AT1G16870.1	shared	1541	1769
AT1G16880.1	shared	1051	1260
AT1G16890.3	shared	691	1019
AT1G16900.1	shared	1821	2084
AT1G16916.1	shared	261	450
AT1G16970.1	shared	1911	2250
AT1G17020.1	shared	1131	1370
AT1G17050.1	shared	1411	1591
AT1G17070.1	shared	2561	2743
AT1G17080.1	shared	531	710
AT1G17110.2	shared	3091	3392
AT1G17120.1	shared	1831	2003
AT1G17130.2	shared	1081	1320
AT1G17130.2	shared	1091	1330
AT1G17140.1	shared	1321	1497
AT1G17160.1	shared	1121	1324
AT1G17190.1	shared	771	935
AT1G17200.1	shared	681	866
AT1G17210.1	shared	3031	3348
AT1G17220.1	shared	3471	3686
AT1G17280.1	shared	871	1135
AT1G17290.1	shared	1821	2080
AT1G17330.1	shared	771	962
AT1G17340.1	shared	2691	2980
AT1G17340.1	shared	2671	2960
AT1G17350.2	shared	721	917
AT1G17370.1	shared	1471	1772
AT1G17380.1	shared	921	1133
AT1G17430.1	shared	981	1136
AT1G17440.1	shared	2251	2497
AT1G17450.2	shared	5561	5870
AT1G17450.2	shared	5551	5860
AT1G17470.1	shared	1331	1550
AT1G17490.1	shared	281	480
AT1G17500.1	shared	3791	3953
AT1G17510.1	shared	511	667
AT1G17520.1	shared	1091	1330
AT1G17530.1	shared	701	876
AT1G17550.1	shared	2041	2220
AT1G17550.1	shared	2301	2441
AT1G17560.1	shared	661	880
AT1G17590.1	shared	1231	1452
AT1G17620.1	shared	921	1076
AT1G17680.1	shared	2991	3176
AT1G17690.1	shared	2431	2571
AT1G17720.1	shared	2251	2565
AT1G17730.1	shared	691	895
AT1G17745.2	shared	2201	2360
AT1G17790.1	shared	1621	1768
AT1G17820.1	shared	2681	2856
AT1G17830.1	shared	1211	1470
AT1G17840.1	shared	2481	2830
AT1G17850.2	shared	1641	1980
AT1G17880.1	shared	621	778
AT1G17890.1	shared	1141	1350
AT1G17930.1	shared	1631	1790
AT1G17930.1	shared	1601	1830
AT1G17980.1	shared	2451	2667
AT1G18030.1	shared	1251	1423
AT1G18030.1	shared	1241	1390
AT1G18040.1	shared	1461	1634
AT1G18040.1	shared	1421	1610
AT1G18070.3	shared	1861	2120
AT1G18080.1	shared	1071	1358
AT1G18150.2	shared	1931	2100
AT1G18160.1	shared	3361	3516
AT1G18180.1	shared	951	1154
AT1G18210.1	shared	591	840
AT1G18260.1	shared	2131	2331
AT1G18270.3	shared	4261	4501
AT1G18360.1	shared	1401	1650
AT1G18390.2	shared	1981	2128
AT1G18400.1	shared	851	1016
AT1G18450.1	shared	1411	1627
AT1G18460.1	shared	2301	2460
AT1G18470.1	shared	1621	1815
AT1G18490.1	shared	1421	1610
AT1G18490.1	shared	1401	1620
AT1G18500.1	shared	1871	2060
AT1G18540.1	shared	701	861
AT1G18580.1	shared	1871	2100
AT1G18600.1	shared	1261	1458
AT1G18630.1	shared	551	751
AT1G18640.2	shared	931	1180
AT1G18650.1	shared	731	877
AT1G18660.4	shared	1851	2089
AT1G18700.4	shared	2181	2387
AT1G18720.1	shared	661	913
AT1G18730.1	shared	481	672
AT1G18800.1	shared	931	1257
AT1G18840.1	shared	2151	2360
AT1G18880.1	shared	1781	1943
AT1G18890.1	shared	1891	2120
AT1G18900.3	shared	2991	3156
AT1G18910.1	shared	3871	4064
AT1G19000.1	shared	971	1160
AT1G19000.1	shared	1171	1322
AT1G19020.1	shared	301	500
AT1G19080.1	shared	781	931
AT1G19100.1	shared	2321	2596
AT1G19110.1	shared	2391	2551
AT1G19120.1	shared	591	767
AT1G19130.1	shared	681	857
AT1G19140.2	shared	1091	1294
AT1G19150.1	shared	861	1043
AT1G19180.1	shared	1061	1329
AT1G19220.1	shared	3631	3820
AT1G19270.1	shared	2141	2346
AT1G19310.1	shared	861	1045
AT1G19330.3	shared	931	1120
AT1G19330.3	shared	1081	1251
AT1G19340.1	shared	1451	1610
AT1G19350.3	shared	1271	1465
AT1G19360.1	shared	1571	1769
AT1G19370.1	shared	1991	2171
AT1G19400.1	shared	1491	1667
AT1G19430.1	shared	2611	2778
AT1G19440.1	shared	1711	1948
AT1G19450.1	shared	1721	1953
AT1G19520.1	shared	2231	2442
AT1G19570.1	shared	741	917
AT1G19580.1	shared	1101	1300
AT1G19600.1	shared	1191	1440
AT1G19650.1	shared	2071	2278
AT1G19660.1	shared	1191	1412
AT1G19690.1	shared	1101	1270
AT1G19700.1	shared	1851	2022
AT1G19710.1	shared	1501	1720
AT1G19730.1	shared	441	710
AT1G19730.1	shared	461	630
AT1G19740.1	shared	931	1138
AT1G19835.1	shared	3231	3444
AT1G19835.1	shared	3171	3440
AT1G19850.1	shared	3131	3375
AT1G19860.1	shared	1651	1803
AT1G19870.1	shared	2681	2956
AT1G19880.1	shared	1861	2101
AT1G19910.1	shared	571	858
AT1G19920.1	shared	1611	1801
AT1G19950.1	shared	1191	1353
AT1G19970.1	shared	951	1093
AT1G20010.1	shared	1421	1610
AT1G20020.1	shared	1211	1394
AT1G20050.1	shared	831	973
AT1G20090.1	shared	1031	1219
AT1G20100.1	shared	1101	1322
AT1G20110.1	shared	1931	2132
AT1G20140.1	shared	561	755
AT1G20200.1	shared	1561	1804
AT1G20220.1	shared	1141	1387
AT1G20225.1	shared	691	900
AT1G20225.1	shared	701	927
AT1G20260.1	shared	1611	1919
AT1G20270.1	shared	1141	1339
AT1G20300.1	shared	1731	1907
AT1G20330.1	shared	1211	1472
AT1G20340.1	shared	611	850
AT1G20410.1	shared	1551	1709
AT1G20430.1	shared	351	540
AT1G20440.1	shared	931	1219
AT1G20450.1	shared	1	420
AT1G20510.1	shared	1611	1850
AT1G20540.1	shared	1091	1268
AT1G20550.1	shared	1961	2164
AT1G20560.1	shared	1761	2009
AT1G20575.1	shared	811	1024
AT1G20580.1	shared	521	762
AT1G20620.1	shared	1621	1890
AT1G20630.1	shared	1571	1890
AT1G20670.1	shared	2121	2270
AT1G20693.1	shared	751	950
AT1G20696.2	shared	771	931
AT1G20760.1	shared	3231	3426
AT1G20770.1	shared	871	1071
AT1G20780.1	shared	2701	2877
AT1G20810.1	shared	771	917
AT1G20816.1	shared	541	730
AT1G20830.1	shared	1061	1231
AT1G20840.1	shared	2251	2499
AT1G20880.1	shared	1881	2091
AT1G20890.1	shared	741	950
AT1G20900.1	shared	1361	1517
AT1G20910.1	shared	1411	1638
AT1G20920.1	shared	3661	3940
AT1G20920.1	shared	4271	4430
AT1G20930.1	shared	991	1150
AT1G20950.1	shared	1851	2152
AT1G20960.1	shared	6731	7013
AT1G20970.1	shared	4351	4650
AT1G20980.1	shared	3681	4014
AT1G21000.1	shared	941	1220
AT1G21065.1	shared	641	799
AT1G21080.3	shared	1651	1873
AT1G21100.1	shared	1171	1384
AT1G21120.1	shared	1211	1358
AT1G21160.1	shared	3561	3724
AT1G21170.1	shared	3271	3505
AT1G21190.1	shared	421	652
AT1G21200.1	shared	1551	1736
AT1G21270.1	shared	2231	2469
AT1G21350.3	shared	841	1014
AT1G21380.1	shared	1761	1956
AT1G21400.1	shared	1451	1700
AT1G21450.1	shared	1991	2240
AT1G21450.1	shared	1971	2250
AT1G21460.1	shared	821	1004
AT1G21480.1	shared	1471	1637
AT1G21500.1	shared	411	610
AT1G21500.1	shared	421	617
AT1G21560.2	shared	1401	1630
AT1G21580.1	shared	7051	7209
AT1G21600.1	shared	1201	1380
AT1G21600.1	shared	1211	1370
AT1G21610.3	shared	2311	2531
AT1G21630.2	shared	4171	4385
AT1G21640.2	shared	3291	3474
AT1G21651.1	shared	2531	2755
AT1G21660.1	shared	1821	2027
AT1G21680.1	shared	2101	2335
AT1G21690.3	shared	971	1230
AT1G21700.1	shared	2551	2737
AT1G21710.1	shared	1231	1388
AT1G21720.1	shared	751	918
AT1G21750.1	shared	1631	1900
AT1G21760.1	shared	1111	1320
AT1G21780.1	shared	1281	1478
AT1G21790.1	shared	1031	1232
AT1G21840.1	shared	1131	1299
AT1G21880.2	shared	1381	1574
AT1G21900.1	shared	781	1000
AT1G21980.1	shared	2741	2890
AT1G22020.1	shared	2071	2374
AT1G22050.1	shared	751	898
AT1G22060.1	shared	6421	6614
AT1G22070.1	shared	1571	1751
AT1G22140.1	shared	261	460
AT1G22160.1	shared	511	730
AT1G22170.1	shared	1151	1392
AT1G22200.1	shared	1391	1613
AT1G22270.1	shared	451	659
AT1G22280.3	shared	1171	1486
AT1G22300.1	shared	901	1130
AT1G22330.1	shared	1111	1320
AT1G22360.1	shared	1511	1720
AT1G22410.1	shared	1641	1919
AT1G22430.1	shared	1221	1496
AT1G22450.1	shared	981	1210
AT1G22510.2	shared	841	1036
AT1G22520.2	shared	431	650
AT1G22520.2	shared	421	640
AT1G22530.1	shared	2191	2448
AT1G22590.2	shared	521	680
AT1G22590.2	shared	491	720
AT1G22620.1	shared	2921	3109
AT1G22660.1	shared	1811	2000
AT1G22660.1	shared	1801	2005
AT1G22690.1	shared	351	558
AT1G22710.1	shared	1661	1956
AT1G22730.1	shared	2351	2574
AT1G22740.1	shared	741	973
AT1G22750.4	shared	841	1015
AT1G22770.1	shared	3831	4136
AT1G22780.1	shared	621	764
AT1G22790.1	shared	901	1140
AT1G22800.1	shared	1171	1450
AT1G22840.1	shared	471	700
AT1G22840.1	shared	461	730
AT1G22850.1	shared	1121	1283
AT1G22860.1	shared	3081	3255
AT1G22910.3	shared	1011	1190
AT1G22910.3	shared	1311	1478
AT1G22920.1	shared	1251	1398
AT1G22930.1	shared	3531	3851
AT1G22950.1	shared	1301	1490
AT1G22970.1	shared	1041	1207
AT1G22980.1	shared	1311	1470
AT1G23090.1	shared	2001	2200
AT1G23110.1	shared	1031	1211
AT1G23130.1	shared	521	772
AT1G23140.1	shared	501	642
AT1G23149.1	shared	821	982
AT1G23150.1	shared	811	982
AT1G23170.2	shared	2131	2307
AT1G23180.1	shared	1	200
AT1G23190.1	shared	1841	2112
AT1G23220.1	shared	541	848
AT1G23260.1	shared	641	815
AT1G23290.1	shared	421	604
AT1G23310.1	shared	1751	2040
AT1G23330.1	shared	1421	1690
AT1G23360.1	shared	861	1048
AT1G23400.1	shared	1651	1822
AT1G23440.1	shared	871	1016
AT1G23490.1	shared	741	940
AT1G23730.1	shared	841	996
AT1G23750.1	shared	691	843
AT1G23780.1	shared	1551	1840
AT1G23800.1	shared	1691	1867
AT1G23820.1	shared	1151	1411
AT1G23860.1	shared	741	970
AT1G23900.1	shared	2811	3141
AT1G23950.2	shared	1171	1348
AT1G23960.1	shared	1031	1256
AT1G24040.1	shared	1191	1398
AT1G24050.1	shared	811	1039
AT1G24120.1	shared	1561	1717
AT1G24160.1	shared	1871	2037
AT1G24170.1	shared	1431	1617
AT1G24180.1	shared	1371	1547
AT1G24210.1	shared	641	801
AT1G24260.2	shared	41	220
AT1G24267.2	shared	1381	1660
AT1G24280.1	shared	1881	2047
AT1G24300.1	shared	4461	4638
AT1G24310.1	shared	1291	1491
AT1G24320.1	shared	2361	2528
AT1G24360.1	shared	1181	1393
AT1G24450.1	shared	591	836
AT1G24460.1	shared	5371	5720
AT1G24510.1	shared	1681	1967
AT1G24560.1	shared	2231	2470
AT1G24575.1	shared	321	493
AT1G24610.1	shared	1491	1670
AT1G24706.2	shared	5641	5960
AT1G24764.1	shared	2271	2472
AT1G24800.1	shared	1351	1580
AT1G24881.1	shared	1361	1580
AT1G24909.1	shared	641	870
AT1G25055.1	shared	1321	1550
AT1G25083.1	shared	641	794
AT1G25150.1	shared	1301	1520
AT1G25155.1	shared	641	870
AT1G25211.1	shared	1291	1520
AT1G25220.2	shared	951	1150
AT1G25260.1	shared	861	1018
AT1G25275.3	shared	291	480
AT1G25280.1	shared	1941	2112
AT1G25350.2	shared	2441	2602
AT1G25370.1	shared	991	1160
AT1G25375.1	shared	1571	1738
AT1G25390.1	shared	1981	2132
AT1G25420.1	shared	1141	1306
AT1G25440.1	shared	1461	1653
AT1G25490.1	shared	1861	2110
AT1G25520.1	shared	921	1150
AT1G25530.1	shared	1331	1510
AT1G25540.1	shared	2691	2990
AT1G25540.1	shared	2681	3000
AT1G25550.1	shared	1221	1396
AT1G25570.1	shared	2061	2310
AT1G25580.1	shared	1651	1900
AT1G25682.1	shared	981	1200
AT1G26110.1	shared	2131	2337
AT1G26120.1	shared	1531	1775
AT1G26160.1	shared	851	1050
AT1G26190.1	shared	2271	2435
AT1G26230.1	shared	1851	2003
AT1G26270.1	shared	2431	2605
AT1G26340.1	shared	461	660
AT1G26370.1	shared	2551	2708
AT1G26460.1	shared	2031	2270
AT1G26470.1	shared	491	655
AT1G26520.1	shared	1421	1633
AT1G26550.1	shared	571	737
AT1G26560.1	shared	1571	1777
AT1G26570.1	shared	1521	1712
AT1G26630.1	shared	651	897
AT1G26640.1	shared	1091	1367
AT1G26665.2	shared	621	794
AT1G26670.1	shared	781	1000
AT1G26670.1	shared	791	990
AT1G26690.1	shared	741	892
AT1G26740.1	shared	581	752
AT1G26750.1	shared	621	840
AT1G26830.1	shared	2371	2572
AT1G26850.1	shared	2221	2426
AT1G26880.1	shared	481	650
AT1G26910.1	shared	701	877
AT1G26930.1	shared	1401	1547
AT1G27000.1	shared	1071	1355
AT1G27020.1	shared	981	1190
AT1G27030.1	shared	1001	1244
AT1G27070.1	shared	1921	2110
AT1G27090.1	shared	1381	1562
AT1G27100.1	shared	1771	2040
AT1G27130.1	shared	781	1095
AT1G27150.1	shared	1481	1743
AT1G27190.1	shared	1981	2169
AT1G27290.1	shared	801	1021
AT1G27310.1	shared	541	774
AT1G27320.1	shared	3141	3562
AT1G27330.1	shared	311	478
AT1G27340.1	shared	1661	1853
AT1G27350.1	shared	321	497
AT1G27360.1	shared	1311	1504
AT1G27370.1	shared	2541	2727
AT1G27390.1	shared	771	1102
AT1G27400.1	shared	611	841
AT1G27430.1	shared	4411	4613
AT1G27450.3	shared	1061	1292
AT1G27460.1	shared	2351	2519
AT1G27500.1	shared	2061	2264
AT1G27510.1	shared	1981	2230
AT1G27530.1	shared	591	771
AT1G27540.1	shared	1271	1460
AT1G27630.1	shared	1301	1529
AT1G27650.1	shared	1211	1405
AT1G27660.1	shared	1661	1831
AT1G27680.1	shared	1891	2049
AT1G27690.1	shared	1371	1530
AT1G27695.1	shared	351	530
AT1G27750.1	shared	3271	3476
AT1G27752.1	shared	2771	2937
AT1G27760.3	shared	1681	1931
AT1G27770.1	shared	3301	3484
AT1G27840.3	shared	1481	1680
AT1G27900.1	shared	2311	2487
AT1G27910.1	shared	2631	2879
AT1G27950.1	shared	621	786
AT1G27960.1	shared	1751	1930
AT1G27980.1	shared	1681	1861
AT1G28050.1	shared	1471	1695
AT1G28060.1	shared	2301	2604
AT1G28070.1	shared	551	751
AT1G28090.1	shared	1631	1860
AT1G28120.1	shared	1171	1380
AT1G28140.1	shared	841	1093
AT1G28150.1	shared	421	610
AT1G28200.1	shared	871	1094
AT1G28240.1	shared	2191	2364
AT1G28250.1	shared	421	700
AT1G28260.1	shared	3021	3210
AT1G28290.1	shared	1	150
AT1G28290.1	shared	1251	1436
AT1G28320.1	shared	2271	2437
AT1G28340.1	shared	1981	2178
AT1G28350.1	shared	2371	2554
AT1G28380.1	shared	1981	2202
AT1G28390.2	shared	1511	1680
AT1G28400.1	shared	1011	1220
AT1G28400.1	shared	1191	1410
AT1G28440.1	shared	3141	3357
AT1G28490.1	shared	891	1076
AT1G28510.1	shared	701	1032
AT1G28520.1	shared	1641	2010
AT1G28530.1	shared	1801	1979
AT1G28540.1	shared	411	602
AT1G28540.1	shared	421	600
AT1G28570.1	shared	1161	1402
AT1G28580.1	shared	1221	1410
AT1G28600.1	shared	1281	1440
AT1G28660.1	shared	1191	1336
AT1G28680.1	shared	1401	1655
AT1G28960.1	shared	921	1110
AT1G29025.1	shared	1931	2106
AT1G29030.1	shared	1761	1930
AT1G29060.1	shared	561	770
AT1G29070.1	shared	581	772
AT1G29120.5	shared	1771	1959
AT1G29150.1	shared	1331	1570
AT1G29240.1	shared	2141	2294
AT1G29250.1	shared	501	723
AT1G29260.1	shared	1121	1310
AT1G29260.1	shared	1111	1390
AT1G29310.1	shared	1501	1700
AT1G29330.1	shared	941	1186
AT1G29340.1	shared	2171	2400
AT1G29350.1	shared	2691	2950
AT1G29370.1	shared	2681	2860
AT1G29390.1	shared	631	823
AT1G29400.1	shared	2701	2880
AT1G29470.1	shared	2641	2817
AT1G29530.1	shared	921	1127
AT1G29550.1	shared	761	955
AT1G29670.1	shared	1151	1326
AT1G29690.1	shared	2041	2238
AT1G29700.1	shared	1181	1356
AT1G29750.2	shared	3121	3311
AT1G29790.1	shared	1381	1599
AT1G29800.1	shared	1741	1932
AT1G29810.1	shared	751	896
AT1G29820.1	shared	1691	1877
AT1G29850.3	shared	581	823
AT1G29880.1	shared	2161	2394
AT1G29890.2	shared	1761	1901
AT1G29900.1	shared	3621	3909
AT1G29920.1	shared	961	1176
AT1G29940.1	shared	3681	3887
AT1G29950.1	shared	1801	2130
AT1G29951.1	shared	1871	2150
AT1G29952.1	shared	1891	2160
AT1G29965.1	shared	571	774
AT1G29970.2	shared	991	1162
AT1G29990.1	shared	551	740
AT1G30000.1	shared	2151	2344
AT1G30070.2	shared	761	958
AT1G30090.1	shared	1421	1610
AT1G30110.1	shared	721	916
AT1G30120.1	shared	1321	1569
AT1G30130.1	shared	1081	1320
AT1G30200.2	shared	1571	1737
AT1G30210.1	shared	1531	1672
AT1G30230.2	shared	761	1049
AT1G30270.1	shared	1991	2235
AT1G30270.1	shared	2011	2220
AT1G30300.1	shared	1211	1368
AT1G30330.2	shared	3581	3827
AT1G30360.1	shared	2401	2600
AT1G30380.1	shared	491	690
AT1G30400.1	shared	4891	5168
AT1G30440.1	shared	2011	2193
AT1G30450.1	shared	3201	3409
AT1G30460.1	shared	1941	2180
AT1G30470.1	shared	2691	2939
AT1G30480.1	shared	1441	1609
AT1G30490.1	shared	2741	2936
AT1G30510.2	shared	1301	1510
AT1G30520.1	shared	1641	1850
AT1G30530.1	shared	1681	1829
AT1G30540.1	shared	1251	1423
AT1G30580.1	shared	1361	1549
AT1G30590.1	shared	2081	2303
AT1G30620.1	shared	1781	1925
AT1G30630.1	shared	991	1215
AT1G30680.1	shared	2261	2563
AT1G30690.1	shared	1691	1984
AT1G30810.1	shared	2711	2920
AT1G30820.1	shared	2121	2480
AT1G30825.1	shared	1101	1305
AT1G30880.1	shared	451	616
AT1G30890.1	shared	831	1042
AT1G30910.1	shared	951	1121
AT1G30970.1	shared	1281	1594
AT1G31010.1	shared	1141	1320
AT1G31020.1	shared	601	791
AT1G31070.2	shared	1571	1800
AT1G31070.2	shared	1581	1810
AT1G31130.1	shared	1201	1470
AT1G31150.1	shared	2031	2197
AT1G31160.1	shared	691	835
AT1G31180.1	shared	1181	1360
AT1G31190.1	shared	1161	1335
AT1G31230.1	shared	2831	2988
AT1G31300.1	shared	1111	1340
AT1G31330.1	shared	731	920
AT1G31340.1	shared	521	743
AT1G31420.1	shared	2281	2469
AT1G31440.1	shared	1661	1870
AT1G31500.4	shared	1301	1508
AT1G31550.2	shared	1241	1390
AT1G31580.1	shared	461	696
AT1G31660.1	shared	1461	1655
AT1G31710.1	shared	2011	2208
AT1G31730.1	shared	3271	3454
AT1G31760.1	shared	431	585
AT1G31780.1	shared	2111	2295
AT1G31800.1	shared	1831	2070
AT1G31810.1	shared	3971	4209
AT1G31812.1	shared	351	610
AT1G31817.1	shared	1021	1170
AT1G31820.1	shared	1451	1650
AT1G31830.1	shared	1731	1953
AT1G31850.1	shared	2071	2324
AT1G31860.1	shared	891	1065
AT1G31870.1	shared	1841	2134
AT1G31930.1	shared	2841	3067
AT1G31940.1	shared	631	870
AT1G31970.1	shared	1611	1852
AT1G32050.1	shared	1061	1273
AT1G32060.1	shared	1331	1556
AT1G32070.2	shared	811	993
AT1G32080.1	shared	1651	1813
AT1G32130.1	shared	1671	1853
AT1G32150.1	shared	1471	1617
AT1G32160.1	shared	1241	1403
AT1G32200.1	shared	1561	1787
AT1G32210.1	shared	491	654
AT1G32220.1	shared	1051	1217
AT1G32230.1	shared	2251	2582
AT1G32260.1	shared	671	875
AT1G32330.1	shared	1611	1879
AT1G32360.1	shared	1511	1726
AT1G32380.1	shared	1431	1700
AT1G32400.1	shared	1091	1379
AT1G32410.1	shared	571	795
AT1G32440.1	shared	1701	1908
AT1G32450.1	shared	2041	2195
AT1G32460.1	shared	491	659
AT1G32470.1	shared	621	791
AT1G32490.1	shared	3331	3652
AT1G32500.1	shared	1591	1808
AT1G32520.1	shared	651	860
AT1G32520.1	shared	641	840
AT1G32530.1	shared	2271	2424
AT1G32540.1	shared	1421	1602
AT1G32580.1	shared	781	948
AT1G32630.1	shared	701	869
AT1G32640.1	shared	2011	2179
AT1G32700.1	shared	931	1112
AT1G32730.1	shared	1201	1452
AT1G32790.2	shared	1321	1550
AT1G32860.1	shared	1451	1605
AT1G32870.1	shared	1741	1908
AT1G32900.1	shared	2021	2192
AT1G32920.1	shared	331	496
AT1G32930.1	shared	1511	1680
AT1G32940.1	shared	2271	2470
AT1G32990.1	shared	691	856
AT1G33040.1	shared	681	854
AT1G33050.1	shared	2491	2677
AT1G33060.2	shared	1941	2163
AT1G33110.1	shared	1621	1857
AT1G33120.1	shared	681	950
AT1G33140.1	shared	681	940
AT1G33170.1	shared	2021	2240
AT1G33230.1	shared	1181	1519
AT1G33240.1	shared	2321	2624
AT1G33250.1	shared	1801	2060
AT1G33270.1	shared	1241	1570
AT1G33290.1	shared	1101	1281
AT1G33360.1	shared	2291	2441
AT1G33390.1	shared	3841	4050
AT1G33390.1	shared	3821	4060
AT1G33410.1	shared	4481	4716
AT1G33470.1	shared	1711	2023
AT1G33520.1	shared	1641	1798
AT1G33590.1	shared	1431	1637
AT1G33590.1	shared	1461	1620
AT1G33600.1	shared	1421	1588
AT1G33680.1	shared	2491	2750
AT1G33700.1	shared	3151	3420
AT1G33780.1	shared	1131	1346
AT1G33810.1	shared	461	660
AT1G33811.1	shared	1181	1388
AT1G33970.1	shared	1071	1252
AT1G33980.2	shared	1931	2126
AT1G33990.1	shared	1351	1525
AT1G34000.1	shared	591	824
AT1G34010.1	shared	831	995
AT1G34030.1	shared	521	767
AT1G34060.1	shared	1441	1603
AT1G34065.1	shared	1061	1320
AT1G34110.1	shared	3491	3651
AT1G34120.2	shared	1811	2010
AT1G34130.1	shared	2311	2520
AT1G34150.1	shared	1531	1735
AT1G34180.2	shared	1731	1898
AT1G34190.1	shared	1961	2180
AT1G34200.1	shared	1401	1621
AT1G34210.1	shared	2291	2448
AT1G34220.1	shared	2061	2292
AT1G34270.1	shared	1451	1620
AT1G34320.1	shared	2571	2718
AT1G34340.1	shared	1661	1833
AT1G34350.2	shared	661	894
AT1G34430.1	shared	1511	1781
AT1G34470.1	shared	1471	1656
AT1G34550.1	shared	2451	2600
AT1G34570.1	shared	781	1026
AT1G34640.1	shared	431	603
AT1G34780.1	shared	1251	1456
AT1G35160.2	shared	1081	1360
AT1G35190.1	shared	1181	1353
AT1G35340.1	shared	901	1115
AT1G35340.1	shared	911	1100
AT1G35420.2	shared	961	1200
AT1G35460.1	shared	911	1151
AT1G35470.2	shared	1471	1696
AT1G35510.1	shared	2041	2300
AT1G35580.1	shared	1761	2030
AT1G35580.1	shared	1721	2020
AT1G35620.1	shared	1461	1646
AT1G35670.1	shared	1511	1757
AT1G35680.1	shared	661	860
AT1G35720.1	shared	1031	1310
AT1G35780.1	shared	1031	1340
AT1G36070.1	shared	1641	1908
AT1G36160.1	shared	6821	7058
AT1G36310.1	shared	1271	1550
AT1G36320.1	shared	1271	1466
AT1G36370.1	shared	1831	2058
AT1G36730.1	shared	1901	2170
AT1G36732.1	shared	1901	2160
AT1G36980.1	shared	481	678
AT1G37130.1	shared	2861	3130
AT1G41830.1	shared	1821	2068
AT1G41880.1	shared	471	680
AT1G42440.1	shared	2471	2741
AT1G42480.1	shared	621	787
AT1G42550.1	shared	2641	2867
AT1G42960.1	shared	611	796
AT1G42970.1	shared	1531	1770
AT1G42990.1	shared	871	1102
AT1G43130.1	shared	811	1070
AT1G43170.1	shared	1231	1496
AT1G43190.1	shared	1371	1753
AT1G43560.1	shared	571	814
AT1G43580.1	shared	1361	1523
AT1G43620.1	shared	2271	2440
AT1G43670.1	shared	1101	1319
AT1G43690.1	shared	2121	2320
AT1G43700.1	shared	1151	1371
AT1G43710.1	shared	1501	1749
AT1G43850.1	shared	3321	3520
AT1G43850.1	shared	3511	3688
AT1G43860.1	shared	1101	1373
AT1G43890.1	shared	811	994
AT1G43900.1	shared	1081	1249
AT1G44000.1	shared	911	1108
AT1G44100.1	shared	1891	2151
AT1G44110.1	shared	1421	1618
AT1G44170.1	shared	1471	1683
AT1G44350.1	shared	1601	1790
AT1G44350.1	shared	1611	1800
AT1G44446.1	shared	1781	1988
AT1G44575.1	shared	871	1059
AT1G44750.1	shared	1181	1480
AT1G44760.1	shared	811	1020
AT1G44770.1	shared	891	1197
AT1G44780.1	shared	1501	1647
AT1G44790.1	shared	681	931
AT1G44800.1	shared	1281	1530
AT1G44810.1	shared	971	1270
AT1G44820.1	shared	1421	1640
AT1G44835.2	shared	1031	1221
AT1G44900.1	shared	2831	3027
AT1G44910.1	shared	3011	3213
AT1G45000.1	shared	1301	1558
AT1G45050.1	shared	551	773
AT1G45130.1	shared	2351	2546
AT1G45145.1	shared	401	753
AT1G45150.1	shared	2021	2272
AT1G45170.1	shared	711	900
AT1G45170.1	shared	701	991
AT1G45201.1	shared	1421	1697
AT1G45230.1	shared	901	1088
AT1G45249.3	shared	1501	1697
AT1G45474.1	shared	771	913
AT1G45688.1	shared	1241	1429
AT1G47128.1	shared	1491	1750
AT1G47200.1	shared	631	787
AT1G47250.1	shared	841	1051
AT1G47260.1	shared	931	1150
AT1G47278.2	shared	411	564
AT1G47290.2	shared	1461	1706
AT1G47310.1	shared	1341	1540
AT1G47330.1	shared	1651	1819
AT1G47340.1	shared	1471	1695
AT1G47380.1	shared	1751	1970
AT1G47380.1	shared	1741	2046
AT1G47410.1	shared	611	788
AT1G47420.1	shared	901	1109
AT1G47480.1	shared	981	1125
AT1G47490.1	shared	1521	1724
AT1G47500.1	shared	1531	1728
AT1G47530.1	shared	1491	1810
AT1G47530.1	shared	1501	1800
AT1G47550.2	shared	2701	3030
AT1G47550.2	shared	2711	3020
AT1G47570.1	shared	1601	1870
AT1G47570.1	shared	1611	1840
AT1G47640.1	shared	841	1037
AT1G47710.1	shared	1221	1446
AT1G47740.1	shared	1221	1403
AT1G47750.1	shared	681	904
AT1G47750.1	shared	671	890
AT1G47820.1	shared	361	511
AT1G47840.1	shared	1501	1653
AT1G47870.1	shared	1401	1553
AT1G47900.1	shared	3191	3391
AT1G48030.1	shared	1561	1717
AT1G48040.1	shared	1451	1619
AT1G48050.1	shared	2031	2273
AT1G48050.1	shared	2051	2270
AT1G48090.1	shared	12761	12995
AT1G48110.1	shared	2381	2582
AT1G48120.1	shared	4161	4340
AT1G48140.1	shared	361	560
AT1G48160.1	shared	811	1042
AT1G48200.1	shared	491	710
AT1G48210.1	shared	1281	1468
AT1G48230.1	shared	1461	1760
AT1G48240.1	shared	1091	1253
AT1G48270.1	shared	1231	1464
AT1G48300.1	shared	961	1119
AT1G48310.1	shared	2121	2297
AT1G48320.1	shared	561	810
AT1G48350.1	shared	531	705
AT1G48370.1	shared	2201	2364
AT1G48410.2	shared	3311	3507
AT1G48420.1	shared	1201	1377
AT1G48430.1	shared	1901	2137
AT1G48440.1	shared	481	685
AT1G48450.1	shared	1371	1580
AT1G48460.1	shared	1151	1297
AT1G48500.1	shared	1091	1344
AT1G48520.1	shared	1741	2010
AT1G48540.1	shared	3301	3466
AT1G48598.1	shared	1651	1963
AT1G48600.2	shared	1651	1956
AT1G48620.1	shared	1641	1979
AT1G48630.1	shared	991	1244
AT1G48760.1	shared	2751	2950
AT1G48790.1	shared	1711	2009
AT1G48830.1	shared	651	891
AT1G48840.1	shared	2301	2473
AT1G48850.1	shared	1421	1694
AT1G48860.1	shared	1631	1886
AT1G48900.1	shared	1551	1814
AT1G48920.1	shared	1761	1966
AT1G48950.1	shared	1911	2080
AT1G49040.1	shared	3681	3904
AT1G49050.1	shared	1811	2027
AT1G49140.1	shared	381	619
AT1G49240.1	shared	1521	1707
AT1G49245.1	shared	361	512
AT1G49300.1	shared	741	1002
AT1G49340.2	shared	6101	6582
AT1G49380.1	shared	1661	2040
AT1G49430.1	shared	2111	2327
AT1G49480.1	shared	1241	1530
AT1G49480.1	shared	1231	1520
AT1G49510.1	shared	1011	1215
AT1G49540.2	shared	2571	2774
AT1G49580.1	shared	1991	2209
AT1G49590.1	shared	971	1173
AT1G49600.1	shared	1471	1688
AT1G49630.1	shared	3331	3520
AT1G49670.2	shared	2141	2420
AT1G49720.2	shared	1331	1589
AT1G49740.1	shared	1381	1580
AT1G49750.1	shared	1561	1755
AT1G49760.1	shared	2311	2570
AT1G49850.1	shared	831	1115
AT1G49890.1	shared	2351	2547
AT1G49950.3	shared	1281	1530
AT1G49970.1	shared	1271	1500
AT1G49975.1	shared	431	599
AT1G49980.1	shared	2571	2734
AT1G50010.1	shared	1471	1770
AT1G50020.1	shared	741	923
AT1G50030.1	shared	7771	8007
AT1G50110.1	shared	1121	1312
AT1G50120.1	shared	2031	2229
AT1G50140.1	shared	3011	3237
AT1G50200.1	shared	3171	3407
AT1G50250.1	shared	2271	2473
AT1G50260.1	shared	2181	2334
AT1G50300.1	shared	1191	1488
AT1G50300.1	shared	1201	1400
AT1G50320.1	shared	571	840
AT1G50360.1	shared	3981	4149
AT1G50370.1	shared	1261	1461
AT1G50380.1	shared	2331	2597
AT1G50400.1	shared	951	1157
AT1G50410.1	shared	3171	3326
AT1G50430.1	shared	1331	1560
AT1G50440.1	shared	941	1242
AT1G50450.1	shared	1261	1427
AT1G50460.1	shared	1891	2074
AT1G50480.1	shared	1991	2269
AT1G50500.2	shared	2631	2907
AT1G50510.1	shared	1151	1379
AT1G50560.1	shared	1761	1984
AT1G50600.1	shared	1761	2060
AT1G50620.1	shared	2071	2223
AT1G50660.1	shared	2721	2928
AT1G50670.1	shared	851	1048
AT1G50710.1	shared	1501	1669
AT1G50740.1	shared	621	788
AT1G50840.1	shared	3331	3569
AT1G50900.1	shared	611	793
AT1G50920.1	shared	2131	2394
AT1G50940.1	shared	1171	1389
AT1G51060.1	shared	511	674
AT1G51070.2	shared	961	1187
AT1G51100.1	shared	681	886
AT1G51110.1	shared	1221	1460
AT1G51110.1	shared	1231	1462
AT1G51160.1	shared	661	845
AT1G51200.1	shared	831	1035
AT1G51380.1	shared	1291	1452
AT1G51390.1	shared	931	1150
AT1G51400.1	shared	381	560
AT1G51450.1	shared	1601	1810
AT1G51500.1	shared	2101	2342
AT1G51510.1	shared	671	979
AT1G51540.1	shared	1351	1542
AT1G51550.1	shared	1601	1790
AT1G51560.1	shared	1251	1490
AT1G51570.1	shared	2281	2519
AT1G51590.1	shared	1861	2040
AT1G51600.1	shared	1401	1665
AT1G51610.1	shared	1881	2045
AT1G51630.1	shared	1441	1652
AT1G51650.1	shared	341	566
AT1G51660.1	shared	1291	1540
AT1G51680.1	shared	1751	2029
AT1G51690.3	shared	2161	2336
AT1G51710.1	shared	1481	1685
AT1G51720.1	shared	2211	2430
AT1G51730.1	shared	991	1229
AT1G51740.1	shared	1021	1265
AT1G51760.1	shared	1391	1610
AT1G51790.1	shared	2771	2960
AT1G51805.1	shared	2751	2964
AT1G51940.1	shared	2061	2321
AT1G51950.1	shared	1181	1539
AT1G51980.1	shared	1661	1967
AT1G52000.1	shared	2271	2440
AT1G52000.1	shared	2281	2430
AT1G52150.2	shared	3171	3433
AT1G52160.1	shared	2701	2889
AT1G52200.1	shared	661	898
AT1G52220.1	shared	571	764
AT1G52230.1	shared	461	664
AT1G52280.1	shared	721	939
AT1G52290.1	shared	1691	1835
AT1G52300.1	shared	451	610
AT1G52310.1	shared	1771	1978
AT1G52320.2	shared	2431	2588
AT1G52330.2	shared	731	972
AT1G52340.1	shared	941	1182
AT1G52370.1	shared	931	1107
AT1G52380.1	shared	1441	1725
AT1G52420.1	shared	2381	2611
AT1G52510.1	shared	1241	1470
AT1G52520.1	shared	2251	2412
AT1G52520.1	shared	2231	2410
AT1G52540.1	shared	1461	1613
AT1G52590.1	shared	591	776
AT1G52600.1	shared	701	877
AT1G52670.1	shared	961	1154
AT1G52710.1	shared	451	640
AT1G52720.1	shared	551	767
AT1G52730.2	shared	1211	1379
AT1G52740.1	shared	541	807
AT1G52760.1	shared	1041	1219
AT1G52870.2	shared	1281	1441
AT1G52930.1	shared	961	1114
AT1G52980.1	shared	1741	1939
AT1G53000.1	shared	1091	1269
AT1G53025.1	shared	1801	1990
AT1G53030.1	shared	311	500
AT1G53050.1	shared	2651	2830
AT1G53090.1	shared	2541	2690
AT1G53120.1	shared	971	1177
AT1G53165.3	shared	2441	2619
AT1G53180.1	shared	1191	1386
AT1G53190.1	shared	1761	1965
AT1G53210.1	shared	1891	2219
AT1G53230.1	shared	1591	1820
AT1G53240.1	shared	1201	1512
AT1G53280.1	shared	1371	1537
AT1G53310.1	shared	2921	3204
AT1G53400.1	shared	631	833
AT1G53430.1	shared	3181	3353
AT1G53450.1	shared	1611	1840
AT1G53500.1	shared	2321	2526
AT1G53510.1	shared	2071	2340
AT1G53530.1	shared	721	916
AT1G53580.1	shared	951	1200
AT1G53590.1	shared	2451	2635
AT1G53645.1	shared	1601	1907
AT1G53650.1	shared	1291	1501
AT1G53670.1	shared	611	800
AT1G53710.1	shared	1671	1890
AT1G53730.2	shared	2281	2471
AT1G53750.1	shared	1381	1630
AT1G53760.1	shared	901	1070
AT1G53780.2	shared	1881	2114
AT1G53790.2	shared	1551	1820
AT1G53790.2	shared	1571	1810
AT1G53840.1	shared	1811	2058
AT1G53850.1	shared	851	1027
AT1G53880.1	shared	1751	1959
AT1G53900.1	shared	1761	1959
AT1G53910.1	shared	1221	1380
AT1G53910.1	shared	1401	1596
AT1G54000.1	shared	1271	1609
AT1G54030.1	shared	1271	1434
AT1G54060.1	shared	1461	1646
AT1G54080.2	shared	1311	1720
AT1G54080.2	shared	1321	1610
AT1G54090.1	shared	2101	2334
AT1G54100.1	shared	1661	1869
AT1G54130.1	shared	2401	2633
AT1G54150.1	shared	1141	1386
AT1G54160.1	shared	1261	1462
AT1G54170.1	shared	2081	2267
AT1G54180.1	shared	1411	1610
AT1G54210.1	shared	441	620
AT1G54217.2	shared	511	700
AT1G54217.2	shared	501	710
AT1G54220.1	shared	1721	2052
AT1G54250.1	shared	521	720
AT1G54270.1	shared	1521	1759
AT1G54290.1	shared	651	811
AT1G54320.1	shared	1211	1412
AT1G54340.1	shared	1381	1571
AT1G54350.1	shared	2161	2312
AT1G54380.1	shared	1521	1790
AT1G54390.2	shared	931	1110
AT1G54390.2	shared	1071	1310
AT1G54390.2	shared	941	1090
AT1G54410.1	shared	551	728
AT1G54450.1	shared	1671	1838
AT1G54460.1	shared	1251	1465
AT1G54490.1	shared	3011	3219
AT1G54510.1	shared	2081	2254
AT1G54520.1	shared	1231	1470
AT1G54570.1	shared	2311	2458
AT1G54580.1	shared	731	881
AT1G54610.2	shared	1901	2084
AT1G54630.1	shared	611	777
AT1G54650.2	shared	991	1188
AT1G54690.1	shared	471	660
AT1G54710.1	shared	3101	3335
AT1G54770.1	shared	771	927
AT1G54780.1	shared	911	1163
AT1G54820.1	shared	1391	1531
AT1G54830.2	shared	751	982
AT1G54850.1	shared	691	898
AT1G54920.3	shared	2991	3226
AT1G54990.1	shared	1421	1660
AT1G55000.1	shared	951	1096
AT1G55080.1	shared	761	925
AT1G55090.1	shared	2491	2762
AT1G55140.1	shared	651	828
AT1G55150.1	shared	1631	1839
AT1G55160.3	shared	661	919
AT1G55170.1	shared	1041	1219
AT1G55190.1	shared	651	800
AT1G55260.1	shared	621	810
AT1G55260.1	shared	631	830
AT1G55270.1	shared	1721	1895
AT1G55310.3	shared	1031	1230
AT1G55320.1	shared	2211	2428
AT1G55330.1	shared	281	427
AT1G55340.1	shared	1001	1151
AT1G55360.1	shared	1481	1650
AT1G55370.2	shared	1251	1414
AT1G55450.2	shared	1001	1225
AT1G55460.1	shared	1301	1547
AT1G55480.1	shared	1121	1320
AT1G55490.1	shared	1931	2087
AT1G55500.2	shared	2061	2322
AT1G55510.1	shared	1191	1402
AT1G55520.1	shared	1001	1206
AT1G55540.2	shared	5541	5736
AT1G55590.1	shared	1931	2095
AT1G55620.2	shared	2521	2749
AT1G55670.1	shared	611	780
AT1G55680.1	shared	1571	1960
AT1G55730.1	shared	1591	1750
AT1G55730.1	shared	1761	1933
AT1G55750.1	shared	1861	2077
AT1G55805.1	shared	461	620
AT1G55810.1	shared	1471	1700
AT1G55840.1	shared	1351	1521
AT1G55860.1	shared	11931	12134
AT1G55880.1	shared	1401	1703
AT1G55890.1	shared	1241	1455
AT1G55900.1	shared	1291	1534
AT1G55920.1	shared	1	230
AT1G56000.1	shared	1161	1380
AT1G56010.2	shared	1161	1360
AT1G56070.1	shared	2611	2958
AT1G56080.1	shared	1001	1150
AT1G56080.1	shared	1121	1270
AT1G56110.1	shared	1601	1782
AT1G56140.1	shared	3161	3320
AT1G56170.1	shared	621	812
AT1G56190.1	shared	1581	1797
AT1G56290.1	shared	2251	2416
AT1G56290.1	shared	2231	2400
AT1G56300.1	shared	701	880
AT1G56320.1	shared	491	701
AT1G56320.1	shared	481	700
AT1G56330.1	shared	711	943
AT1G56340.1	shared	1311	1523
AT1G56350.1	shared	1461	1673
AT1G56350.1	shared	1471	1670
AT1G56420.1	shared	551	750
AT1G56423.1	shared	1031	1257
AT1G56450.1	shared	831	1042
AT1G56460.2	shared	1831	2010
AT1G56460.2	shared	1861	2030
AT1G56500.1	shared	3211	3428
AT1G56560.1	shared	1901	2109
AT1G56580.1	shared	511	698
AT1G56590.1	shared	1331	1523
AT1G56610.1	shared	1831	2050
AT1G56700.1	shared	861	1070
AT1G56720.1	shared	1581	1750
AT1G57600.1	shared	1711	1940
AT1G57620.1	shared	771	1004
AT1G57660.1	shared	481	715
AT1G57660.1	shared	491	710
AT1G57720.1	shared	1411	1661
AT1G57765.2	shared	591	773
AT1G57770.1	shared	1731	1928
AT1G57820.1	shared	1951	2154
AT1G57860.1	shared	501	669
AT1G57870.3	shared	1661	1867
AT1G57980.1	shared	1231	1390
AT1G57980.1	shared	1221	1440
AT1G57990.1	shared	1211	1416
AT1G58030.1	shared	2141	2371
AT1G58060.1	shared	4401	4611
AT1G58080.1	shared	1411	1595
AT1G58110.1	shared	1351	1600
AT1G58160.1	shared	381	521
AT1G58220.1	shared	2751	2946
AT1G58270.1	shared	1221	1430
AT1G58280.2	shared	1021	1249
AT1G58290.1	shared	1741	2083
AT1G58360.1	shared	1571	1740
AT1G58380.1	shared	941	1109
AT1G58410.1	shared	2651	2801
AT1G58410.1	shared	2631	2800
AT1G58440.1	shared	1651	1892
AT1G58602.1	shared	4071	4299
AT1G58684.1	shared	851	1126
AT1G58848.1	shared	3811	3967
AT1G58983.1	shared	851	1126
AT1G59218.1	shared	3511	3765
AT1G59359.1	shared	851	1100
AT1G59520.3	shared	1371	1546
AT1G59560.1	shared	1091	1319
AT1G59580.1	shared	1391	1615
AT1G59600.1	shared	1081	1259
AT1G59610.1	shared	2911	3250
AT1G59650.1	shared	1791	2020
AT1G59650.1	shared	1821	2010
AT1G59660.1	shared	3011	3185
AT1G59700.1	shared	881	1064
AT1G59710.1	shared	1161	1410
AT1G59720.1	shared	1871	2033
AT1G59750.1	shared	2231	2484
AT1G59830.1	shared	1081	1301
AT1G59870.1	shared	4491	4759
AT1G59900.1	shared	1251	1468
AT1G59910.1	shared	2741	2950
AT1G59910.1	shared	2761	2930
AT1G59940.1	shared	781	970
AT1G59990.1	shared	1891	2052
AT1G60010.1	shared	751	965
AT1G60070.2	shared	2881	3250
AT1G60140.1	shared	2891	3146
AT1G60160.1	shared	2421	2610
AT1G60170.1	shared	1621	1819
AT1G60220.1	shared	1811	2016
AT1G60230.1	shared	1401	1594
AT1G60420.1	shared	1831	1992
AT1G60440.1	shared	1291	1481
AT1G60490.1	shared	2551	2790
AT1G60600.2	shared	1571	1742
AT1G60620.1	shared	1261	1431
AT1G60650.1	shared	931	1114
AT1G60680.1	shared	1141	1304
AT1G60710.1	shared	1281	1492
AT1G60770.1	shared	1611	1800
AT1G60780.1	shared	1701	1897
AT1G60810.1	shared	1311	1488
AT1G60850.2	shared	1181	1380
AT1G60860.1	shared	2491	2786
AT1G60870.1	shared	681	990
AT1G60890.2	shared	2701	2918
AT1G60900.1	shared	1841	2085
AT1G60940.1	shared	1381	1655
AT1G60950.1	shared	671	833
AT1G60995.1	shared	1971	2141
AT1G61000.1	shared	1411	1554
AT1G61010.1	shared	2161	2390
AT1G61040.1	shared	2101	2353
AT1G61100.1	shared	2621	2869
AT1G61140.1	shared	4221	4404
AT1G61150.1	shared	951	1236
AT1G61180.2	shared	2901	3260
AT1G61190.1	shared	2641	2904
AT1G61240.1	shared	1561	1702
AT1G61250.1	shared	981	1220
AT1G61300.1	shared	2421	2635
AT1G61310.1	shared	2671	2881
AT1G61360.1	shared	2491	2647
AT1G61380.1	shared	2481	2710
AT1G61520.1	shared	941	1190
AT1G61580.1	shared	1191	1354
AT1G61620.1	shared	1021	1260
AT1G61640.1	shared	1991	2250
AT1G61670.1	shared	1641	1813
AT1G61690.1	shared	3551	3811
AT1G61730.1	shared	1251	1485
AT1G61740.1	shared	1451	1726
AT1G61770.1	shared	951	1195
AT1G61780.1	shared	421	641
AT1G61800.1	shared	1361	1569
AT1G61900.1	shared	1741	1926
AT1G61980.1	shared	1351	1544
AT1G62020.1	shared	3781	4098
AT1G62040.2	shared	411	650
AT1G62150.1	shared	1571	1736
AT1G62180.1	shared	1521	1766
AT1G62200.1	shared	1751	1909
AT1G62250.1	shared	1001	1197
AT1G62330.1	shared	1991	2171
AT1G62390.1	shared	2621	2835
AT1G62430.1	shared	1531	1820
AT1G62430.1	shared	1551	1850
AT1G62480.1	shared	591	764
AT1G62510.1	shared	601	823
AT1G62540.1	shared	1441	1640
AT1G62640.1	shared	1561	1855
AT1G62660.1	shared	2061	2250
AT1G62660.1	shared	2211	2428
AT1G62710.1	shared	1521	1716
AT1G62740.1	shared	1761	1949
AT1G62750.1	shared	2421	2666
AT1G62780.1	shared	791	957
AT1G62790.1	shared	491	771
AT1G62800.2	shared	1211	1496
AT1G62810.1	shared	2241	2550
AT1G62830.1	shared	2541	2713
AT1G62840.1	shared	701	900
AT1G62850.2	shared	811	1010
AT1G62960.1	shared	1661	1845
AT1G62990.1	shared	951	1100
AT1G62990.1	shared	1131	1310
AT1G63000.1	shared	1101	1277
AT1G63010.5	shared	2431	2840
AT1G63110.1	shared	1481	1680
AT1G63120.1	shared	1021	1222
AT1G63130.1	shared	2141	2370
AT1G63130.1	shared	2131	2330
AT1G63160.1	shared	1091	1263
AT1G63170.1	shared	1411	1606
AT1G63180.1	shared	1281	1425
AT1G63220.1	shared	561	750
AT1G63290.1	shared	711	979
AT1G63430.2	shared	2441	2670
AT1G63460.1	shared	571	747
AT1G63470.1	shared	1521	1806
AT1G63480.1	shared	1521	1770
AT1G63490.1	shared	3501	3717
AT1G63500.1	shared	2031	2289
AT1G63530.1	shared	1631	1925
AT1G63610.2	shared	1121	1304
AT1G63640.1	shared	3501	3673
AT1G63660.1	shared	1741	1936
AT1G63690.2	shared	1791	2049
AT1G63700.1	shared	3011	3275
AT1G63750.3	shared	3321	3514
AT1G63770.5	shared	3071	3420
AT1G63780.1	shared	951	1220
AT1G63800.1	shared	691	907
AT1G63810.1	shared	3251	3447
AT1G63830.2	shared	791	1012
AT1G63900.2	shared	1421	1680
AT1G63940.2	shared	1641	1956
AT1G63970.1	shared	701	956
AT1G63980.1	shared	1341	1554
AT1G64040.1	shared	1241	1596
AT1G64090.2	shared	1151	1456
AT1G64105.1	shared	431	593
AT1G64150.1	shared	1191	1349
AT1G64180.1	shared	1931	2072
AT1G64190.1	shared	1661	1809
AT1G64230.4	shared	761	1019
AT1G64280.1	shared	1881	2280
AT1G64300.1	shared	2531	2690
AT1G64330.1	shared	1881	2047
AT1G64350.1	shared	1041	1275
AT1G64355.1	shared	661	830
AT1G64355.1	shared	671	840
AT1G64360.1	shared	361	540
AT1G64385.1	shared	1381	1565
AT1G64400.1	shared	2101	2304
AT1G64430.1	shared	1851	2040
AT1G64440.1	shared	1231	1453
AT1G64460.1	shared	941	1095
AT1G64490.1	shared	431	581
AT1G64510.1	shared	671	864
AT1G64520.1	shared	831	1079
AT1G64530.1	shared	2641	2830
AT1G64550.1	shared	2191	2464
AT1G64640.1	shared	651	810
AT1G64640.1	shared	641	818
AT1G64650.1	shared	1471	1780
AT1G64670.1	shared	1511	1662
AT1G64680.1	shared	881	1120
AT1G64710.1	shared	1201	1400
AT1G64720.1	shared	1321	1550
[truncated: 9,072 more rows]

## Sheet: ECT2_binding_elf18
transcript_id	Overlap	Peak start	Peak stop
AT1G01020.1	shared	541	710
AT1G01050.1	shared	771	976
AT1G01060.1	shared	2381	2700
AT1G01080.2	shared	1101	1322
AT1G01090.1	shared	1411	1627
AT1G01100.1	shared	361	587
AT1G01120.1	shared	1741	1899
AT1G01140.3	shared	1431	1700
AT1G01160.2	shared	931	1129
AT1G01210.1	shared	441	616
AT1G01230.1	shared	671	832
AT1G01260.1	shared	2361	2578
AT1G01290.1	shared	881	1050
AT1G01300.1	shared	1671	1822
AT1G01320.1	shared	5831	6015
AT1G01350.1	shared	1201	1400
AT1G01370.1	shared	721	909
AT1G01470.1	shared	581	727
AT1G01490.1	shared	871	1107
AT1G01500.1	shared	1161	1461
AT1G01510.1	shared	1921	2155
AT1G01540.2	shared	1671	1920
AT1G01550.1	shared	1251	1460
AT1G01610.1	shared	1631	1856
AT1G01620.1	shared	991	1220
AT1G01630.1	shared	921	1100
AT1G01630.1	shared	901	1203
AT1G01650.1	shared	1781	2080
AT1G01710.1	shared	1421	1680
AT1G01730.1	shared	711	910
AT1G01750.1	shared	621	769
AT1G01790.1	shared	3721	3892
AT1G01800.1	shared	941	1094
AT1G01820.1	shared	861	1048
AT1G01830.2	shared	1991	2139
AT1G01860.1	shared	1191	1350
AT1G01910.1	shared	1181	1365
AT1G01920.1	shared	1671	1873
AT1G01930.1	shared	1851	1999
AT1G01940.1	shared	531	736
AT1G01950.3	shared	2771	3020
AT1G01960.1	shared	5181	5495
AT1G01970.1	shared	1461	1649
AT1G02000.1	shared	1581	1781
AT1G02080.1	shared	7261	7461
AT1G02090.1	shared	871	1064
AT1G02100.3	shared	1191	1335
AT1G02110.1	shared	2111	2314
AT1G02120.1	shared	1791	1974
AT1G02130.1	shared	751	1000
AT1G02130.1	shared	701	1010
AT1G02140.1	shared	631	785
AT1G02150.1	shared	1721	1910
AT1G02270.1	shared	1471	1645
AT1G02280.1	shared	961	1173
AT1G02305.1	shared	1151	1400
AT1G02305.1	shared	1141	1407
AT1G02400.1	shared	1141	1339
AT1G02475.1	shared	721	929
AT1G02500.1	shared	1251	1510
AT1G02560.1	shared	1071	1340
AT1G02660.1	shared	2381	2590
AT1G02680.1	shared	711	860
AT1G02690.2	shared	1711	1940
AT1G02720.1	shared	1601	1775
AT1G02740.1	shared	1001	1180
AT1G02740.1	shared	971	1210
AT1G02780.1	shared	781	1031
AT1G02816.1	shared	661	890
AT1G02840.1	shared	1011	1241
AT1G02850.4	shared	1651	1804
AT1G02850.4	shared	1601	1790
AT1G02860.1	shared	1311	1517
AT1G02870.1	shared	601	790
AT1G02880.3	shared	891	1160
AT1G02890.1	shared	3871	4130
AT1G02910.1	shared	1341	1557
AT1G02920.1	shared	651	925
AT1G02930.1	shared	1	190
AT1G02930.1	shared	851	1049
AT1G02960.2	shared	1451	1610
AT1G02990.3	shared	4121	4379
AT1G03000.1	shared	2891	3100
AT1G03030.1	shared	1121	1340
AT1G03040.1	shared	1231	1456
AT1G03060.1	shared	11061	11304
AT1G03070.1	shared	841	1019
AT1G03080.1	shared	5521	5730
AT1G03090.2	shared	2221	2410
AT1G03090.2	shared	2211	2450
AT1G03110.1	shared	1361	1564
AT1G03130.1	shared	681	870
AT1G03140.1	shared	1301	1443
AT1G03150.1	shared	561	743
AT1G03160.1	shared	2671	2860
AT1G03180.1	shared	951	1095
AT1G03190.1	shared	2371	2578
AT1G03250.2	shared	981	1190
AT1G03280.1	shared	1571	1900
AT1G03310.2	shared	2721	2930
AT1G03310.2	shared	2711	2940
AT1G03330.1	shared	521	726
AT1G03350.1	shared	1571	1756
AT1G03360.1	shared	1081	1264
AT1G03365.1	shared	2581	2790
AT1G03370.1	shared	3531	3769
AT1G03380.1	shared	3281	3470
AT1G03380.1	shared	3531	3732
AT1G03400.1	shared	1041	1236
AT1G03410.1	shared	2441	2640
AT1G03430.1	shared	871	1025
AT1G03457.2	shared	1501	1694
AT1G03475.1	shared	1241	1448
AT1G03590.1	shared	1771	2003
AT1G03600.1	shared	601	780
AT1G03610.1	shared	1421	1630
AT1G03630.1	shared	1231	1394
AT1G03680.1	shared	691	900
AT1G03740.1	shared	2841	3017
AT1G03750.1	shared	2541	2683
AT1G03760.1	shared	1211	1382
AT1G03780.3	shared	2311	2539
AT1G03860.1	shared	1001	1280
AT1G03900.1	shared	1011	1198
AT1G03910.2	shared	2271	2466
AT1G03930.1	shared	2031	2210
AT1G03950.1	shared	811	1002
AT1G03960.1	shared	2121	2331
AT1G04010.1	shared	2151	2320
AT1G04010.1	shared	2131	2380
AT1G04070.1	shared	391	634
AT1G04080.3	shared	2661	2910
AT1G04100.1	shared	1041	1254
AT1G04120.1	shared	4961	5230
AT1G04120.1	shared	4951	5277
AT1G04130.1	shared	1111	1310
AT1G04130.1	shared	1091	1315
AT1G04140.2	shared	2661	2990
AT1G04140.2	shared	2971	3138
AT1G04170.1	shared	1621	1793
AT1G04190.1	shared	1091	1334
AT1G04200.1	shared	2441	2625
AT1G04210.1	shared	3771	3986
AT1G04230.1	shared	1151	1376
AT1G04250.1	shared	841	1087
AT1G04270.1	shared	561	800
AT1G04280.1	shared	1651	1860
AT1G04290.1	shared	641	847
AT1G04340.1	shared	601	830
AT1G04350.1	shared	1181	1440
AT1G04400.2	shared	2061	2264
AT1G04410.1	shared	1161	1410
AT1G04420.1	shared	1261	1450
AT1G04430.1	shared	2161	2379
AT1G04480.1	shared	451	648
AT1G04510.1	shared	1751	1981
AT1G04530.1	shared	1181	1352
AT1G04550.2	shared	1071	1238
AT1G04555.1	shared	701	890
AT1G04590.2	shared	1131	1340
AT1G04630.1	shared	571	745
AT1G04640.1	shared	751	896
AT1G04690.1	shared	1121	1415
AT1G04710.1	shared	1331	1595
AT1G04750.1	shared	821	1090
AT1G04790.1	shared	2071	2287
AT1G04800.1	shared	691	835
AT1G04810.1	shared	3111	3311
AT1G04820.1	shared	1461	1703
AT1G04850.1	shared	1321	1573
AT1G04900.1	shared	1421	1700
AT1G04930.2	shared	1221	1409
AT1G04940.1	shared	981	1138
AT1G04945.3	shared	2321	2532
AT1G04950.1	shared	1971	2192
AT1G04960.2	shared	1431	1669
AT1G04970.1	shared	1531	1709
AT1G04980.1	shared	1361	1570
AT1G04980.1	shared	1351	1580
AT1G04985.1	shared	831	993
AT1G05000.2	shared	871	1180
AT1G05000.2	shared	861	1190
AT1G05010.1	shared	1131	1364
AT1G05020.1	shared	2261	2414
AT1G05055.1	shared	1321	1496
AT1G05060.1	shared	791	1001
AT1G05140.1	shared	1341	1509
AT1G05150.1	shared	2641	2894
AT1G05160.1	shared	1871	2078
AT1G05180.1	shared	1581	1890
AT1G05190.1	shared	751	935
AT1G05210.1	shared	601	770
AT1G05230.1	shared	2481	2679
AT1G05250.1	shared	1221	1366
AT1G05270.1	shared	1231	1386
AT1G05300.1	shared	1181	1370
AT1G05300.1	shared	1171	1375
AT1G05320.1	shared	2501	2643
AT1G05340.1	shared	541	711
AT1G05350.1	shared	1421	1627
AT1G05360.1	shared	1451	1640
AT1G05360.1	shared	1441	1656
AT1G05380.1	shared	3851	4050
AT1G05380.1	shared	3841	4115
AT1G05410.1	shared	1521	1742
AT1G05430.1	shared	881	1067
AT1G05460.1	shared	3151	3340
AT1G05500.1	shared	1831	2100
AT1G05520.1	shared	2381	2586
AT1G05570.1	shared	6091	6231
AT1G05575.1	shared	321	497
AT1G05630.1	shared	3721	3888
AT1G05710.2	shared	1011	1200
AT1G05720.1	shared	611	782
AT1G05780.1	shared	551	698
AT1G05785.1	shared	571	730
AT1G05785.1	shared	551	734
AT1G05790.1	shared	1981	2180
AT1G05790.1	shared	1971	2184
AT1G05805.1	shared	1211	1425
AT1G05810.1	shared	741	896
AT1G05840.1	shared	1461	1698
AT1G05850.1	shared	1171	1370
AT1G05860.1	shared	1021	1176
AT1G05890.2	shared	511	700
AT1G05910.1	shared	3771	3942
AT1G05940.1	shared	1791	1955
AT1G05960.2	shared	3131	3460
AT1G05970.2	shared	681	857
AT1G06040.1	shared	921	1227
AT1G06060.1	shared	921	1115
AT1G06070.1	shared	1611	1893
AT1G06110.1	shared	1391	1564
AT1G06130.1	shared	1061	1353
AT1G06190.1	shared	1261	1470
AT1G06200.1	shared	741	930
AT1G06200.1	shared	721	972
AT1G06210.1	shared	1261	1481
AT1G06220.2	shared	3201	3543
AT1G06230.1	shared	2851	3194
AT1G06290.1	shared	2041	2375
AT1G06380.1	shared	791	953
AT1G06390.1	shared	1431	1634
AT1G06400.1	shared	771	995
AT1G06410.1	shared	2901	3158
AT1G06430.1	shared	2021	2255
AT1G06450.1	shared	1231	1380
AT1G06460.1	shared	1031	1226
AT1G06470.1	shared	1611	1810
AT1G06490.1	shared	5771	5940
AT1G06490.1	shared	5761	5970
AT1G06515.1	shared	411	633
AT1G06550.1	shared	1301	1510
AT1G06590.1	shared	2931	3104
AT1G06620.1	shared	1071	1292
AT1G06630.1	shared	1511	1720
AT1G06650.2	shared	1201	1360
AT1G06660.1	shared	1551	1694
AT1G06670.1	shared	4981	5144
AT1G06680.1	shared	891	1139
AT1G06690.1	shared	1181	1370
AT1G06720.1	shared	3431	3657
AT1G06760.1	shared	891	1090
AT1G06770.1	shared	1521	1797
AT1G06780.2	shared	2251	2465
AT1G06800.1	shared	1751	1912
AT1G06820.1	shared	1771	1999
AT1G06870.1	shared	1531	1687
AT1G06900.1	shared	3181	3413
AT1G06950.1	shared	3141	3314
AT1G07000.1	shared	1801	2024
AT1G07010.3	shared	1311	1540
AT1G07020.1	shared	531	674
AT1G07030.1	shared	1291	1477
AT1G07040.1	shared	1401	1620
AT1G07070.1	shared	401	575
AT1G07080.1	shared	821	1050
AT1G07080.1	shared	1011	1170
AT1G07090.1	shared	661	943
AT1G07110.1	shared	2321	2662
AT1G07140.1	shared	1011	1390
AT1G07160.1	shared	1281	1460
AT1G07180.1	shared	1581	1788
AT1G07210.1	shared	951	1197
AT1G07230.1	shared	1751	2062
AT1G07240.1	shared	1621	1762
AT1G07310.1	shared	1281	1453
AT1G07320.1	shared	991	1240
AT1G07350.1	shared	1181	1456
AT1G07360.1	shared	1481	1689
AT1G07420.1	shared	981	1160
AT1G07420.1	shared	961	1168
AT1G07440.1	shared	801	1005
AT1G07470.1	shared	1331	1538
AT1G07480.1	shared	1371	1580
AT1G07510.1	shared	2711	2910
AT1G07510.1	shared	2701	2917
AT1G07620.1	shared	1821	2030
AT1G07630.1	shared	2041	2336
AT1G07670.1	shared	3241	3538
AT1G07700.3	shared	1331	1539
AT1G07705.2	shared	2071	2310
AT1G07705.2	shared	2051	2316
AT1G07720.1	shared	1521	1799
AT1G07750.1	shared	1191	1414
AT1G07770.1	shared	511	725
AT1G07780.3	shared	1351	1512
AT1G07790.1	shared	541	729
AT1G07810.1	shared	3351	3499
AT1G07830.1	shared	661	850
AT1G07840.2	shared	1201	1433
AT1G07890.3	shared	811	1022
AT1G07920.1	shared	1561	1783
AT1G07930.1	shared	1481	1807
AT1G07940.1	shared	1481	1864
AT1G07940.1	shared	1491	1850
AT1G07960.2	shared	901	1070
AT1G07960.2	shared	1051	1241
AT1G07970.1	shared	2251	2434
AT1G07980.1	shared	751	996
AT1G07990.1	shared	2681	2905
AT1G08040.1	shared	1391	1580
AT1G08050.1	shared	2121	2294
AT1G08060.1	shared	6331	6554
AT1G08110.4	shared	871	1102
AT1G08125.2	shared	1141	1305
AT1G08130.1	shared	2511	2715
AT1G08190.1	shared	3091	3371
AT1G08200.1	shared	1361	1686
AT1G08210.1	shared	1491	1666
AT1G08220.1	shared	921	1150
AT1G08220.1	shared	871	1165
AT1G08310.2	shared	1331	1483
AT1G08315.1	shared	1071	1211
AT1G08350.2	shared	1751	2013
AT1G08360.1	shared	721	949
AT1G08370.1	shared	1291	1465
AT1G08380.1	shared	491	703
AT1G08410.1	shared	1901	2110
AT1G08420.1	shared	3591	3740
AT1G08450.1	shared	1321	1490
AT1G08460.1	shared	1171	1369
AT1G08470.1	shared	1291	1431
AT1G08480.1	shared	551	750
AT1G08490.1	shared	1491	1750
AT1G08490.1	shared	1501	1740
AT1G08510.1	shared	1801	2053
AT1G08520.1	shared	2361	2549
AT1G08540.1	shared	1781	1993
AT1G08570.1	shared	1261	1417
AT1G08600.3	shared	4571	4853
AT1G08640.1	shared	1071	1270
AT1G08680.4	shared	2241	2403
AT1G08700.1	shared	1411	1561
AT1G08720.1	shared	2881	3080
AT1G08720.1	shared	2831	3081
AT1G08750.1	shared	1321	1528
AT1G08760.1	shared	2341	2540
AT1G08760.1	shared	2321	2566
AT1G08780.1	shared	431	602
AT1G08800.1	shared	3821	4026
AT1G08820.1	shared	1511	1716
AT1G08890.1	shared	1451	1640
AT1G08890.1	shared	1441	1660
AT1G08930.1	shared	1541	1860
AT1G08940.1	shared	761	913
AT1G08970.4	shared	1401	1600
AT1G08980.1	shared	1281	1512
AT1G09000.1	shared	2051	2240
AT1G09010.1	shared	2861	3025
AT1G09020.1	shared	2101	2302
AT1G09060.3	shared	2881	3085
AT1G09070.1	shared	1021	1266
AT1G09100.1	shared	1271	1487
AT1G09130.3	shared	1131	1338
AT1G09140.1	shared	1021	1273
AT1G09150.1	shared	751	940
AT1G09160.2	shared	1561	1868
AT1G09195.2	shared	1891	2041
AT1G09210.1	shared	1391	1620
AT1G09210.1	shared	1381	1630
AT1G09230.1	shared	1361	1507
AT1G09240.1	shared	1091	1250
AT1G09270.1	shared	1851	2143
AT1G09280.1	shared	1721	1917
AT1G09290.1	shared	1091	1259
AT1G09300.1	shared	1471	1626
AT1G09310.1	shared	621	826
AT1G09320.1	shared	1721	2010
AT1G09330.1	shared	811	990
AT1G09340.1	shared	1251	1480
AT1G09390.1	shared	1181	1341
AT1G09420.2	shared	2081	2237
AT1G09430.1	shared	1471	1730
AT1G09490.1	shared	941	1139
AT1G09520.1	shared	841	1070
AT1G09530.1	shared	1741	1950
AT1G09560.1	shared	701	942
AT1G09570.1	shared	3601	3829
AT1G09580.1	shared	741	921
AT1G09590.1	shared	491	708
AT1G09620.1	shared	3481	3700
AT1G09630.1	shared	771	938
AT1G09640.1	shared	1461	1795
AT1G09645.1	shared	531	751
AT1G09660.1	shared	1121	1310
AT1G09660.1	shared	1111	1387
AT1G09690.1	shared	571	759
AT1G09730.1	shared	3131	3386
AT1G09740.1	shared	641	843
AT1G09750.1	shared	1381	1560
AT1G09750.1	shared	1371	1578
AT1G09760.1	shared	891	1190
AT1G09770.1	shared	2661	2934
AT1G09780.1	shared	1691	1911
AT1G09794.1	shared	281	422
AT1G09795.1	shared	1271	1510
AT1G09800.1	shared	1261	1442
AT1G09810.1	shared	1551	1775
AT1G09830.1	shared	1631	1790
AT1G09840.1	shared	1681	1899
AT1G09850.1	shared	1391	1630
AT1G09870.1	shared	1481	1694
AT1G09910.1	shared	2091	2234
AT1G09920.1	shared	741	968
AT1G09960.1	shared	1761	1950
AT1G09970.2	shared	3081	3251
AT1G09980.1	shared	2831	3159
AT1G10030.1	shared	561	743
AT1G10040.1	shared	1481	1660
AT1G10040.1	shared	1471	1670
AT1G10060.2	shared	1311	1580
AT1G10060.2	shared	1291	1631
AT1G10120.1	shared	1971	2130
AT1G10130.1	shared	3251	3478
AT1G10140.1	shared	511	747
AT1G10170.1	shared	3681	3897
AT1G10180.1	shared	2351	2502
AT1G10200.1	shared	761	982
AT1G10210.1	shared	1321	1631
AT1G10240.1	shared	2111	2295
AT1G10280.1	shared	1581	1790
AT1G10290.1	shared	2961	3304
AT1G10310.1	shared	681	901
AT1G10350.1	shared	1291	1433
AT1G10390.1	shared	3541	3776
AT1G10410.1	shared	1721	1995
AT1G10450.1	shared	3781	4024
AT1G10470.1	shared	941	1240
AT1G10490.1	shared	3201	3420
AT1G10500.1	shared	661	848
AT1G10510.1	shared	1911	2100
AT1G10510.1	shared	1901	2140
AT1G10522.1	shared	781	980
AT1G10570.1	shared	1771	1936
AT1G10580.1	shared	1861	2073
AT1G10590.3	shared	601	835
AT1G10610.1	shared	161	340
AT1G10630.1	shared	681	970
AT1G10670.3	shared	1521	1724
AT1G10700.1	shared	1301	1518
AT1G10740.1	shared	1711	1890
AT1G10760.1	shared	4441	4670
AT1G10780.1	shared	1321	1470
AT1G10810.1	shared	1101	1253
AT1G10830.1	shared	1141	1308
AT1G10840.1	shared	1231	1489
AT1G10850.1	shared	2501	2743
AT1G10865.1	shared	311	470
AT1G10865.1	shared	281	538
AT1G10870.1	shared	2601	2769
AT1G10890.1	shared	1061	1254
AT1G10900.1	shared	2341	2530
AT1G10910.1	shared	2011	2213
AT1G10940.2	shared	1531	1790
AT1G10950.1	shared	1981	2230
AT1G10970.1	shared	1361	1547
AT1G11050.1	shared	2111	2282
AT1G11060.1	shared	2741	3103
AT1G11130.1	shared	2591	2857
AT1G11180.2	shared	981	1154
AT1G11200.1	shared	971	1153
AT1G11280.1	shared	2531	2699
AT1G11310.1	shared	1981	2198
AT1G11320.1	shared	1351	1535
AT1G11330.2	shared	2781	2950
AT1G11350.1	shared	2521	2680
AT1G11360.1	shared	981	1278
AT1G11390.1	shared	2261	2502
AT1G11400.1	shared	811	1044
AT1G11430.1	shared	731	953
AT1G11475.1	shared	361	562
AT1G11480.1	shared	1941	2171
AT1G11530.1	shared	461	611
AT1G11545.1	shared	981	1132
AT1G11580.1	shared	1691	1876
AT1G11650.2	shared	1321	1574
AT1G11660.1	shared	2371	2590
AT1G11680.1	shared	1671	1832
AT1G11720.2	shared	3341	3533
AT1G11750.2	shared	1051	1290
AT1G11755.1	shared	1191	1331
AT1G11780.1	shared	1111	1320
AT1G11790.1	shared	1441	1650
AT1G11800.1	shared	1371	1648
AT1G11840.6	shared	1161	1420
AT1G11860.1	shared	1341	1600
AT1G11890.1	shared	851	1094
AT1G11905.1	shared	921	1095
AT1G11910.1	shared	1601	1970
AT1G11930.1	shared	921	1070
AT1G11930.1	shared	881	1080
AT1G12000.1	shared	1791	2072
AT1G12050.1	shared	1481	1675
AT1G12080.2	shared	531	701
AT1G12090.1	shared	571	740
AT1G12110.1	shared	1911	2136
AT1G12120.1	shared	1791	1955
AT1G12140.1	shared	1331	1590
AT1G12140.1	shared	1321	1670
AT1G12160.1	shared	1431	1629
AT1G12230.2	shared	1331	1710
AT1G12240.1	shared	2021	2229
AT1G12250.1	shared	861	1051
AT1G12270.1	shared	1741	1949
AT1G12310.1	shared	591	840
AT1G12310.1	shared	601	850
AT1G12350.1	shared	1111	1279
AT1G12360.1	shared	2301	2557
AT1G12370.2	shared	1551	1726
AT1G12400.1	shared	421	607
AT1G12410.1	shared	891	1079
AT1G12440.1	shared	821	969
AT1G12470.1	shared	2991	3236
AT1G12480.1	shared	1671	1881
AT1G12520.1	shared	981	1160
AT1G12530.1	shared	541	734
AT1G12580.1	shared	1811	1972
AT1G12640.1	shared	1511	1795
AT1G12650.1	shared	961	1190
AT1G12650.1	shared	981	1200
AT1G12680.1	shared	1731	1933
AT1G12750.1	shared	1171	1354
AT1G12760.1	shared	1561	1790
AT1G12770.1	shared	1921	2069
AT1G12780.1	shared	1271	1462
AT1G12790.1	shared	871	1070
AT1G12790.1	shared	861	1110
AT1G12800.1	shared	2461	2673
AT1G12820.1	shared	2031	2229
AT1G12840.1	shared	1201	1491
AT1G12850.1	shared	1371	1568
AT1G12900.1	shared	1351	1501
AT1G12910.1	shared	1181	1390
AT1G12920.1	shared	1481	1656
AT1G12930.1	shared	3131	3341
AT1G12950.1	shared	1671	1824
AT1G12970.1	shared	1451	1639
AT1G12990.1	shared	1721	1990
AT1G12990.1	shared	1691	2000
AT1G13000.1	shared	1661	1901
AT1G13020.1	shared	1991	2197
AT1G13060.2	shared	1071	1280
AT1G13090.1	shared	1461	1656
AT1G13110.1	shared	1561	1743
AT1G13120.1	shared	2201	2427
AT1G13170.2	shared	2841	3070
AT1G13180.1	shared	1631	1915
AT1G13190.1	shared	1891	2179
AT1G13210.1	shared	3851	4065
AT1G13260.1	shared	1251	1575
AT1G13300.1	shared	1071	1237
AT1G13320.1	shared	1841	2070
AT1G13330.1	shared	851	1010
AT1G13330.1	shared	841	1020
AT1G13380.1	shared	631	775
AT1G13440.1	shared	1271	1439
AT1G13450.1	shared	1301	1579
AT1G13560.1	shared	1361	1666
AT1G13570.1	shared	1361	1614
AT1G13580.2	shared	1101	1408
AT1G13640.1	shared	2301	2489
AT1G13690.1	shared	611	850
AT1G13740.1	shared	1331	1591
AT1G13750.1	shared	1901	2082
AT1G13790.1	shared	2251	2407
AT1G13810.1	shared	991	1189
AT1G13820.1	shared	1131	1286
AT1G13870.1	shared	951	1140
AT1G13900.1	shared	2111	2330
AT1G13930.1	shared	531	684
AT1G13950.1	shared	491	700
AT1G13960.1	shared	1631	1860
AT1G13980.1	shared	4571	4835
AT1G14000.1	shared	1571	1805
AT1G14010.1	shared	681	890
AT1G14060.1	shared	721	877
AT1G14130.1	shared	1111	1350
AT1G14150.1	shared	551	724
AT1G14170.3	shared	1691	1852
AT1G14180.1	shared	1401	1610
AT1G14260.1	shared	1151	1370
AT1G14270.1	shared	1121	1339
AT1G14290.1	shared	961	1216
AT1G14300.2	shared	1271	1517
AT1G14310.1	shared	721	891
AT1G14320.1	shared	771	972
AT1G14345.1	shared	631	830
AT1G14345.1	shared	621	835
AT1G14350.1	shared	1811	2004
AT1G14370.1	shared	1561	1743
AT1G14380.1	shared	2211	2436
AT1G14400.1	shared	771	990
AT1G14510.1	shared	1131	1318
AT1G14530.1	shared	1001	1220
AT1G14570.2	shared	1581	1793
AT1G14580.1	shared	1711	1950
AT1G14610.1	shared	3401	3632
AT1G14650.1	shared	2491	2789
AT1G14670.1	shared	1941	2165
AT1G14685.3	shared	1331	1650
AT1G14690.1	shared	2301	2458
AT1G14700.1	shared	1051	1249
AT1G14710.1	shared	2251	2429
AT1G14720.1	shared	1161	1348
AT1G14730.1	shared	881	1025
AT1G14740.1	shared	2291	2498
AT1G14750.1	shared	1871	2080
AT1G14810.1	shared	1221	1450
AT1G14820.3	shared	851	1043
AT1G14830.1	shared	2031	2323
AT1G14840.1	shared	2111	2275
AT1G14850.1	shared	4361	4620
AT1G14870.1	shared	541	740
AT1G14890.1	shared	731	910
AT1G14900.1	shared	721	1010
AT1G14900.1	shared	711	1000
AT1G14910.1	shared	2161	2413
AT1G14980.1	shared	431	640
AT1G15020.2	shared	1691	1921
AT1G15060.1	shared	2041	2301
AT1G15100.1	shared	631	778
AT1G15120.2	shared	441	640
AT1G15130.1	shared	2571	2823
AT1G15140.1	shared	1051	1297
AT1G15170.1	shared	1501	1700
AT1G15210.1	shared	4231	4533
AT1G15250.1	shared	361	542
AT1G15280.2	shared	2151	2303
AT1G15290.1	shared	4921	5145
AT1G15310.1	shared	1531	1705
AT1G15340.1	shared	1421	1588
AT1G15370.1	shared	541	734
AT1G15390.1	shared	811	990
AT1G15390.1	shared	801	1000
AT1G15400.3	shared	551	693
AT1G15410.1	shared	2111	2306
AT1G15420.1	shared	951	1112
AT1G15430.1	shared	911	1136
AT1G15440.1	shared	2691	2855
AT1G15480.1	shared	1921	2081
AT1G15500.1	shared	2011	2179
AT1G15570.1	shared	1531	1740
AT1G15660.1	shared	2191	2375
AT1G15670.1	shared	1381	1539
AT1G15690.1	shared	2501	2772
AT1G15730.1	shared	1351	1531
AT1G15740.1	shared	1871	2100
AT1G15740.1	shared	2091	2295
AT1G15750.1	shared	3541	3829
AT1G15780.1	shared	4131	4338
AT1G15800.1	shared	671	900
AT1G15800.1	shared	901	1067
AT1G15810.1	shared	1401	1631
AT1G15820.1	shared	911	1183
AT1G15880.1	shared	841	1099
AT1G15890.1	shared	2681	2907
AT1G15910.1	shared	2311	2453
AT1G15930.2	shared	581	825
AT1G15940.1	shared	3111	3289
AT1G15950.1	shared	1131	1401
AT1G15960.1	shared	1611	1800
AT1G15980.1	shared	1321	1566
AT1G16000.1	shared	271	450
AT1G16020.1	shared	1831	2105
AT1G16080.1	shared	991	1285
AT1G16130.1	shared	2321	2555
AT1G16180.1	shared	1371	1590
AT1G16190.1	shared	1181	1433
AT1G16210.1	shared	861	1034
AT1G16240.1	shared	851	1088
AT1G16270.1	shared	3751	3953
AT1G16320.1	shared	931	1110
AT1G16350.1	shared	1501	1644
AT1G16460.2	shared	1221	1379
AT1G16470.1	shared	871	1059
AT1G16540.1	shared	2541	2758
AT1G16560.1	shared	1191	1446
AT1G16570.2	shared	1561	1729
AT1G16640.1	shared	571	747
AT1G16670.1	shared	1411	1660
AT1G16680.1	shared	1971	2143
AT1G16690.1	shared	1681	1848
AT1G16700.1	shared	831	1061
AT1G16710.1	shared	5691	5954
AT1G16720.1	shared	1831	2070
AT1G16740.1	shared	421	594
AT1G16810.1	shared	501	728
AT1G16840.4	shared	771	934
AT1G16858.1	shared	2001	2250
AT1G16858.1	shared	2011	2240
AT1G16860.1	shared	2001	2230
AT1G16860.1	shared	2011	2250
AT1G16870.1	shared	1561	1769
AT1G16880.1	shared	1061	1260
AT1G16890.3	shared	691	1019
AT1G16900.1	shared	1801	2084
AT1G16916.1	shared	291	465
AT1G16970.1	shared	1981	2220
AT1G17020.1	shared	1131	1370
AT1G17050.1	shared	1411	1591
AT1G17070.1	shared	2561	2743
AT1G17080.1	shared	531	710
AT1G17110.2	shared	3111	3392
AT1G17120.1	shared	1831	2003
AT1G17130.2	shared	1081	1330
AT1G17140.1	shared	1331	1497
AT1G17160.1	shared	1111	1324
AT1G17190.1	shared	771	935
AT1G17200.1	shared	681	866
AT1G17210.1	shared	3031	3348
AT1G17220.1	shared	3471	3686
AT1G17280.1	shared	941	1135
AT1G17290.1	shared	1831	2080
AT1G17330.1	shared	771	962
AT1G17340.1	shared	2691	2960
AT1G17340.1	shared	2661	2987
AT1G17350.2	shared	731	917
AT1G17370.1	shared	1471	1772
AT1G17380.1	shared	941	1133
AT1G17440.1	shared	2251	2497
AT1G17450.2	shared	5551	5860
AT1G17470.1	shared	1331	1540
AT1G17490.1	shared	281	490
AT1G17500.1	shared	3781	3953
AT1G17510.1	shared	461	667
AT1G17520.1	shared	1091	1320
AT1G17530.1	shared	701	876
AT1G17550.1	shared	2281	2441
AT1G17560.1	shared	671	880
AT1G17590.1	shared	1251	1450
AT1G17590.1	shared	1231	1440
AT1G17620.1	shared	921	1076
AT1G17690.1	shared	2421	2571
AT1G17720.1	shared	2251	2565
AT1G17730.1	shared	691	895
AT1G17745.2	shared	2201	2360
AT1G17790.1	shared	1601	1768
AT1G17820.1	shared	2681	2856
AT1G17830.1	shared	1211	1450
AT1G17840.1	shared	2481	2830
AT1G17850.2	shared	1641	1970
AT1G17850.2	shared	1631	1980
AT1G17880.1	shared	621	778
AT1G17890.1	shared	1141	1353
AT1G17980.1	shared	2451	2667
AT1G18030.1	shared	1281	1423
AT1G18040.1	shared	1461	1630
AT1G18040.1	shared	1421	1634
AT1G18070.3	shared	1871	2120
AT1G18080.1	shared	1061	1358
AT1G18150.2	shared	1931	2100
AT1G18180.1	shared	981	1154
AT1G18210.1	shared	631	860
AT1G18260.1	shared	2131	2331
AT1G18270.3	shared	4261	4501
AT1G18360.1	shared	1391	1640
AT1G18390.2	shared	1941	2128
AT1G18400.1	shared	851	1016
AT1G18450.1	shared	1411	1627
AT1G18460.1	shared	2301	2460
AT1G18470.1	shared	1621	1815
AT1G18490.1	shared	1411	1620
AT1G18500.1	shared	1871	2060
AT1G18540.1	shared	701	861
AT1G18580.1	shared	1881	2110
AT1G18600.1	shared	1251	1458
AT1G18640.2	shared	921	1180
AT1G18660.4	shared	1851	2089
AT1G18700.4	shared	2181	2387
AT1G18720.1	shared	651	913
AT1G18730.1	shared	481	672
AT1G18740.1	shared	1341	1555
AT1G18750.1	shared	1281	1460
AT1G18800.1	shared	931	1257
AT1G18840.1	shared	2151	2360
AT1G18880.1	shared	1781	1943
AT1G18890.1	shared	1891	2120
AT1G18900.3	shared	2981	3156
AT1G18910.1	shared	3891	4064
AT1G19000.1	shared	971	1160
AT1G19020.1	shared	301	500
AT1G19050.1	shared	641	807
AT1G19100.1	shared	2361	2510
AT1G19100.1	shared	2321	2590
AT1G19110.1	shared	2361	2551
AT1G19120.1	shared	591	767
AT1G19130.1	shared	681	857
AT1G19140.2	shared	1091	1294
AT1G19150.1	shared	861	1043
AT1G19180.1	shared	1061	1329
AT1G19220.1	shared	3631	3820
AT1G19270.1	shared	2141	2346
AT1G19310.1	shared	871	1045
AT1G19330.3	shared	931	1251
AT1G19350.3	shared	1281	1465
AT1G19360.1	shared	1611	1769
AT1G19370.1	shared	1991	2171
AT1G19400.1	shared	1491	1667
AT1G19430.1	shared	2611	2778
AT1G19440.1	shared	1671	1948
AT1G19450.1	shared	1721	1953
AT1G19520.1	shared	2231	2442
AT1G19570.1	shared	741	917
AT1G19580.1	shared	1101	1300
AT1G19600.1	shared	1271	1440
AT1G19650.1	shared	2091	2278
AT1G19660.1	shared	1191	1412
AT1G19670.1	shared	1101	1281
AT1G19700.1	shared	1851	2022
AT1G19710.1	shared	1531	1720
AT1G19710.1	shared	1501	1727
AT1G19740.1	shared	901	1138
AT1G19770.1	shared	1231	1380
AT1G19835.1	shared	3241	3440
AT1G19835.1	shared	3161	3444
AT1G19850.1	shared	3111	3375
AT1G19860.1	shared	1641	1803
AT1G19870.1	shared	2701	2956
AT1G19880.1	shared	1921	2101
AT1G19910.1	shared	621	850
AT1G19910.1	shared	571	858
AT1G19920.1	shared	1611	1801
AT1G19950.1	shared	1191	1353
AT1G19970.1	shared	941	1093
AT1G20020.1	shared	1211	1394
AT1G20090.1	shared	1031	1219
AT1G20100.1	shared	1101	1320
AT1G20110.1	shared	1941	2132
AT1G20140.1	shared	571	750
AT1G20200.1	shared	1571	1804
AT1G20220.1	shared	1141	1387
AT1G20225.1	shared	691	900
AT1G20260.1	shared	1601	1919
AT1G20270.1	shared	1131	1339
AT1G20300.1	shared	1731	1907
AT1G20330.1	shared	1261	1460
AT1G20340.1	shared	611	840
AT1G20440.1	shared	931	1219
AT1G20450.1	shared	1	420
AT1G20510.1	shared	1611	1840
AT1G20540.1	shared	1091	1268
AT1G20550.1	shared	1931	2164
AT1G20560.1	shared	1781	2009
AT1G20575.1	shared	811	1024
AT1G20580.1	shared	521	762
AT1G20620.1	shared	1631	1890
AT1G20630.1	shared	1571	1890
AT1G20640.1	shared	2861	3050
AT1G20670.1	shared	2091	2270
AT1G20670.1	shared	2081	2280
AT1G20693.1	shared	731	940
AT1G20693.1	shared	741	950
AT1G20696.2	shared	761	931
AT1G20760.1	shared	3211	3426
AT1G20770.1	shared	911	1071
AT1G20780.1	shared	2671	2877
AT1G20810.1	shared	761	917
AT1G20830.1	shared	1081	1231
AT1G20840.1	shared	2241	2499
AT1G20880.1	shared	1891	2091
AT1G20890.1	shared	721	978
AT1G20900.1	shared	1371	1517
AT1G20910.1	shared	1401	1638
AT1G20920.1	shared	3661	3940
AT1G20920.1	shared	4271	4430
AT1G20950.1	shared	1851	2152
AT1G20960.1	shared	6761	7013
AT1G20970.1	shared	4331	4650
AT1G20980.1	shared	3691	4014
AT1G21000.1	shared	981	1210
AT1G21000.1	shared	991	1220
AT1G21065.1	shared	641	799
AT1G21080.3	shared	1661	1873
AT1G21100.1	shared	1151	1384
AT1G21110.1	shared	1191	1385
AT1G21120.1	shared	1191	1358
AT1G21130.1	shared	1201	1365
AT1G21160.1	shared	3581	3724
AT1G21170.1	shared	3271	3505
AT1G21190.1	shared	431	640
AT1G21200.1	shared	1531	1736
AT1G21350.3	shared	841	1014
AT1G21380.1	shared	1781	1956
AT1G21400.1	shared	1461	1690
AT1G21410.1	shared	1251	1408
AT1G21450.1	shared	1951	2260
AT1G21460.1	shared	821	1000
AT1G21480.1	shared	1471	1637
AT1G21500.1	shared	441	610
AT1G21500.1	shared	421	617
AT1G21560.2	shared	1441	1620
AT1G21560.2	shared	1391	1660
AT1G21580.1	shared	7051	7209
AT1G21590.1	shared	2701	2860
AT1G21600.1	shared	1181	1370
AT1G21610.3	shared	2311	2531
AT1G21630.2	shared	4181	4385
AT1G21640.2	shared	3301	3474
AT1G21651.1	shared	2531	2755
AT1G21660.1	shared	1821	2027
AT1G21680.1	shared	2091	2335
AT1G21690.3	shared	971	1230
AT1G21700.1	shared	2561	2737
AT1G21720.1	shared	751	918
AT1G21750.1	shared	1631	1900
AT1G21760.1	shared	1121	1320
AT1G21780.1	shared	1271	1478
AT1G21790.1	shared	1031	1232
AT1G21840.1	shared	1141	1299
AT1G21880.2	shared	1381	1574
AT1G21900.1	shared	781	1000
AT1G22020.1	shared	2081	2374
AT1G22040.1	shared	1671	1838
AT1G22050.1	shared	711	898
AT1G22060.1	shared	6431	6614
AT1G22065.1	shared	381	616
AT1G22070.1	shared	1601	1751
AT1G22140.1	shared	261	470
AT1G22160.1	shared	511	730
AT1G22170.1	shared	1171	1392
AT1G22200.1	shared	1391	1610
AT1G22270.1	shared	491	659
AT1G22280.3	shared	1171	1480
AT1G22300.1	shared	911	1258
AT1G22300.1	shared	901	1130
AT1G22310.2	shared	1701	1850
AT1G22360.1	shared	1521	1720
AT1G22400.1	shared	1511	1727
AT1G22410.1	shared	1641	1919
AT1G22430.1	shared	1271	1496
AT1G22450.1	shared	981	1200
AT1G22500.1	shared	1251	1400
AT1G22510.2	shared	841	1036
AT1G22520.2	shared	431	630
AT1G22530.1	shared	2221	2448
AT1G22620.1	shared	2931	3109
AT1G22690.1	shared	361	558
AT1G22700.1	shared	981	1155
AT1G22710.1	shared	1691	1956
AT1G22730.1	shared	2371	2574
AT1G22740.1	shared	741	973
AT1G22750.4	shared	841	1015
AT1G22770.1	shared	3821	4136
AT1G22790.1	shared	901	1170
AT1G22800.1	shared	1181	1450
AT1G22850.1	shared	1121	1283
AT1G22860.1	shared	3081	3255
AT1G22910.3	shared	1311	1478
AT1G22920.1	shared	1251	1398
AT1G22930.1	shared	3531	3851
AT1G22950.1	shared	1321	1490
AT1G22970.1	shared	1041	1207
AT1G22980.1	shared	1291	1470
AT1G23040.1	shared	661	870
AT1G23040.1	shared	591	820
AT1G23090.1	shared	2001	2270
AT1G23110.1	shared	1041	1211
AT1G23130.1	shared	521	772
AT1G23149.1	shared	811	982
AT1G23170.2	shared	2151	2307
AT1G23180.1	shared	1	220
AT1G23190.1	shared	1841	2112
AT1G23220.1	shared	561	848
AT1G23290.1	shared	431	604
AT1G23310.1	shared	1741	2040
AT1G23330.1	shared	1421	1702
AT1G23360.1	shared	861	1048
AT1G23400.1	shared	1681	1822
AT1G23440.1	shared	871	1016
AT1G23490.1	shared	741	950
AT1G23730.1	shared	841	996
AT1G23780.1	shared	1561	1840
AT1G23800.1	shared	1691	1867
AT1G23820.1	shared	1151	1411
AT1G23860.1	shared	731	970
AT1G23900.1	shared	2811	3141
AT1G23950.2	shared	1171	1348
AT1G23960.1	shared	1011	1256
AT1G24040.1	shared	1191	1398
AT1G24050.1	shared	811	1039
AT1G24120.1	shared	1571	1717
AT1G24147.1	shared	471	620
AT1G24160.1	shared	1881	2037
AT1G24170.1	shared	1471	1617
AT1G24180.1	shared	1371	1547
AT1G24240.1	shared	741	893
AT1G24260.2	shared	41	230
AT1G24267.2	shared	1381	1660
AT1G24280.1	shared	1851	2047
AT1G24300.1	shared	4481	4638
AT1G24310.1	shared	1301	1491
AT1G24320.1	shared	2361	2528
AT1G24360.1	shared	1181	1393
AT1G24450.1	shared	591	780
AT1G24460.1	shared	5391	5737
AT1G24510.1	shared	1641	1967
AT1G24530.1	shared	1311	1479
AT1G24560.1	shared	2261	2470
AT1G24560.1	shared	2231	2480
AT1G24575.1	shared	311	493
AT1G24610.1	shared	1491	1670
AT1G24706.2	shared	5641	5962
AT1G24764.1	shared	2271	2472
AT1G24800.1	shared	1361	1592
AT1G24881.1	shared	1361	1599
AT1G24909.1	shared	641	870
AT1G25055.1	shared	1321	1550
AT1G25083.1	shared	641	794
AT1G25150.1	shared	1291	1526
AT1G25211.1	shared	1301	1590
AT1G25211.1	shared	1291	1570
AT1G25220.2	shared	1391	1536
AT1G25230.1	shared	951	1111
AT1G25230.1	shared	931	1100
AT1G25260.1	shared	861	1018
AT1G25275.3	shared	281	480
AT1G25280.1	shared	1941	2112
AT1G25290.1	shared	1071	1228
AT1G25350.2	shared	2441	2602
AT1G25370.1	shared	981	1160
AT1G25375.1	shared	1581	1738
AT1G25390.1	shared	1981	2132
AT1G25400.1	shared	1121	1269
AT1G25420.1	shared	1011	1306
AT1G25450.1	shared	1531	1690
AT1G25450.1	shared	1521	1700
AT1G25490.1	shared	1851	2110
AT1G25520.1	shared	921	1184
AT1G25530.1	shared	1331	1550
AT1G25530.1	shared	1321	1580
AT1G25540.1	shared	2691	2940
AT1G25540.1	shared	2681	3000
AT1G25550.1	shared	1241	1396
AT1G25560.1	shared	1221	1365
AT1G25570.1	shared	2091	2310
AT1G25580.1	shared	1621	1880
AT1G25580.1	shared	1591	1900
AT1G25682.1	shared	1011	1200
AT1G25682.1	shared	991	1210
AT1G26090.1	shared	1471	1647
AT1G26110.1	shared	2131	2337
AT1G26120.1	shared	1541	1775
AT1G26160.1	shared	861	1050
AT1G26190.1	shared	2271	2435
AT1G26230.1	shared	1851	2003
AT1G26270.1	shared	2441	2605
AT1G26340.1	shared	461	660
AT1G26370.1	shared	2541	2708
AT1G26460.1	shared	2031	2240
AT1G26470.1	shared	491	655
AT1G26520.1	shared	1421	1630
AT1G26550.1	shared	581	737
AT1G26560.1	shared	1551	1777
AT1G26570.1	shared	1521	1712
AT1G26580.1	shared	2601	2788
AT1G26630.1	shared	661	897
AT1G26640.1	shared	1061	1367
AT1G26690.1	shared	751	892
AT1G26740.1	shared	581	752
AT1G26750.1	shared	621	840
AT1G26830.1	shared	2371	2572
AT1G26850.1	shared	2211	2426
AT1G26880.1	shared	471	650
AT1G26910.1	shared	701	877
AT1G27000.1	shared	1081	1355
AT1G27020.1	shared	981	1190
AT1G27030.1	shared	931	1244
AT1G27070.1	shared	1921	2110
AT1G27090.1	shared	1421	1562
AT1G27100.1	shared	1771	2040
AT1G27100.1	shared	1741	2080
AT1G27130.1	shared	781	1095
AT1G27190.1	shared	1981	2169
AT1G27290.1	shared	801	1021
AT1G27310.1	shared	581	760
AT1G27310.1	shared	541	774
AT1G27320.1	shared	3151	3562
AT1G27330.1	shared	311	478
AT1G27340.1	shared	1661	1853
AT1G27350.1	shared	321	497
AT1G27360.1	shared	1321	1490
AT1G27360.1	shared	1301	1500
AT1G27370.1	shared	2541	2727
AT1G27390.1	shared	761	1102
AT1G27400.1	shared	621	841
AT1G27430.1	shared	4431	4613
AT1G27450.3	shared	1071	1292
AT1G27460.1	shared	2361	2519
AT1G27500.1	shared	2101	2264
AT1G27510.1	shared	1981	2230
AT1G27530.1	shared	581	771
AT1G27540.1	shared	1271	1460
AT1G27540.1	shared	1261	1575
AT1G27630.1	shared	1301	1529
AT1G27650.1	shared	1211	1405
AT1G27695.1	shared	351	530
AT1G27750.1	shared	3271	3476
AT1G27760.3	shared	1671	1931
AT1G27770.1	shared	3311	3484
AT1G27840.3	shared	1491	1680
AT1G27840.3	shared	1461	1780
AT1G27900.1	shared	2311	2487
AT1G27910.1	shared	2621	2879
AT1G27930.1	shared	1	170
AT1G27950.1	shared	621	786
AT1G27960.1	shared	1751	1930
AT1G27980.1	shared	1681	1861
AT1G28050.1	shared	1511	1695
AT1G28060.1	shared	2301	2604
AT1G28060.1	shared	2311	2590
AT1G28070.1	shared	591	751
AT1G28090.1	shared	1611	1860
AT1G28090.1	shared	1591	1862
AT1G28120.1	shared	1171	1380
AT1G28140.1	shared	841	1093
AT1G28150.1	shared	421	610
AT1G28200.1	shared	871	1094
AT1G28240.1	shared	2201	2364
AT1G28250.1	shared	471	690
AT1G28280.1	shared	931	1120
AT1G28290.1	shared	1	150
AT1G28290.1	shared	1281	1436
AT1G28340.1	shared	1981	2178
AT1G28350.1	shared	2371	2554
AT1G28370.1	shared	691	930
AT1G28380.1	shared	1981	2202
AT1G28390.2	shared	1511	1680
AT1G28400.1	shared	1021	1200
AT1G28400.1	shared	1161	1410
AT1G28400.1	shared	1011	1210
AT1G28440.1	shared	3141	3357
AT1G28490.1	shared	891	1076
AT1G28510.1	shared	771	1032
AT1G28520.1	shared	1641	1840
AT1G28520.1	shared	1821	2010
AT1G28530.1	shared	1811	1979
AT1G28570.1	shared	1201	1402
AT1G28580.1	shared	1251	1410
AT1G28600.1	shared	1271	1440
AT1G28680.1	shared	1411	1570
AT1G28680.1	shared	1361	1655
AT1G28960.1	shared	921	1110
AT1G29030.1	shared	1761	1930
AT1G29060.1	shared	561	760
AT1G29070.1	shared	591	772
AT1G29120.5	shared	1721	1959
AT1G29150.1	shared	1331	1570
AT1G29250.1	shared	521	723
AT1G29260.1	shared	1111	1310
AT1G29310.1	shared	1541	1700
AT1G29330.1	shared	941	1186
AT1G29340.1	shared	2211	2424
AT1G29340.1	shared	2151	2410
AT1G29350.1	shared	2681	2940
AT1G29370.1	shared	2681	2860
AT1G29390.1	shared	631	823
AT1G29400.1	shared	2711	2880
AT1G29470.1	shared	2661	2817
AT1G29530.1	shared	921	1127
AT1G29550.1	shared	781	955
AT1G29630.2	shared	2371	2520
AT1G29660.1	shared	1211	1353
AT1G29670.1	shared	1171	1326
AT1G29690.1	shared	2021	2238
AT1G29700.1	shared	1181	1356
AT1G29750.2	shared	3121	3311
AT1G29790.1	shared	1381	1599
AT1G29800.1	shared	1741	1932
AT1G29820.1	shared	1691	1877
AT1G29850.3	shared	581	823
AT1G29880.1	shared	2171	2394
AT1G29900.1	shared	3621	3909
AT1G29920.1	shared	961	1160
AT1G29940.1	shared	3691	3887
AT1G29950.1	shared	1801	2120
AT1G29951.1	shared	1871	2140
AT1G29952.1	shared	1881	2160
AT1G29965.1	shared	581	774
AT1G29980.1	shared	1321	1480
AT1G29990.1	shared	551	740
AT1G30000.1	shared	2151	2344
AT1G30070.2	shared	761	958
AT1G30090.1	shared	1421	1610
AT1G30110.1	shared	651	916
AT1G30120.1	shared	1321	1569
AT1G30130.1	shared	1061	1310
AT1G30200.2	shared	1571	1737
AT1G30210.1	shared	1531	1672
AT1G30230.2	shared	761	1049
AT1G30270.1	shared	2041	2230
AT1G30270.1	shared	1981	2235
AT1G30300.1	shared	1221	1368
AT1G30330.2	shared	3581	3827
AT1G30360.1	shared	2421	2600
AT1G30380.1	shared	501	710
AT1G30400.1	shared	4901	5168
AT1G30440.1	shared	2011	2193
AT1G30450.1	shared	3231	3409
AT1G30460.1	shared	1971	2180
AT1G30470.1	shared	2671	2939
AT1G30480.1	shared	1441	1609
AT1G30490.1	shared	2741	2936
AT1G30510.2	shared	1311	1510
AT1G30520.1	shared	1641	1850
AT1G30530.1	shared	1681	1829
AT1G30540.1	shared	1251	1423
AT1G30580.1	shared	1361	1549
AT1G30590.1	shared	2081	2303
AT1G30620.1	shared	1781	1925
AT1G30630.1	shared	991	1215
AT1G30680.1	shared	2261	2563
AT1G30690.1	shared	1691	1984
AT1G30757.1	shared	441	610
AT1G30757.1	shared	421	620
AT1G30810.1	shared	2691	2920
AT1G30820.1	shared	2121	2480
AT1G30820.1	shared	2131	2410
AT1G30825.1	shared	1081	1305
AT1G30880.1	shared	451	616
AT1G30890.1	shared	831	1042
AT1G30910.1	shared	951	1121
AT1G30960.1	shared	1351	1513
AT1G30970.1	shared	1291	1594
AT1G31010.1	shared	1131	1320
AT1G31020.1	shared	591	791
AT1G31070.2	shared	1591	1810
AT1G31070.2	shared	1581	1800
AT1G31130.1	shared	1211	1470
AT1G31150.1	shared	2021	2197
AT1G31180.1	shared	1181	1360
AT1G31190.1	shared	1151	1335
AT1G31230.1	shared	2831	2988
AT1G31300.1	shared	1101	1350
AT1G31300.1	shared	1111	1340
AT1G31330.1	shared	731	951
AT1G31340.1	shared	541	743
AT1G31410.1	shared	1551	1710
AT1G31410.1	shared	1521	1720
AT1G31420.1	shared	2291	2469
AT1G31440.1	shared	1661	1870
AT1G31460.1	shared	401	550
AT1G31500.4	shared	1291	1508
AT1G31580.1	shared	461	696
AT1G31660.1	shared	1461	1650
AT1G31660.1	shared	1451	1655
AT1G31710.1	shared	2001	2208
AT1G31730.1	shared	3271	3454
AT1G31760.1	shared	431	585
AT1G31780.1	shared	2111	2295
AT1G31800.1	shared	1831	2070
AT1G31810.1	shared	4031	4209
AT1G31812.1	shared	341	640
AT1G31814.1	shared	1711	1880
AT1G31817.1	shared	1031	1216
AT1G31850.1	shared	2081	2324
AT1G31860.1	shared	891	1065
AT1G31870.1	shared	1841	2134
AT1G31930.1	shared	2841	3067
AT1G31940.1	shared	641	870
AT1G31970.1	shared	1611	1852
AT1G32050.1	shared	1071	1273
AT1G32060.1	shared	1341	1556
AT1G32070.2	shared	821	993
AT1G32080.1	shared	1661	1813
AT1G32130.1	shared	1661	1853
AT1G32150.1	shared	1451	1617
AT1G32160.1	shared	1241	1403
AT1G32200.1	shared	1561	1787
AT1G32210.1	shared	501	654
AT1G32220.1	shared	1051	1217
AT1G32230.1	shared	2261	2582
AT1G32260.1	shared	711	875
AT1G32330.1	shared	1621	1840
AT1G32330.1	shared	1611	1879
AT1G32340.1	shared	2111	2290
AT1G32360.1	shared	1511	1726
AT1G32380.1	shared	1431	1700
AT1G32400.1	shared	1091	1379
AT1G32440.1	shared	1731	1908
AT1G32450.1	shared	2041	2195
AT1G32460.1	shared	471	659
AT1G32470.1	shared	621	791
AT1G32490.1	shared	3331	3652
AT1G32530.1	shared	2281	2424
AT1G32540.1	shared	1421	1590
AT1G32540.1	shared	1401	1602
AT1G32580.1	shared	771	948
AT1G32630.1	shared	691	869
AT1G32640.1	shared	2021	2179
AT1G32700.1	shared	941	1112
AT1G32730.1	shared	1291	1452
AT1G32790.2	shared	1321	1550
AT1G32870.1	shared	1741	1908
AT1G32900.1	shared	2021	2192
AT1G32920.1	shared	331	496
AT1G32928.1	shared	391	560
AT1G32930.1	shared	1531	1680
AT1G32930.1	shared	1501	1690
AT1G32940.1	shared	2271	2470
AT1G32990.1	shared	681	856
AT1G33040.1	shared	681	854
AT1G33050.1	shared	2491	2677
AT1G33060.2	shared	1941	2160
AT1G33110.1	shared	1631	1857
AT1G33120.1	shared	661	950
AT1G33140.1	shared	681	950
AT1G33170.1	shared	2021	2240
AT1G33230.1	shared	1181	1519
AT1G33240.1	shared	2331	2624
AT1G33250.1	shared	1801	2060
AT1G33270.1	shared	1241	1570
AT1G33290.1	shared	1131	1281
AT1G33360.1	shared	2301	2441
AT1G33390.1	shared	3811	4066
AT1G33390.1	shared	3841	4060
AT1G33400.1	shared	2341	2520
AT1G33400.1	shared	2351	2530
AT1G33410.1	shared	4491	4716
AT1G33470.1	shared	1731	2023
AT1G33520.1	shared	1611	1798
AT1G33600.1	shared	1421	1588
AT1G33680.1	shared	2491	2750
AT1G33700.1	shared	3161	3420
AT1G33780.1	shared	1141	1346
AT1G33810.1	shared	481	660
AT1G33811.1	shared	1171	1388
AT1G33970.1	shared	1051	1252
AT1G33980.2	shared	1931	2126
AT1G33990.1	shared	1351	1525
AT1G34000.1	shared	571	824
AT1G34010.1	shared	831	995
AT1G34030.1	shared	521	730
AT1G34065.1	shared	1171	1320
AT1G34110.1	shared	3481	3651
AT1G34120.2	shared	1821	2010
AT1G34130.1	shared	2291	2520
AT1G34150.1	shared	1531	1735
AT1G34180.2	shared	1721	1898
AT1G34190.1	shared	1961	2180
AT1G34200.1	shared	1401	1621
AT1G34210.1	shared	2301	2448
AT1G34220.1	shared	2071	2292
AT1G34260.1	shared	4381	4550
AT1G34260.1	shared	4531	4710
AT1G34260.1	shared	4351	4560
AT1G34270.1	shared	1431	1620
AT1G34300.1	shared	2501	2643
AT1G34320.1	shared	2571	2718
AT1G34350.2	shared	681	894
AT1G34430.1	shared	1521	1781
AT1G34550.1	shared	2451	2600
AT1G34640.1	shared	431	603
AT1G34750.1	shared	1251	1515
AT1G34780.1	shared	1271	1456
AT1G35160.2	shared	1091	1360
AT1G35190.1	shared	1181	1353
AT1G35220.1	shared	3261	3440
AT1G35340.1	shared	901	1090
AT1G35420.2	shared	971	1200
AT1G35430.1	shared	441	600
AT1G35460.1	shared	911	1151
AT1G35470.2	shared	1491	1696
AT1G35510.1	shared	2031	2300
AT1G35580.1	shared	1761	2030
AT1G35620.1	shared	1461	1646
AT1G35670.1	shared	1511	1757
AT1G35680.1	shared	661	860
AT1G35720.1	shared	1031	1310
AT1G35780.1	shared	1041	1340
AT1G35780.1	shared	1021	1320
AT1G36070.1	shared	1671	1908
AT1G36160.1	shared	6821	7058
AT1G36280.1	shared	1641	1785
AT1G36310.1	shared	1271	1540
AT1G36320.1	shared	1281	1466
AT1G36370.1	shared	1851	2058
AT1G36730.1	shared	1901	2160
AT1G36980.1	shared	471	678
AT1G37130.1	shared	2861	3130
AT1G41830.1	shared	1821	2068
AT1G41880.1	shared	461	680
AT1G42440.1	shared	2471	2640
AT1G42440.1	shared	2461	2741
AT1G42470.1	shared	3731	3899
AT1G42480.1	shared	621	787
AT1G42960.1	shared	611	796
AT1G42970.1	shared	1571	1770
AT1G42990.1	shared	871	1102
AT1G43130.1	shared	821	1060
AT1G43130.1	shared	811	1110
AT1G43170.1	shared	1231	1496
AT1G43190.1	shared	1371	1740
AT1G43560.1	shared	561	814
AT1G43620.1	shared	2261	2516
AT1G43670.1	shared	1101	1319
AT1G43690.1	shared	2111	2320
AT1G43700.1	shared	1121	1371
AT1G43710.1	shared	1501	1749
AT1G43850.1	shared	3331	3510
AT1G43850.1	shared	3521	3680
AT1G43850.1	shared	3321	3520
AT1G43850.1	shared	3501	3688
AT1G43860.1	shared	1111	1373
AT1G43890.1	shared	811	994
AT1G43900.1	shared	1091	1249
AT1G44000.1	shared	951	1108
AT1G44100.1	shared	1891	2151
AT1G44110.1	shared	1451	1618
AT1G44170.1	shared	1471	1683
AT1G44446.1	shared	1771	1988
AT1G44575.1	shared	871	1059
AT1G44750.1	shared	1181	1480
AT1G44760.1	shared	811	1020
AT1G44770.1	shared	901	1197
AT1G44780.1	shared	1471	1647
AT1G44790.1	shared	691	931
AT1G44800.1	shared	1291	1585
AT1G44810.1	shared	981	1270
AT1G44820.1	shared	1421	1650
AT1G44835.2	shared	1041	1221
AT1G44900.1	shared	2851	3027
AT1G44910.1	shared	3021	3213
AT1G44960.1	shared	961	1106
AT1G45000.1	shared	1291	1558
AT1G45050.1	shared	561	773
AT1G45130.1	shared	2351	2546
AT1G45145.1	shared	401	753
AT1G45145.1	shared	421	680
AT1G45150.1	shared	2021	2270
AT1G45150.1	shared	2011	2272
AT1G45170.1	shared	721	890
AT1G45170.1	shared	711	991
AT1G45201.1	shared	1421	1697
AT1G45230.1	shared	881	1088
AT1G45233.2	shared	1391	1562
AT1G45249.3	shared	1501	1697
AT1G45688.1	shared	1261	1429
AT1G47128.1	shared	1451	1750
AT1G47200.1	shared	621	787
AT1G47250.1	shared	861	1051
AT1G47260.1	shared	931	1185
AT1G47278.2	shared	421	564
AT1G47290.2	shared	1431	1706
AT1G47310.1	shared	1331	1540
AT1G47330.1	shared	1651	1819
AT1G47380.1	shared	1751	1980
AT1G47380.1	shared	1721	2046
AT1G47410.1	shared	611	788
AT1G47420.1	shared	931	1109
AT1G47480.1	shared	981	1125
AT1G47490.1	shared	1521	1724
AT1G47500.1	shared	1541	1728
AT1G47530.1	shared	1501	1810
AT1G47550.2	shared	2691	3030
AT1G47550.2	shared	2701	3020
AT1G47570.1	shared	1651	1870
AT1G47570.1	shared	1621	1890
AT1G47640.1	shared	841	1037
AT1G47710.1	shared	1221	1446
AT1G47740.1	shared	1231	1403
AT1G47750.1	shared	671	870
AT1G47750.1	shared	681	904
AT1G47820.1	shared	361	511
AT1G47830.1	shared	671	819
AT1G47840.1	shared	1501	1653
AT1G47870.1	shared	1411	1553
AT1G47900.1	shared	3191	3391
AT1G48030.1	shared	1571	1717
AT1G48040.1	shared	1441	1619
AT1G48050.1	shared	2051	2260
AT1G48050.1	shared	2031	2270
AT1G48090.1	shared	12761	12995
AT1G48110.1	shared	2391	2582
AT1G48120.1	shared	4191	4340
AT1G48140.1	shared	371	560
AT1G48160.1	shared	811	1042
AT1G48170.1	shared	551	740
AT1G48170.1	shared	491	750
AT1G48200.1	shared	491	720
AT1G48210.1	shared	1281	1468
AT1G48230.1	shared	1521	1760
AT1G48240.1	shared	1101	1253
AT1G48260.1	shared	1431	1606
AT1G48270.1	shared	1231	1464
AT1G48300.1	shared	961	1119
AT1G48310.1	shared	2131	2297
AT1G48320.1	shared	551	800
AT1G48320.1	shared	561	790
AT1G48350.1	shared	531	705
AT1G48370.1	shared	2191	2364
AT1G48410.2	shared	3311	3507
AT1G48420.1	shared	1191	1377
AT1G48430.1	shared	1901	2137
AT1G48440.1	shared	481	685
AT1G48450.1	shared	1371	1580
AT1G48460.1	shared	1141	1297
AT1G48500.1	shared	1101	1344
AT1G48520.1	shared	1741	2010
AT1G48540.1	shared	3321	3466
AT1G48598.1	shared	1671	1963
AT1G48600.2	shared	1651	1950
AT1G48600.2	shared	1641	1956
AT1G48620.1	shared	1601	1979
AT1G48630.1	shared	991	1244
AT1G48760.1	shared	2771	2950
AT1G48760.1	shared	2751	2990
AT1G48790.1	shared	1711	2009
AT1G48830.1	shared	661	891
AT1G48850.1	shared	1421	1694
AT1G48860.1	shared	1661	1886
AT1G48900.1	shared	1551	1770
AT1G48920.1	shared	1751	1966
AT1G48950.1	shared	1911	2080
AT1G49040.1	shared	3681	3904
AT1G49050.1	shared	1841	2027
AT1G49140.1	shared	381	619
AT1G49240.1	shared	1521	1707
AT1G49245.1	shared	351	512
AT1G49300.1	shared	731	1002
AT1G49340.2	shared	6101	6582
AT1G49380.1	shared	1661	2050
AT1G49400.1	shared	581	740
AT1G49400.1	shared	551	839
AT1G49430.1	shared	2111	2327
AT1G49480.1	shared	1231	1520
AT1G49480.1	shared	1241	1530
AT1G49510.1	shared	1021	1215
AT1G49540.2	shared	2591	2774
AT1G49580.1	shared	1991	2209
AT1G49590.1	shared	1011	1173
AT1G49600.1	shared	1451	1688
AT1G49670.2	shared	2141	2420
AT1G49720.2	shared	1341	1589
AT1G49740.1	shared	1381	1570
AT1G49740.1	shared	1361	1610
AT1G49750.1	shared	1561	1755
AT1G49760.1	shared	2311	2570
AT1G49850.1	shared	831	1115
AT1G49890.1	shared	2281	2547
AT1G49950.3	shared	1271	1520
AT1G49950.3	shared	1281	1530
AT1G49970.1	shared	1271	1490
AT1G49975.1	shared	431	599
AT1G49980.1	shared	2581	2734
AT1G50010.1	shared	1461	1775
AT1G50020.1	shared	741	923
AT1G50030.1	shared	7811	8007
AT1G50110.1	shared	1131	1312
AT1G50120.1	shared	2031	2229
AT1G50140.1	shared	3011	3237
AT1G50200.1	shared	3171	3407
AT1G50250.1	shared	2281	2473
AT1G50260.1	shared	2191	2334
AT1G50300.1	shared	1201	1400
AT1G50320.1	shared	571	840
AT1G50360.1	shared	4001	4149
AT1G50370.1	shared	1261	1461
AT1G50380.1	shared	2331	2597
AT1G50400.1	shared	951	1157
AT1G50410.1	shared	3181	3326
AT1G50430.1	shared	1331	1560
AT1G50440.1	shared	941	1242
AT1G50450.1	shared	1261	1427
AT1G50460.1	shared	1891	2074
AT1G50480.1	shared	2001	2269
AT1G50500.2	shared	2641	2907
AT1G50510.1	shared	1181	1360
AT1G50510.1	shared	1151	1379
AT1G50520.1	shared	1611	1754
AT1G50560.1	shared	1761	1984
AT1G50570.1	shared	1381	1521
AT1G50600.1	shared	1761	2060
AT1G50640.1	shared	1131	1286
AT1G50660.1	shared	2731	2928
AT1G50670.1	shared	851	1048
AT1G50710.1	shared	1501	1669
AT1G50740.1	shared	631	788
AT1G50840.1	shared	3331	3569
AT1G50900.1	shared	611	793
AT1G50920.1	shared	2131	2394
AT1G50940.1	shared	1171	1389
AT1G51060.1	shared	511	674
AT1G51070.2	shared	981	1187
AT1G51100.1	shared	681	880
AT1G51110.1	shared	1221	1462
AT1G51160.1	shared	611	845
AT1G51200.1	shared	851	1035
AT1G51380.1	shared	1311	1452
AT1G51390.1	shared	931	1150
AT1G51400.1	shared	381	560
AT1G51450.1	shared	1601	1800
AT1G51500.1	shared	2141	2342
AT1G51510.1	shared	671	979
AT1G51540.1	shared	1371	1542
AT1G51560.1	shared	1251	1480
AT1G51570.1	shared	2271	2519
AT1G51590.1	shared	1871	2040
AT1G51600.1	shared	1401	1665
AT1G51610.1	shared	1881	2045
AT1G51630.1	shared	1441	1652
AT1G51650.1	shared	341	566
AT1G51660.1	shared	1311	1625
AT1G51660.1	shared	1291	1550
AT1G51680.1	shared	1751	2000
AT1G51690.3	shared	2061	2336
AT1G51710.1	shared	1461	1685
AT1G51720.1	shared	2211	2430
AT1G51730.1	shared	1001	1229
AT1G51740.1	shared	1031	1220
AT1G51740.1	shared	1021	1265
AT1G51760.1	shared	1391	1610
AT1G51790.1	shared	2751	2960
AT1G51805.1	shared	2751	2964
AT1G51890.1	shared	2631	2775
AT1G51940.1	shared	2101	2321
AT1G51950.1	shared	1231	1440
AT1G51980.1	shared	1671	1967
AT1G52150.2	shared	3181	3433
AT1G52200.1	shared	721	898
AT1G52220.1	shared	571	764
AT1G52230.1	shared	471	664
AT1G52270.1	shared	501	678
AT1G52280.1	shared	721	939
AT1G52300.1	shared	431	610
AT1G52310.1	shared	1771	1978
AT1G52320.2	shared	2431	2588
AT1G52330.2	shared	741	972
AT1G52340.1	shared	941	1182
AT1G52370.1	shared	931	1107
AT1G52380.1	shared	1441	1725
AT1G52420.1	shared	2391	2611
AT1G52510.1	shared	1241	1470
AT1G52520.1	shared	2261	2412
AT1G52540.1	shared	1431	1613
AT1G52590.1	shared	611	776
AT1G52600.1	shared	691	877
AT1G52670.1	shared	991	1154
AT1G52720.1	shared	541	760
AT1G52730.2	shared	1211	1379
AT1G52740.1	shared	561	807
AT1G52760.1	shared	1041	1219
AT1G52870.2	shared	1291	1441
AT1G52930.1	shared	971	1114
AT1G52980.1	shared	1751	1939
AT1G53000.1	shared	1041	1269
AT1G53025.1	shared	1801	1990
AT1G53050.1	shared	2661	2830
AT1G53090.1	shared	2531	2690
AT1G53110.1	shared	1811	2038
AT1G53120.1	shared	971	1177
AT1G53165.3	shared	2441	2619
AT1G53180.1	shared	1191	1380
AT1G53190.1	shared	1761	1965
AT1G53210.1	shared	1891	2219
AT1G53230.1	shared	1581	1844
AT1G53240.1	shared	1201	1512
AT1G53280.1	shared	1371	1537
AT1G53310.1	shared	2921	3204
AT1G53390.1	shared	3531	3708
AT1G53400.1	shared	631	833
AT1G53430.1	shared	3181	3353
AT1G53450.1	shared	1611	1830
AT1G53500.1	shared	2321	2526
AT1G53510.1	shared	2071	2340
AT1G53530.1	shared	721	916
AT1G53580.1	shared	951	1220
AT1G53590.1	shared	2451	2635
AT1G53625.1	shared	321	514
AT1G53645.1	shared	1581	1907
AT1G53650.1	shared	1291	1501
AT1G53670.1	shared	611	800
AT1G53710.1	shared	1681	1890
AT1G53730.2	shared	2271	2471
AT1G53750.1	shared	1371	1630
AT1G53780.2	shared	1891	2114
AT1G53790.2	shared	1601	1790
AT1G53790.2	shared	1561	1810
AT1G53840.1	shared	1811	2058
AT1G53850.1	shared	851	1027
AT1G53880.1	shared	1761	1959
AT1G53910.1	shared	1201	1380
AT1G53910.1	shared	1391	1596
AT1G54000.1	shared	1271	1609
AT1G54030.1	shared	1261	1434
AT1G54050.1	shared	531	680
AT1G54060.1	shared	1461	1646
AT1G54090.1	shared	2101	2334
AT1G54100.1	shared	1661	1869
AT1G54130.1	shared	2401	2633
AT1G54150.1	shared	1171	1386
AT1G54160.1	shared	1321	1462
AT1G54170.1	shared	2081	2267
AT1G54180.1	shared	1411	1610
AT1G54217.2	shared	531	690
AT1G54217.2	shared	501	700
AT1G54220.1	shared	1721	2052
AT1G54250.1	shared	521	720
AT1G54270.1	shared	1511	1759
AT1G54320.1	shared	1251	1412
AT1G54340.1	shared	1331	1571
AT1G54350.1	shared	2171	2312
AT1G54390.2	shared	1101	1260
AT1G54390.2	shared	1071	1310
AT1G54410.1	shared	551	728
AT1G54450.1	shared	1671	1838
AT1G54460.1	shared	1241	1465
AT1G54490.1	shared	3011	3219
AT1G54510.1	shared	2081	2254
AT1G54520.1	shared	1231	1450
AT1G54580.1	shared	731	881
AT1G54610.2	shared	1911	2084
AT1G54630.1	shared	611	777
AT1G54650.2	shared	981	1188
AT1G54690.1	shared	461	660
AT1G54710.1	shared	3101	3335
AT1G54780.1	shared	891	1163
AT1G54830.2	shared	751	982
AT1G54850.1	shared	691	898
AT1G54920.3	shared	2991	3226
AT1G54970.1	shared	1081	1250
AT1G54990.1	shared	1421	1660
AT1G55000.1	shared	951	1096
AT1G55080.1	shared	761	925
AT1G55090.1	shared	2471	2762
AT1G55140.1	shared	641	828
AT1G55150.1	shared	1671	1839
AT1G55160.3	shared	661	919
AT1G55170.1	shared	961	1219
AT1G55250.1	shared	2621	2779
AT1G55260.1	shared	651	810
AT1G55260.1	shared	621	830
AT1G55270.1	shared	1721	1895
AT1G55310.3	shared	1031	1240
AT1G55320.1	shared	2211	2428
AT1G55340.1	shared	1011	1151
AT1G55360.1	shared	1491	1650
AT1G55450.2	shared	991	1225
AT1G55460.1	shared	1301	1547
AT1G55480.1	shared	1121	1320
AT1G55490.1	shared	1921	2087
AT1G55500.2	shared	2061	2322
AT1G55510.1	shared	1181	1402
AT1G55520.1	shared	1031	1206
AT1G55540.2	shared	5551	5736
AT1G55590.1	shared	1921	2095
AT1G55620.2	shared	2551	2749
AT1G55670.1	shared	611	780
AT1G55680.1	shared	1571	1960
AT1G55690.1	shared	2391	2590
AT1G55690.1	shared	2401	2607
AT1G55730.1	shared	1771	1933
AT1G55750.1	shared	1861	2077
AT1G55805.1	shared	461	610
AT1G55810.1	shared	1471	1740
AT1G55840.1	shared	1361	1521
AT1G55860.1	shared	11921	12134
AT1G55880.1	shared	1411	1703
AT1G55890.1	shared	1241	1420
AT1G55900.1	shared	1241	1534
AT1G55910.1	shared	1011	1190
AT1G55910.1	shared	1021	1196
AT1G55920.1	shared	1	240
AT1G55960.1	shared	1481	1670
AT1G55960.1	shared	1371	1680
AT1G56000.1	shared	1161	1380
AT1G56010.2	shared	1171	1370
AT1G56060.1	shared	291	436
AT1G56070.1	shared	2641	2950
AT1G56070.1	shared	2631	2958
AT1G56110.1	shared	1591	1782
AT1G56140.1	shared	3161	3320
AT1G56170.1	shared	621	800
AT1G56190.1	shared	1581	1797
AT1G56280.1	shared	991	1140
AT1G56280.1	shared	971	1185
AT1G56300.1	shared	701	880
AT1G56300.1	shared	691	900
AT1G56320.1	shared	511	701
AT1G56320.1	shared	471	700
AT1G56330.1	shared	711	943
AT1G56340.1	shared	1311	1523
AT1G56345.1	shared	1131	1300
AT1G56345.1	shared	1121	1310
AT1G56350.1	shared	1471	1660
AT1G56350.1	shared	1461	1670
AT1G56420.1	shared	551	750
AT1G56423.1	shared	1031	1257
AT1G56450.1	shared	821	1042
AT1G56500.1	shared	3181	3428
AT1G56560.1	shared	1891	2109
AT1G56580.1	shared	531	680
AT1G56580.1	shared	491	698
AT1G56590.1	shared	1341	1523
AT1G56610.1	shared	1831	2060
AT1G56700.1	shared	861	1060
AT1G56720.1	shared	1581	1750
AT1G57600.1	shared	1721	1940
AT1G57620.1	shared	771	970
AT1G57660.1	shared	511	710
AT1G57660.1	shared	491	715
AT1G57700.1	shared	2521	2667
AT1G57720.1	shared	1391	1661
AT1G57765.2	shared	591	773
AT1G57770.1	shared	1731	1928
AT1G57820.1	shared	1971	2154
AT1G57860.1	shared	491	669
AT1G57870.3	shared	1661	1867
AT1G57990.1	shared	1211	1416
AT1G58030.1	shared	2131	2371
AT1G58060.1	shared	4411	4580
AT1G58060.1	shared	4391	4611
AT1G58080.1	shared	1411	1595
AT1G58110.1	shared	1341	1600
AT1G58200.1	shared	2341	2517
AT1G58220.1	shared	2761	2946
AT1G58270.1	shared	1221	1410
AT1G58270.1	shared	1161	1420
AT1G58280.2	shared	1021	1249
AT1G58290.1	shared	1741	2083
AT1G58360.1	shared	1571	1740
AT1G58380.1	shared	951	1109
AT1G58440.1	shared	1651	1892
AT1G58602.1	shared	4081	4299
AT1G58684.1	shared	861	1126
AT1G58848.1	shared	3811	3967
AT1G58983.1	shared	871	1126
AT1G59218.1	shared	3571	3765
AT1G59359.1	shared	851	1100
AT1G59520.3	shared	1381	1546
AT1G59560.1	shared	1091	1280
AT1G59580.1	shared	1321	1615
AT1G59600.1	shared	1081	1259
AT1G59610.1	shared	2911	3250
AT1G59650.1	shared	1821	2010
AT1G59650.1	shared	1781	2020
AT1G59660.1	shared	3011	3185
AT1G59700.1	shared	871	1064
AT1G59710.1	shared	1161	1410
AT1G59720.1	shared	1891	2033
AT1G59750.1	shared	2251	2484
AT1G59830.1	shared	1071	1301
AT1G59870.1	shared	4491	4759
AT1G59900.1	shared	1251	1468
AT1G59910.1	shared	2751	3006
AT1G59940.1	shared	791	970
AT1G59990.1	shared	1891	2052
AT1G60070.2	shared	2881	3250
AT1G60140.1	shared	2891	3146
AT1G60160.1	shared	2431	2610
AT1G60160.1	shared	2421	2620
AT1G60170.1	shared	1631	1819
AT1G60220.1	shared	1811	2016
AT1G60230.1	shared	1391	1594
AT1G60420.1	shared	1831	1992
AT1G60430.1	shared	881	1052
AT1G60440.1	shared	1311	1481
AT1G60490.1	shared	2551	2790
AT1G60600.2	shared	1571	1742
AT1G60620.1	shared	1271	1431
AT1G60650.1	shared	931	1114
AT1G60680.1	shared	1151	1304
AT1G60710.1	shared	1291	1492
AT1G60770.1	shared	1611	1800
AT1G60780.1	shared	1711	1897
AT1G60810.1	shared	1311	1488
AT1G60850.2	shared	1191	1380
AT1G60860.1	shared	2501	2780
AT1G60860.1	shared	2491	2786
AT1G60870.1	shared	681	970
AT1G60890.2	shared	2701	2918
AT1G60900.1	shared	1851	2085
AT1G60940.1	shared	1381	1655
AT1G60950.1	shared	671	833
AT1G60995.1	shared	1971	2141
AT1G61010.1	shared	2171	2390
AT1G61040.1	shared	2121	2353
AT1G61100.1	shared	2621	2869
AT1G61140.1	shared	4161	4404
AT1G61150.1	shared	951	1236
AT1G61180.2	shared	2901	3250
AT1G61190.1	shared	2641	2904
AT1G61240.1	shared	1531	1702
AT1G61250.1	shared	981	1220
AT1G61300.1	shared	2411	2635
AT1G61310.1	shared	2681	2860
AT1G61310.1	shared	2671	2881
AT1G61360.1	shared	2481	2647
AT1G61380.1	shared	2481	2710
AT1G61520.1	shared	941	1190
AT1G61560.1	shared	1741	1942
AT1G61580.1	shared	1191	1354
AT1G61620.1	shared	1031	1260
AT1G61620.1	shared	1021	1264
AT1G61640.1	shared	1991	2254
AT1G61660.1	shared	1431	1594
AT1G61670.1	shared	1651	1813
AT1G61690.1	shared	3551	3811
AT1G61730.1	shared	1251	1485
AT1G61770.1	shared	991	1195
AT1G61780.1	shared	431	641
AT1G61800.1	shared	1351	1569
AT1G61870.1	shared	1421	1610
AT1G61900.1	shared	1751	1926
AT1G61980.1	shared	1351	1544
AT1G62020.1	shared	3781	4098
AT1G62040.2	shared	421	650
AT1G62180.1	shared	1521	1766
AT1G62200.1	shared	1751	1909
AT1G62250.1	shared	1001	1197
AT1G62290.1	shared	1601	1821
AT1G62300.1	shared	1841	1990
AT1G62305.1	shared	1341	1500
AT1G62330.1	shared	1991	2171
AT1G62390.1	shared	2631	2835
AT1G62430.1	shared	1571	1800
AT1G62480.1	shared	591	764
AT1G62510.1	shared	611	823
AT1G62540.1	shared	1451	1680
AT1G62640.1	shared	1551	1855
AT1G62660.1	shared	2061	2250
AT1G62660.1	shared	2241	2428
AT1G62710.1	shared	1521	1716
AT1G62740.1	shared	1751	1949
AT1G62750.1	shared	2431	2666
AT1G62780.1	shared	761	957
AT1G62790.1	shared	591	771
AT1G62800.2	shared	1231	1380
AT1G62800.2	shared	1351	1496
AT1G62810.1	shared	2241	2450
AT1G62830.1	shared	2541	2713
AT1G62840.1	shared	701	911
AT1G62850.2	shared	811	1000
AT1G63000.1	shared	1101	1277
AT1G63010.5	shared	2411	2720
AT1G63010.5	shared	2421	2800
AT1G63090.1	shared	1181	1332
AT1G63110.1	shared	1491	1680
AT1G63120.1	shared	1021	1222
AT1G63130.1	shared	2141	2330
AT1G63160.1	shared	1091	1263
AT1G63170.1	shared	1411	1606
AT1G63180.1	shared	1281	1425
AT1G63220.1	shared	561	750
AT1G63290.1	shared	731	979
AT1G63430.2	shared	2431	2680
AT1G63430.2	shared	2441	2660
AT1G63460.1	shared	571	747
AT1G63470.1	shared	1531	1806
AT1G63480.1	shared	1521	1770
AT1G63490.1	shared	3511	3717
AT1G63500.1	shared	2011	2289
AT1G63530.1	shared	1631	1925
AT1G63610.2	shared	1121	1304
AT1G63640.1	shared	3511	3673
AT1G63660.1	shared	1741	1936
AT1G63690.2	shared	1791	2049
AT1G63700.1	shared	3011	3275
AT1G63720.1	shared	1331	1524
AT1G63750.3	shared	3321	3514
AT1G63770.5	shared	3071	3420
AT1G63780.1	shared	951	1160
AT1G63780.1	shared	941	1220
AT1G63800.1	shared	691	890
AT1G63810.1	shared	3261	3447
AT1G63830.2	shared	791	1012
AT1G63860.1	shared	3221	3451
AT1G63880.1	shared	3131	3369
AT1G63900.2	shared	1441	1680
AT1G63940.2	shared	1651	1956
AT1G63970.1	shared	731	950
AT1G63980.1	shared	1401	1554
AT1G64040.1	shared	1241	1596
AT1G64065.1	shared	971	1140
AT1G64090.2	shared	1151	1456
AT1G64105.1	shared	421	593
AT1G64140.1	shared	2561	2743
AT1G64150.1	shared	1201	1349
AT1G64180.1	shared	1931	2072
[truncated: 9,821 more rows]
