# Supplementary material for: m6A modification plays an integral role in mRNA stability and translation during pattern-triggered immunity
Source: Proc Natl Acad Sci U S A. 2024 Aug 8;121(33):e2411100121. doi: 10.1073/pnas.2411100121 (PMC11331096; doi:10.1073/pnas.2411100121)
Supplement: Supplementary file 4 — Dataset S03 (XLSX) [file pnas.2411100121.sd03.xlsx]

## Sheet: mock_decay
GeneID	alpha_WT_mock	alpha_fip37_mock	alpha_ect234_mock	beta_WT_mock	beta_fip37_mock	beta_ect234_mock	sigma2	AICc	log10t_WT_mock	log10t_fip37_mock	log10t_ect234_mock	log2dt_fip37/WT	log2dt_ect234/WT	elf18_inducible
AT1G33120	0.0149324	0.00135958	0.00293524	0.075	0.00216612	0.00216612	0.00390253	-113.196	1.6667	2.70742	2.37318	3.45721	2.3469	no
AT5G16130	0.0136323	0.00105302	0.00254944	0.075	0.001	0.001	0.00275325	-129.941	1.70626	2.81839	2.43438	3.69443	2.41878	no
AT1G72510	0.00911275	0.00246626	0.00322097	0.00844309	0.001	0.001	0.0062264	-90.7718	1.88118	2.44879	2.33284	1.88556	1.50039	no
AT2G40620	0.0163043	0.00595825	0.00783131	0.0129375	0.001	0.001	0.010349	-66.3834	1.62852	2.06571	1.94699	1.45229	1.05793	no
AT3G06125	0.0041102	0.00340751	0.00660635	0	0	0	0.00281786	-134.199	2.22696	2.30839	2.02086	0.270492	-0.684642	no
AT5G52010	0.00687975	0.00501922	0.0103531	0.001	0.001	0.010985	0.00617151	-91.1968	2.00325	2.14019	1.82576	0.454893	-0.589631	no
AT1G22650	0.0247825	0.00687832	0.0166781	0.0170259	0.001	0.0170259	0.0221691	-29.8166	1.44668	2.00334	1.61868	1.84919	0.571371	Yes
AT4G01570	0.00953392	0.00476871	0.0477985	0.00376255	0.00376255	0.075	0.0227723	-28.5281	1.86155	2.16242	1.16141	0.999469	-2.32582	no
AT1G26470	0.00698229	0.00544988	0.0458499	0.00641302	0.00641302	0.075	0.0071361	-84.2262	1.99683	2.10444	1.17949	0.357477	-2.71515	no
AT4G26400	0.0151287	0.0100317	0.0075958	0.012065	0.012065	0.012065	0.0110318	-63.3166	1.66102	1.83945	1.96025	0.592722	0.994015	no
AT2G23420	0.00717555	0.00981076	0.0342302	0.00167398	0.00167398	0.0313548	0.0141821	-51.259	1.98497	1.84912	1.30642	-0.451274	-2.25411	Yes
AT1G47960	0.00714701	0.0102107	0.0158379	0	0	0	0.0172806	-47.1454	1.9867	1.83177	1.64113	-0.514672	-1.14797	no
AT4G11830	0.00313613	0.0155306	0.00581449	0.001	0.0211156	0.0211156	0.0083954	-76.4253	2.34443	1.64964	2.07631	-2.30806	-0.890668	no
AT1G08770	0.00281468	0.0127559	0.00869743	0.001	0.0168443	0.0168443	0.0135584	-53.4177	2.3914	1.73512	1.90143	-2.18012	-1.62762	no
AT5G66820	0.0754482	0.0097335	0.0065596	0.075	0.0112368	0.0112368	0.0100645	-67.7213	0.963177	1.85256	2.02395	2.95446	3.52381	no
AT3G11760	0.0699123	0.00553849	0.00118732	0.075	0.001	0.001	0.0222555	-29.6298	0.996272	2.09743	2.76626	3.65798	5.87977	no
AT1G18190	0.0278994	0.0135841	0.00390663	0.0164617	0.0164617	0.001	0.0205912	-33.3607	1.39523	1.7078	2.24902	1.03832	2.83624	no
AT5G52530	0.0236775	0.0107523	0.00879127	0.0140862	0.00630443	0.00630443	0.00377308	-114.815	1.46649	1.80932	1.89677	1.13887	1.42938	no
AT1G24300	0.0172443	0.00838759	0.00307569	0.0101179	0.0101179	0.001	0.0119122	-59.631	1.60418	1.91719	2.35288	1.03979	2.48714	no
AT5G53460	0.0157012	0.00682927	0.00161185	0.0236724	0.0236724	0.001	0.00443586	-107.048	1.64489	2.00645	2.6335	1.20107	3.28408	no
AT1G61040	0.0143572	0.00553222	0.00114078	0.0118022	0.0118022	0.0118022	0.0129073	-58.5315	1.68376	2.09793	2.78362	1.37584	3.65368	no
AT5G44180	0.00664665	0.00310219	0.00205155	0	0	0	0.0164739	-49.4401	2.01822	2.34916	2.52874	1.09934	1.69591	no
AT1G72670	0.0072909	0.00505946	0.00245569	0.001	0.001	0.001	0.0210592	-32.2819	1.97804	2.13672	2.45065	0.527113	1.56996	no
AT1G27320	0.0610675	0.0423006	0.00478917	0.075	0.075	0.0110415	0.00645686	-89.0273	1.05502	1.21448	2.16056	0.529726	3.67255	no
AT3G02320	0.0418225	0.0310521	0.00155517	0.0576146	0.0576146	0.00398215	0.0154494	-47.1509	1.21942	1.34873	2.64905	0.429589	4.74913	no
AT3G18040	0.0389666	0.0263402	0.00136536	0.0613866	0.0613866	0.001	0.0188932	-37.4917	1.25013	1.42021	2.70558	0.564975	4.83489	no
AT3G58030	0.0192438	0.0131948	0.00265067	0.0168358	0.0168358	0.00306225	0.0124502	-57.5108	1.55653	1.72042	2.41747	0.544429	2.85997	no
AT3G22380	0.018448	0.0150149	0.00635071	0.0108414	0.0108414	0.0108414	0.00469997	-107.023	1.57488	1.6643	2.038	0.297072	1.53847	no
AT5G06220	0.0174863	0.0117436	0.00178977	0.028526	0.028526	0.001	0.0158864	-45.8118	1.59813	1.77102	2.58803	0.574349	3.28837	no
AT2G13370	0.0156899	0.00893638	0.00194263	0.0147803	0.0147803	0.001	0.00800166	-78.731	1.64521	1.88966	2.55243	0.81207	3.01375	no
AT3G62980	0.0154861	0.0123429	0.00298744	0.00668665	0.00668665	0.001	0.00791482	-79.2548	1.65088	1.74941	2.36553	0.327293	2.37399	no
AT1G10120	0.0128297	0.00775885	0.00236901	0	0	0	0.0105802	-70.6943	1.73261	1.95103	2.46626	0.725577	2.43713	no
AT1G21580	0.00513483	0.00405994	0.00161049	0	0	0	0.00778513	-85.4192	2.1303	2.23231	2.63387	0.338859	1.67282	no
AT1G30270	0.0144178	0.0202884	0.00148668	0.034633	0.034633	0.001	0.012994	-55.4587	1.68193	1.53358	2.66861	-0.492807	3.27768	no
AT1G14060	0.00857802	0.0274259	0.00647147	0.0133096	0.075	0.0133096	0.00545363	-97.1327	1.90744	1.40266	2.02982	-1.67682	0.406551	no
AT3G48570	0.00235651	0.00385837	0.0225819	0.001	0.001	0.0196614	0.0172036	-41.9885	2.46856	2.25442	1.48706	-0.711338	-3.26044	Yes
AT1G61570	0.00203616	0.00599495	0.00871872	0.001	0.00762932	0.00762932	0.00369146	-115.865	2.53201	2.06304	1.90037	-1.55789	-2.09826	no
AT5G58420	0.00192096	0.00247299	0.00460266	0	0	0	0.0039201	-118.352	2.55731	2.4476	2.17782	-0.364427	-1.26064	no
AT4G09320	0.00165899	0.00207059	0.00338639	0	0	0	0.00263663	-137.39	2.62098	2.52473	2.31109	-0.319742	-1.02945	no
AT3G05560	0.00135703	0.001843	0.00313638	0	0	0	0.00310016	-129.616	2.70823	2.5753	2.3444	-0.441598	-1.20864	no
AT5G22440	0.00131587	0.00277591	0.00534663	0	0	0	0.00710506	-89.8068	2.72161	2.39742	2.11274	-1.07694	-2.02261	no
AT1G66580	0.00130799	0.00196626	0.00469753	0	0	0	0.00531989	-103.696	2.72422	2.54718	2.16896	-0.588104	-1.84455	no
AT3G55750	0.00128688	0.00219646	0.00418036	0	0	0	0.00569365	-100.437	2.73129	2.4991	2.21961	-0.771306	-1.69975	no
AT2G25210	0.00124351	0.00190578	0.00337987	0	0	0	0.00620288	-96.325	2.74618	2.56075	2.31193	-0.61597	-1.44255	no
AT2G36160	0.00121926	0.00184216	0.00311363	0	0	0	0.00509924	-105.729	2.75473	2.5755	2.34756	-0.595393	-1.35259	no
AT3G48930	0.00119611	0.0014643	0.00471931	0	0	0	0.00176022	-156.785	2.76305	2.6752	2.16695	-0.291856	-1.98022	no
AT3G53890	0.00113855	0.00154143	0.00337915	0	0	0	0.00372702	-120.776	2.78447	2.6529	2.31202	-0.437067	-1.56946	no
AT5G03850	0.00110469	0.00198626	0.00416981	0	0	0	0.00134755	-169.608	2.79758	2.54279	2.22071	-0.846407	-1.91633	no
AT2G41420	0.00103076	0.00187319	0.00406227	0	0	0	0.0113513	-67.3177	2.82767	2.56824	2.23206	-0.861784	-1.97857	Yes
AT2G36620	0.0010007	0.00169037	0.00319601	0	0	0	0.00411468	-116.027	2.84052	2.61284	2.33622	-0.756321	-1.67526	no
AT1G75330	0.000970176	0.00212639	0.00379379	0.00583458	0.00583458	0.00583458	0.00467097	-107.32	2.85397	2.51318	2.26175	-1.13208	-1.96732	no
AT1G09590	0.00096888	0.0017669	0.00334988	0	0	0	0.00273534	-135.625	2.85456	2.59361	2.3158	-0.866833	-1.78972	no
AT1G10290	0.00133737	0.00183736	0.00280641	0	0	0	0.00314365	-128.947	2.71457	2.57663	2.39267	-0.45823	-1.06932	Yes
AT1G20110	0.00246907	0.00936046	0.00581269	0.0025504	0.013026	0.013026	0.00394229	-112.71	2.44829	1.86953	2.07645	-1.92261	-1.23524	Yes
AT1G55900	0.00298759	0.0460758	0.00645526	0.00393399	0.075	0.00393399	0.0181157	-39.5087	2.3655	1.17735	2.03091	-3.94695	-1.11149	no
AT4G14300	0.00175641	0.0105919	0.00502644	0.00157206	0.0139591	0.00157206	0.00803862	-78.5098	2.5962	1.81585	2.13956	-2.59226	-1.51691	no
AT4G37200	0.00190375	0.00755488	0.00445185	0	0	0	0.00611678	-96.9959	2.56121	1.9626	2.19228	-1.98856	-1.22556	no
AT2G20790	0.00174203	0.0142761	0.0030213	0.001	0.0224584	0.001	0.0144379	-50.4011	2.59977	1.68622	2.36063	-3.03476	-0.794402	no
AT1G66620	0.0319438	0.00216984	0.00553756	0.075	0.00213901	0.00213901	0.0187011	-40.7333	1.33644	2.5044	2.09751	3.87988	2.52822	no
AT2G17990	0.0257921	0.00478187	0.0160411	0.0232056	0.001	0.0232056	0.0196381	-38.3867	1.42934	2.16123	1.63559	2.43128	0.685151	no
AT1G07790	0.0256311	0.00996287	0.0132714	0.023638	0.012197	0.012197	0.00264953	-131.784	1.43206	1.84244	1.71791	1.36326	0.94957	no
AT4G22360	0.0253266	0.00318022	0.0134989	0.0186393	0.001	0.0186393	0.0180148	-39.7769	1.43725	2.33837	1.71053	2.99345	0.907806	no
AT5G50720	0.0233849	0.00131509	0.00278931	0.075	0.001	0.001	0.0227664	-31.2917	1.47189	2.72187	2.39533	4.15235	3.0676	no
AT3G45100	0.0220121	0.00125166	0.00353782	0.0232486	0.001	0.001	0.0308422	-16.7189	1.49816	2.74334	2.29209	4.13639	2.63737	no
AT1G15290	0.0208788	0.0149493	0.0183686	0.0102191	0.0102191	0.0102191	0.00204744	-149.529	1.52112	1.6662	1.57675	0.481957	0.1848	no
AT3G19515	0.0177369	0.00244283	0.00415608	0.0199366	0.001	0.001	0.0215273	-33.9779	1.59195	2.45293	2.22214	2.86013	2.09346	no
AT5G60840	0.0163524	0.00282699	0.00551264	0.0113814	0.001	0.001	0.0236899	-29.3831	1.62724	2.3895	2.09947	2.53216	1.56869	no
AT1G49740	0.0151023	0.00551438	0.0109779	0.00862021	0.001	0.00862021	0.0146009	-52.6133	1.66178	2.09933	1.80031	1.4535	0.460173	no
AT2G43820	0.0146952	0.00872005	0.0116768	0.00597291	0.00597291	0.00597291	0.00628997	-95.6556	1.67365	1.90031	1.7735	0.752933	0.331695	no
AT5G36120	0.014007	0.00655278	0.0113672	0.00601839	0.001	0.00601839	0.00475156	-106.499	1.69448	2.0244	1.78517	1.09597	0.301276	no
AT1G58360	0.00988187	0.00467291	0.0057726	0.00482778	0.001	0.001	0.00397895	-115.016	1.84599	2.17124	2.07945	1.08046	0.775563	no
AT3G47290	0.00986318	0.00182188	0.00382181	0.0129877	0.001	0.001	0.00988989	-71.3127	1.84681	2.58031	2.25856	2.43663	1.3678	no
AT4G34740	0.00888659	0.0053022	0.00711011	0.00794427	0.00794427	0.00794427	0.00510149	-105.708	1.89209	2.11637	1.98895	0.745039	0.321758	no
AT2G24050	0.00824603	0.00287679	0.00547521	0.0124521	0.001	0.0124521	0.00786037	-82.3374	1.92458	2.38192	2.10242	1.51924	0.590785	no
AT5G50000	0.00711545	0.00432944	0.00548752	0.00396777	0.00396777	0.00396777	0.0061263	-96.9212	1.98862	2.20439	2.10145	0.716775	0.374803	no
AT3G62370	0.00499584	0.00272195	0.00401327	0	0	0	0.00923258	-79.7325	2.14222	2.40595	2.23733	0.876086	0.315949	no
AT5G16120	0.00484473	0.0014057	0.00258819	0	0	0	0.0280844	-26.3336	2.15556	2.69293	2.42783	1.78513	0.904472	no
AT1G48540	0.00479783	0.00144042	0.00304676	0	0	0	0.0228505	-36.2331	2.15978	2.68234	2.35699	1.73589	0.655108	no
AT2G31240	0.00359106	0.00122653	0.00243838	0	0	0	0.019183	-44.6307	2.2856	2.75215	2.45372	1.54982	0.558486	no
AT1G55535	0.0230561	0.0108282	0.036943	0.0175854	0.0175854	0.0175854	0.0494715	3.3415	1.47804	1.80627	1.27329	1.09035	-0.680152	no
AT1G08880	0.017717	0.0139429	0.0450699	0.00967288	0.00967288	0.042699	0.00416029	-110.126	1.59243	1.69647	1.18694	0.34561	-1.34703	no
AT1G80890	0.0156241	0.00938196	0.064677	0.015816	0.015816	0.075	0.012869	-58.6738	1.64703	1.86853	1.03008	0.735812	-2.04948	no
AT3G62140	0.00994918	0.0048912	0.0551475	0.0045829	0.0045829	0.075	0.0219744	-32.9912	1.84304	2.15141	1.0993	1.02439	-2.47065	no
AT5G51280	0.0077633	0.0058434	0.0245233	0.0107379	0.0107379	0.0506228	0.00707709	-87.376	1.95078	2.07416	1.45125	0.409863	-1.65941	no
AT5G57900	0.00732905	0.00492354	0.0240539	0.0043442	0.0043442	0.0326533	0.00978768	-71.8114	1.97578	2.14855	1.45964	0.57393	-1.71457	no
AT4G00710	0.00640544	0.00451193	0.00822194	0.00608539	0.00608539	0.00608539	0.013799	-57.9451	2.03428	2.18646	1.92585	0.505551	-0.360183	no
AT1G09415	0.00624463	0.00304985	0.0152155	0.001	0.001	0.0118325	0.0173481	-44.3382	2.04532	2.35655	1.65854	1.03388	-1.28486	no
AT3G09580	0.0062379	0.00330975	0.00954711	0	0	0	0.0354014	-15.2198	2.04579	2.32103	1.86095	0.914336	-0.614004	no
AT3G57785	0.00554112	0.00130716	0.00754411	0.0148665	0.001	0.0148665	0.009557	-72.9562	2.09723	2.7245	1.96322	2.08374	-0.445174	no
AT5G03630	0.00500325	0.00387254	0.00821926	0.00825866	0.00825866	0.00825866	0.00824533	-82.6625	2.14157	2.25283	1.92599	0.369585	-0.716141	Yes
AT5G58010	0.00496825	0.00268201	0.0454619	0.001	0.001	0.075	0.0265847	-23.8493	2.14462	2.41236	1.18318	0.88942	-3.19385	no
AT5G63200	0.0045032	0.00204974	0.0271718	0.00104623	0.00104623	0.0566253	0.0159844	-48.268	2.1873	2.52913	1.40671	1.13551	-2.59309	no
AT1G02720	0.00445601	0.00303335	0.0132601	0.001	0.001	0.013825	0.0150122	-51.28	2.19188	2.3589	1.71828	0.55484	-1.57327	no
AT1G12470	0.00437899	0.00138669	0.00688776	0.00558619	0.00244939	0.00244939	0.00800104	-81.486	2.19945	2.69885	2.00275	1.65895	-0.653437	no
AT1G31360	0.00426439	0.00185619	0.00752569	0	0	0	0.0462866	-2.35095	2.21097	2.5722	1.96428	1.2	-0.819483	no
AT4G39330	0.00414248	0.00267286	0.00509048	0	0	0	0.00787591	-87.3611	2.22357	2.41385	2.13407	0.632113	-0.297308	no
AT4G17550	0.00404094	0.00135044	0.012569	0.0210581	0.00695382	0.0210581	0.0123927	-60.4843	2.23434	2.71035	1.74152	1.58126	-1.63711	no
AT4G21110	0.00393306	0.00171492	0.00595798	0.00834843	0.001	0.00834843	0.0086523	-77.7297	2.2461	2.60658	2.06573	1.19751	-0.599171	no
AT3G62360	0.00379772	0.0020908	0.00619125	0.00696562	0.00696562	0.00696562	0.0139202	-57.5254	2.2613	2.52051	2.04905	0.861079	-0.7051	no
AT1G17620	0.00352118	0.00196147	0.00881916	0.00209238	0.00209238	0.0168843	0.0129347	-58.4297	2.29414	2.54824	1.8954	0.844125	-1.32458	no
AT1G07960	0.00349699	0.00114289	0.00713322	0.00647732	0.001	0.00647732	0.0139995	-54.6324	2.29713	2.78282	1.98754	1.61342	-1.02844	no
AT5G47630	0.00340321	0.00204465	0.00464515	0	0	0	0.0152418	-55.6699	2.30894	2.53021	2.17383	0.735042	-0.448829	no
AT4G34200	0.00331119	0.00176981	0.00460772	0.00827596	0.00827596	0.00827596	0.00587998	-98.891	2.32084	2.5929	2.17734	0.903753	-0.476705	no
AT3G08520	0.00319498	0.00259919	0.00468277	0.00668103	0.001	0.001	0.00245893	-138.118	2.33636	2.42599	2.17032	0.297744	-0.551556	no
AT5G62210	0.00315552	0.00144545	0.00583801	0	0	0	0.0194716	-43.9141	2.34175	2.68082	2.07456	1.12636	-0.887599	no
AT5G07920	0.0030595	0.00175776	0.0464696	0.00291344	0.00291344	0.075	0.0230518	-30.6936	2.35517	2.59587	1.17366	0.799556	-3.92492	no
AT3G20800	0.00299147	0.00154529	0.00546821	0	0	0	0.0315691	-20.7193	2.36494	2.65182	2.10298	0.952978	-0.870215	no
AT5G20950	0.00294316	0.00188905	0.00920416	0.00881453	0.001	0.00881453	0.00652206	-91.2962	2.37201	2.56458	1.87684	0.639701	-1.64492	no
AT1G34030	0.00292592	0.00188132	0.00418192	0.0142292	0.00261035	0.00261035	0.00259189	-135.591	2.37456	2.56636	2.21945	0.637146	-0.515277	no
AT2G02790	0.00275266	0.0019728	0.00374171	0	0	0	0.0124691	-65.3078	2.40107	2.54574	2.26776	0.480577	-0.442872	no
AT4G33580	0.00273025	0.00176127	0.00446239	0	0	0	0.00891274	-81.4248	2.40462	2.595	2.19126	0.632415	-0.708785	no
AT4G01290	0.00268769	0.00148042	0.00355239	0.00623797	0.00623797	0.00623797	0.00644954	-94.4532	2.41145	2.67044	2.29031	0.86036	-0.402422	no
AT2G27530	0.00267996	0.00154866	0.00383784	0.0111915	0.001	0.001	0.00237515	-139.783	2.4127	2.65087	2.25674	0.791188	-0.518085	no
AT4G22240	0.00230414	0.00149594	0.00329947	0.00499455	0.00499455	0.00499455	0.00450521	-111.674	2.47832	2.66591	2.32238	0.623175	-0.518005	no
AT2G44640	0.0020708	0.00101561	0.00344451	0	0	0	0.0185555	-46.2271	2.52469	2.8341	2.3037	1.02785	-0.734108	no
AT2G18960	0.00162219	0.00109263	0.00232504	0	0	0	0.00399819	-119.904	2.63072	2.80235	2.4744	0.570138	-0.519311	no
AT1G03760	0.0555864	0.00733313	0.00148086	0.075	0.001	0.001	0.0440733	0.415675	1.09586	1.97554	2.67031	2.92223	5.23023	no
AT1G53510	0.0372289	0.0198956	0.00691676	0.020329	0.00952533	0.00132321	0.00511203	-100.237	1.26995	1.54207	2.00092	0.903972	2.42825	no
AT5G66470	0.0298923	0.0155561	0.00155803	0.075	0.075	0.001	0.0131885	-57.4967	1.36527	1.64893	2.64825	0.942297	4.26198	no
AT4G32730	0.0284158	0.00719921	0.00526743	0.0231248	0.00360183	0.00360183	0.0137702	-55.4252	1.38727	1.98354	2.11923	1.98078	2.43152	no
AT4G33060	0.0253654	0.0142585	0.00236912	0.023656	0.023656	0.001	0.0226913	-31.4502	1.43658	1.68675	2.46624	0.831036	3.42044	Yes
AT3G02040	0.0221979	0.0130343	0.00743233	0.0103102	0.0103102	0.0103102	0.0522078	5.92557	1.49451	1.72574	1.9697	0.768103	1.57853	no
AT1G73390	0.0189375	0.0129059	0.0040784	0.0160005	0.0160005	0.001	0.00879219	-76.9599	1.5635	1.73004	2.23034	0.553213	2.21518	no
AT1G06500	0.0186196	0.0116276	0.00423108	0.00826417	0.00826417	0.00826417	0.0183164	-44.3514	1.57085	1.77534	2.21437	0.67927	2.13772	no
AT1G58220	0.0179115	0.0102821	0.00182543	0.0152625	0.0152625	0.001	0.0377036	-7.07709	1.58769	1.82874	2.57946	0.800744	3.29457	no
AT5G16030	0.0172128	0.00778474	0.00532203	0.00991768	0.002515	0.002515	0.00663224	-90.4921	1.60497	1.94958	2.11475	1.14476	1.69343	no
AT5G66540	0.0165986	0.00432249	0.00158194	0.0217445	0.00294448	0.00294448	0.0105247	-68.3268	1.62075	2.20509	2.64164	1.94113	3.3913	no
AT5G57850	0.0163417	0.00342335	0.00159358	0.075	0.00380125	0.00380125	0.00690633	-88.5483	1.62753	2.30637	2.63845	2.25507	3.35821	no
AT5G04470	0.0146524	0.00997963	0.00666328	0.0044726	0.0044726	0.0044726	0.0191508	-42.213	1.67492	1.84171	2.01714	0.554076	1.13683	no
AT3G62770	0.0145126	0.00944529	0.00567591	0.0118545	0.0118545	0.0118545	0.0146123	-55.1963	1.67908	1.86561	2.08679	0.619644	1.35439	Yes
AT1G62930	0.0143322	0.00945804	0.00561431	0	0	0	0.0279552	-26.5549	1.68451	1.86502	2.09153	0.599644	1.35208	no
AT2G10950	0.0124356	0.00861909	0.00483316	0.0104113	0.0104113	0.0104113	0.0162377	-50.1334	1.74616	1.90536	2.15659	0.528871	1.36344	no
AT2G33360	0.0119852	0.00750731	0.00352762	0.00902378	0.00902378	0.00902378	0.0395843	-7.36084	1.76218	1.96534	2.29334	0.674889	1.76449	no
AT5G44230	0.0117012	0.00626575	0.00312367	0.00783676	0.00783676	0.00783676	0.0218224	-35.9445	1.7726	2.04385	2.34616	0.901095	1.90534	no
AT3G12570	0.0112259	0.00310097	0.00208933	0.0143348	0.001	0.001	0.0129787	-58.2665	1.7906	2.34933	2.52082	1.85604	2.42572	Yes
AT4G38660	0.0112185	0.00882937	0.00431438	0.00798346	0.00798346	0.001	0.00686639	-88.8267	1.79089	1.8949	2.20591	0.345495	1.37865	no
AT2G44200	0.0106528	0.00406104	0.00105297	0.00623235	0.00623235	0.00623235	0.0160289	-48.1346	1.81336	2.23219	2.81841	1.39132	3.3387	no
AT4G28080	0.010459	0.00674487	0.0032482	0.0134065	0.0134065	0.001	0.00628117	-93.1027	1.82133	2.01185	2.32918	0.632887	1.68704	no
AT4G23890	0.0102352	0.00785398	0.00390433	0.00806575	0.00806575	0.001	0.00981316	-71.6866	1.83073	1.94574	2.24928	0.382038	1.39039	no
AT2G05170	0.00987357	0.00628054	0.00137904	0.0147101	0.0147101	0.001	0.01378	-55.3911	1.84635	2.04283	2.70125	0.652683	2.83991	no
AT2G34620	0.00927664	0.00681687	0.00310024	0.0055221	0.0055221	0.0055221	0.0236405	-32.1035	1.87343	2.00724	2.34943	0.444492	1.58122	no
AT3G20310	0.00889399	0.00472111	0.00329189	0.00256449	0.00256449	0.00256449	0.00616714	-93.9821	1.89173	2.16678	2.32338	0.913704	1.43391	no
AT2G46260	0.00843973	0.0040168	0.00135791	0.00751808	0.00751808	0.001	0.00965682	-69.7063	1.9145	2.23695	2.70796	1.07115	2.63581	Yes
AT4G33630	0.00796525	0.00449005	0.00330504	0.00537624	0.001	0.001	0.00725314	-86.1965	1.93963	2.18857	2.32165	0.826988	1.26905	no
AT1G75310	0.00758562	0.00435003	0.00162966	0.00640863	0.00640863	0.00640863	0.0133264	-59.6177	1.96083	2.20233	2.62873	0.80224	2.2187	no
AT3G58040	0.00730898	0.0057152	0.00392969	0.00360993	0.00360993	0.00360993	0.0122247	-63.7597	1.97697	2.08379	2.24647	0.354867	0.895256	no
AT2G47830	0.00675964	0.00348606	0.00133702	0	0	0	0.060873	10.798	2.0109	2.29849	2.71469	0.955348	2.33792	no
AT1G07990	0.00647182	0.00518787	0.00350554	0.00347713	0.00347713	0.00347713	0.00715425	-89.4757	2.0298	2.12584	2.29607	0.319029	0.884533	no
AT1G49510	0.00595179	0.00320212	0.00191066	0	0	0	0.0165592	-51.6906	2.06618	2.33539	2.55964	0.894298	1.63925	no
AT2G01930	0.00557991	0.00355604	0.00129431	0	0	0	0.0207142	-40.9447	2.0942	2.28986	2.72879	0.649971	2.10806	no
AT5G53620	0.00548271	0.00304162	0.00186446	0.00669587	0.001	0.001	0.00566044	-98.0973	2.10183	2.35772	2.57027	0.850051	1.55614	no
AT3G04680	0.00536635	0.00311084	0.00199454	0	0	0	0.0203626	-41.7664	2.11115	2.34795	2.54098	0.786638	1.42789	no
AT3G61415	0.00508477	0.00304603	0.00121812	0	0	0	0.0146723	-57.4977	2.13455	2.35709	2.75514	0.739256	2.06153	no
AT1G76890	0.00477492	0.00296508	0.00136234	0	0	0	0.0245467	-32.7962	2.16186	2.36879	2.70654	0.687405	1.80939	no
AT1G61180	0.00422789	0.00293119	0.00149987	0	0	0	0.0125324	-65.0649	2.2147	2.37378	2.66477	0.528453	1.4951	Yes
AT3G01690	0.00391809	0.00315487	0.00226608	0	0	0	0.00870439	-82.5602	2.24775	2.34184	2.48555	0.31257	0.78995	no
AT4G10930	0.00381746	0.00228202	0.0010873	0	0	0	0.0216054	-38.9226	2.25905	2.48251	2.80448	0.742304	1.81187	no
AT4G22120	0.00348264	0.00226597	0.00146949	0	0	0	0.011359	-69.7833	2.29892	2.48557	2.67366	0.620052	1.24487	no
AT5G51300	0.00346774	0.00262328	0.00187635	0	0	0	0.0067987	-94.4208	2.30078	2.42198	2.56751	0.402619	0.886066	no
AT3G13224	0.00331056	0.00237058	0.00155952	0	0	0	0.0127373	-64.2862	2.32092	2.46597	2.64784	0.481833	1.08598	no
AT3G17440	0.0031917	0.00253763	0.00185253	0	0	0	0.00701422	-92.9228	2.3368	2.4364	2.57306	0.330845	0.784829	no
AT1G71820	0.0027226	0.00204772	0.00140718	0	0	0	0.00783842	-87.5901	2.40584	2.52956	2.69248	0.410967	0.952175	no
AT2G31810	0.00271561	0.00195363	0.00097565	0	0	0	0.0101561	-75.1562	2.40696	2.54998	2.85153	0.475116	1.47684	Yes
AT1G77885	0.0270711	0.0405056	0.00536602	0.028926	0.028926	0.001	0.0294451	-18.9441	1.40832	1.23331	2.11117	-0.581367	2.33483	no
AT2G38330	0.0209342	0.036909	0.00462947	0.0254759	0.0254759	0.001	0.0371877	-7.73837	1.51997	1.27369	2.17529	-0.81811	2.17694	no
AT3G21610	0.0151329	0.0203067	0.0102531	0.00829256	0.00829256	0.00829256	0.0212389	-37.2456	1.6609	1.53319	1.82997	-0.424263	0.561624	no
AT5G12330	0.0147812	0.0243383	0.00175094	0.0165931	0.0165931	0.001	0.0173714	-44.2738	1.67112	1.45453	2.59755	-0.719468	3.07756	Yes
AT1G26300	0.0134241	0.0223949	0.00833138	0.0101366	0.0101366	0.0101366	0.0429928	-3.39602	1.71294	1.49068	1.92011	-0.73835	0.688193	no
AT5G24460	0.0107716	0.0168429	0.0055865	0.0175309	0.0175309	0.0175309	0.0260414	-27.4605	1.80854	1.61441	2.09369	-0.644904	0.947219	no
AT1G10740	0.00987366	0.0123958	0.00408034	0.00968128	0.00968128	0.00968128	0.00771559	-85.8499	1.84635	1.74755	2.23013	-0.328198	1.2749	no
AT1G05860	0.00955259	0.0413756	0.00215905	0.00437397	0.0561786	0.00437397	0.0288979	-19.8445	1.8607	1.22408	2.50656	-2.11482	2.1455	no
AT2G33610	0.00613979	0.0318529	0.00270492	0.00279178	0.0244339	0.00279178	0.0182479	-41.911	2.05267	1.33768	2.40867	-2.37516	1.18261	no
AT5G04920	0.00508353	0.0111671	0.00195574	0.00397479	0.0108034	0.00397479	0.0139775	-54.7077	2.13466	1.79288	2.54951	-1.13535	1.37811	no
AT2G17550	0.00471158	0.0107413	0.00212311	0	0	0	0.0612467	11.0918	2.16766	1.80977	2.51385	-1.18888	1.15003	no
AT3G11220	0.00458807	0.00892519	0.00241862	0	0	0	0.061233	11.081	2.1792	1.89021	2.45726	-0.959995	0.923705	no
AT5G42030	0.00445724	0.00747924	0.0018112	0	0	0	0.0334903	-17.8836	2.19176	1.96697	2.58286	-0.746742	1.2992	no
AT5G23405	0.00420646	0.00735064	0.00238938	0	0	0	0.0262906	-29.5018	2.21691	1.9745	2.46254	-0.805262	0.81597	no
AT5G50860	0.00419136	0.00872785	0.00210965	0	0	0	0.0242197	-33.4399	2.21847	1.89992	2.51662	-1.05821	0.990418	no
AT5G16180	0.00404385	0.00630872	0.00169546	0	0	0	0.0236252	-34.6329	2.23403	2.04088	2.61154	-0.641617	1.25406	no
AT2G14285	0.00399399	0.00555588	0.0020809	0	0	0	0.0236597	-34.5629	2.23942	2.09607	2.52257	-0.476185	0.940619	no
AT3G09880	0.00395574	0.00600212	0.00108898	0	0	0	0.0256128	-30.7555	2.2436	2.06252	2.80381	-0.601525	1.86097	no
AT3G09360	0.00388852	0.00617575	0.00187964	0	0	0	0.0132474	-62.4014	2.25104	2.05014	2.56675	-0.667395	1.04877	no
AT4G27900	0.00343126	0.00584622	0.00171334	0	0	0	0.0357032	-14.8124	2.30537	2.07395	2.60698	-0.768764	1.00193	no
AT3G16850	0.00333394	0.00436764	0.00220645	0.00712716	0.00712716	0.00712716	0.00822671	-82.771	2.31787	2.20058	2.49713	-0.389628	0.595501	no
AT2G37130	0.00316473	0.0217033	0.00186157	0.00324757	0.040054	0.00324757	0.020422	-36.5081	2.34049	1.5043	2.57095	-2.77776	0.765564	no
AT4G39050	0.00293923	0.00954009	0.00154545	0.001	0.0144474	0.001	0.00752693	-84.418	2.37259	1.86127	2.65177	-1.69857	0.927407	no
AT1G54830	0.00288059	0.00478782	0.00135684	0	0	0	0.0344399	-16.5415	2.38134	2.16069	2.7083	-0.733007	1.08612	no
AT4G17640	0.00275443	0.00372635	0.00178039	0	0	0	0.00926209	-79.5793	2.40079	2.26954	2.59031	-0.436011	0.629557	no
AT5G18200	0.00260228	0.0050778	0.00101452	0	0	0	0.0596227	9.80182	2.42547	2.13515	2.83456	-0.964428	1.35898	no
AT4G27800	0.00255741	0.00543143	0.00174138	0	0	0	0.0149606	-56.5637	2.43302	2.10591	2.59993	-1.08665	0.554453	no
AT4G32410	0.00252888	0.00344851	0.00147166	0.00563435	0.00563435	0.00563435	0.0041984	-115.06	2.4379	2.30319	2.67302	-0.447474	0.781058	no
AT5G64840	0.00251281	0.00427789	0.00131491	0	0	0	0.0168805	-50.7682	2.44067	2.2096	2.72193	-0.767595	0.934343	no
AT5G63800	0.00225577	0.0038562	0.00126783	0	0	0	0.0142948	-58.7488	2.48753	2.25467	2.73776	-0.773558	0.831259	no
AT5G11700	0.00193896	0.00283964	0.00134636	0	0	0	0.0109586	-71.5061	2.55326	2.38756	2.71167	-0.550426	0.52622	no
AT2G29740	0.0106778	0.0152996	0.0662442	0.0105693	0.0105693	0.075	0.0229174	-30.9744	1.81234	1.65614	1.01968	-0.518875	-2.63317	no
AT1G12110	0.00619145	0.0106697	0.0135747	0.00376036	0.0109891	0.0109891	0.00635924	-92.5097	2.04903	1.81267	1.70809	-0.785175	-1.13257	no
AT3G11280	0.00520739	0.0117072	0.0164654	0.0030629	0.0117333	0.0117333	0.00764633	-83.6625	2.12421	1.77237	1.62425	-1.16876	-1.6608	no
AT1G76670	0.00412566	0.00967572	0.0123299	0.001	0.0152091	0.0152091	0.00822045	-77.4361	2.22533	1.85514	1.74987	-1.22975	-1.57946	Yes
AT1G06840	0.00367166	0.00589076	0.0252328	0.00270487	0.00270487	0.0355134	0.0140203	-54.5612	2.27596	2.07065	1.43886	-0.682021	-2.78079	Yes
AT3G47010	0.00345922	0.00521932	0.0374175	0.001	0.001	0.075	0.023908	-28.9431	2.30185	2.12321	1.26775	-0.593414	-3.4352	no
AT5G47455	0.00328802	0.0470716	0.0723702	0.00132555	0.075	0.075	0.021985	-32.9681	2.32389	1.16807	0.981266	-3.83957	-4.46011	no
AT4G03260	0.00321233	0.00428941	0.0104468	0.0017348	0.0017348	0.0119528	0.00990133	-71.2572	2.33401	2.20843	1.82184	-0.417159	-1.70137	Yes
AT3G51780	0.00315487	0.00532685	0.01787	0.001	0.001	0.0173173	0.0154569	-49.8787	2.34184	2.11435	1.5887	-0.755704	-2.50189	no
AT4G23690	0.00310822	0.00992398	0.0146744	0.00281206	0.01365	0.01365	0.013809	-55.29	2.34831	1.84414	1.67427	-1.67483	-2.23914	no
AT3G13790	0.00253425	0.00406913	0.0149488	0.00197047	0.00197047	0.0178191	0.0118457	-62.6511	2.43698	2.23132	1.66622	-0.683164	-2.5604	Yes
AT2G25190	0.00233129	0.0152754	0.0248219	0.001	0.0317786	0.0317786	0.0258398	-25.2134	2.47323	1.65683	1.44599	-2.71202	-3.41241	no
AT4G22780	0.00227498	0.00409648	0.0209687	0.001	0.001	0.075	0.0185987	-40.997	2.48385	2.22842	1.51925	-0.84853	-3.20431	Yes
AT2G34460	0.00212715	0.00329616	0.00751066	0.001	0.001	0.00882727	0.00448879	-109.229	2.51303	2.32282	1.96515	-0.631867	-1.82002	no
AT5G14610	0.00159927	0.00282227	0.00508506	0	0	0	0.0353015	-15.3555	2.6369	2.39023	2.13453	-0.819439	-1.66885	no
AT3G19420	0.00158455	0.0025461	0.0121544	0.001	0.001	0.0441568	0.00774406	-83.0529	2.64092	2.43495	1.75609	-0.684212	-2.93933	no
AT5G09810	0.00157998	0.00209228	0.00304037	0	0	0	0.00411579	-118.512	2.64217	2.52021	2.3579	-0.405173	-0.944342	no
AT2G36580	0.00155787	0.00760273	0.011585	0.001	0.0167553	0.0167553	0.0115962	-63.6727	2.64829	1.95986	1.77693	-2.28694	-2.89461	Yes
AT2G33120	0.00142918	0.00208456	0.0104451	0.001	0.001	0.0187784	0.010268	-69.5116	2.68574	2.52181	1.82191	-0.544547	-2.86956	Yes
AT4G16260	0.0013931	0.00256242	0.0190635	0.001	0.001	0.027206	0.0181027	-42.2945	2.69684	2.43218	1.56062	-0.879201	-3.77444	no
AT5G50810	0.00130263	0.0018752	0.00346567	0	0	0	0.00594976	-100.823	2.726	2.56778	2.30104	-0.525611	-1.4117	no
AT1G14670	0.00129958	0.00202213	0.00357529	0	0	0	0.0163889	-52.1869	2.72702	2.53502	2.28751	-0.637833	-1.46002	no
AT1G49300	0.00115099	0.00164069	0.00227286	0	0	0	0.00600943	-100.344	2.77975	2.6258	2.48425	-0.511427	-0.981635	no
AT5G24090	0.00104471	0.0257893	0.0471286	0.001	0.075	0.075	0.0453887	1.82723	2.82183	1.42939	1.16754	-4.6256	-5.49544	Yes
AT3G06250	0.00993225	0.0851882	0.0456778	0.00816339	0.075	0.075	0.0179704	-42.6466	1.84378	0.910446	1.18112	-3.10046	-2.2013	no
AT5G41050	0.0082954	0.0651037	0.0507606	0.001	0.075	0.075	0.0121595	-58.6449	1.92199	1.02722	1.1353	-2.97236	-2.61333	no
AT3G22950	0.00582811	0.0575461	0.00751709	0.00447712	0.075	0.00447712	0.0140456	-54.4745	2.0753	1.08081	1.96478	-3.30362	-0.367147	no
AT1G14720	0.00399158	0.0105013	0.00483105	0.001	0.00878819	0.001	0.00380053	-117.219	2.23968	1.81958	2.15678	-1.39553	-0.275378	no
AT2G26580	0.00357672	0.0177258	0.00486073	0.001	0.0187273	0.001	0.0154259	-49.975	2.28734	1.59222	2.15412	-2.30914	-0.442535	no
AT4G00740	0.00304584	0.0492369	0.00414843	0.001	0.075	0.001	0.0095105	-73.1903	2.35712	1.14853	2.22294	-4.01483	-0.445728	no
AT5G05170	0.00284877	0.00560993	0.00452432	0.001	0.00574898	0.00574898	0.00259132	-135.601	2.38617	2.09187	2.18527	-0.977644	-0.667362	no
AT2G33585	0.00264775	0.0100257	0.00511495	0	0	0	0.0506793	2.0009	2.41795	1.83971	2.13198	-1.92087	-0.949956	Yes
AT1G63300	0.00255517	0.0366591	0.00425235	0.001	0.075	0.001	0.0378781	-6.85547	2.43341	1.27664	2.2122	-3.84268	-0.734843	no
AT1G21640	0.00217495	0.010973	0.00661581	0.001	0.0153889	0.0153889	0.0117018	-63.2375	2.50338	1.8005	2.02024	-2.33491	-1.60493	no
AT5G22070	0.00177468	0.036093	0.0174303	0.001	0.075	0.075	0.0257492	-25.382	2.59171	1.2834	1.59952	-4.34609	-3.29597	no
AT1G68590	0.0011142	0.00619707	0.00169521	0.001	0.0202306	0.001	0.00525807	-101.637	2.79386	2.04864	2.6116	-2.47558	-0.605457	no
AT1G30700	0.0657898	0.0657898	0.0414816	0.075	0.075	0.075	0.0453674	-0.815444	1.02267	1.02267	1.22297	0	0.665391	Yes
AT2G15695	0.0571521	0.0571521	0.0342562	0.075	0.075	0.075	0.0362345	-8.98483	1.08379	1.08379	1.30609	0	0.738441	no
AT4G24240	0.03514	0.03514	0.019058	0.0438616	0.075	0.075	0.0301023	-15.1333	1.29502	1.29502	1.56075	0	0.882715	Yes
AT1G52500	0.0294037	0.0294037	0.0036168	0.0432828	0.0432828	0.001	0.0349843	-10.6702	1.37242	1.37242	2.2825	0	3.02321	no
AT3G18830	0.0233615	0.0233615	0.00990097	0.0146503	0.0146503	0.00398502	0.0115701	-63.7808	1.47232	1.47232	1.84515	0	1.23849	Yes
AT1G15670	0.0184793	0.0184793	0.0136052	0.0100008	0.0100008	0.0100008	0.0116828	-63.3156	1.57414	1.57414	1.70712	0	0.441744	Yes
AT2G17700	0.0176523	0.0176523	0.00672606	0.0148103	0.0148103	0.0148103	0.0365319	-11.2126	1.59402	1.59402	2.01306	0	1.39202	no
AT1G06080	0.0170522	0.0170522	0.00736911	0.0130475	0.0130475	0.001	0.0222006	-32.4995	1.60905	1.60905	1.97341	0	1.21039	no
AT1G27200	0.0168118	0.0168118	0.0117548	0.0114456	0.0114456	0.0114456	0.0373182	-10.1905	1.61521	1.61521	1.77061	0	0.516226	no
AT2G30580	0.014804	0.014804	0.00764737	0.0152464	0.0152464	0.0152464	0.0366611	-8.42303	1.67045	1.67045	1.95731	0	0.952953	no
AT1G02880	0.014627	0.014627	0.00377899	0.0195013	0.0195013	0.001	0.0245506	-27.6699	1.67567	1.67567	2.26345	0	1.95256	Yes
AT3G05210	0.0136826	0.0136826	0.00649733	0.00930735	0.00930735	0.001	0.0153234	-50.2952	1.70466	1.70466	2.02809	0	1.07442	no
AT5G46750	0.013351	0.013351	0.0100583	0.00775769	0.00775769	0.00775769	0.00581549	-96.8002	1.71531	1.71531	1.8383	0	0.408557	no
AT1G28440	0.0130429	0.0130429	0.0094937	0.0131634	0.0131634	0.0131634	0.0182496	-44.5267	1.72545	1.72545	1.86339	0	0.458226	no
AT1G73950	0.0130201	0.0130201	0.00893015	0.0122214	0.0122214	0.0122214	0.0261566	-24.6284	1.72621	1.72621	1.88997	0	0.54398	no
AT2G21240	0.0121013	0.0121013	0.00944578	0.01047	0.01047	0.01047	0.0112999	-67.5356	1.75799	1.75799	1.86559	0	0.357419	no
AT3G25910	0.00992339	0.00992339	0.00610096	0.0104961	0.0104961	0.0104961	0.0142226	-53.8734	1.84417	1.84417	2.05543	0	0.701796	no
AT1G06537	0.00979747	0.00979747	0.00446255	0.0225505	0.0225505	0.00246421	0.012042	-61.862	1.84971	1.84971	2.19124	0	1.13454	no
AT5G20930	0.00965894	0.00965894	0.00566136	0.0104364	0.0104364	0.0104364	0.0191981	-42.0946	1.8559	1.8559	2.0879	0	0.770716	no
AT1G22860	0.00950047	0.00950047	0.00454816	0	0	0	0.0442972	-4.45971	1.86308	1.86308	2.18299	0	1.06272	no
AT1G79080	0.00856798	0.00856798	0.00579667	0	0	0	0.0344399	-16.5416	1.90795	1.90795	2.07765	0	0.56373	no
AT5G45900	0.00764688	0.00764688	0.00409206	0	0	0	0.0439555	-4.83143	1.95734	1.95734	2.22888	0	0.902044	Yes
AT3G27870	0.00721078	0.00721078	0.0045146	0	0	0	0.0375209	-12.4289	1.98284	1.98284	2.18621	0	0.675556	no
AT2G03470	0.00648499	0.00648499	0.00422715	0	0	0	0.0230854	-35.7422	2.02892	2.02892	2.21478	0	0.617418	no
AT1G12990	0.00594345	0.00594345	0.00407493	0	0	0	0.0323469	-19.551	2.06679	2.06679	2.23071	0	0.544525	no
AT5G49720	0.00446144	0.00446144	0.00205967	0.00799724	0.00799724	0.001	0.00317927	-125.786	2.19135	2.19135	2.52703	0	1.1151	no
AT4G36670	0.0168649	0.0168649	0.0522847	0.00586157	0.00586157	0.0309201	0.0126618	-59.453	1.61384	1.61384	1.12245	0	-1.63236	Yes
AT3G22270	0.0161958	0.0161958	0.0201214	0.0112186	0.0216962	0.0216962	0.00365465	-119.097	1.63142	1.63142	1.53717	0	-0.313106	no
AT3G44630	0.016122	0.016122	0.0842627	0.00586495	0.00586495	0.075	0.0155519	-49.5847	1.63341	1.63341	0.91519	0	-2.38587	Yes
AT5G22940	0.0129026	0.0129026	0.0712123	0.00242024	0.00242024	0.075	0.0451086	1.53012	1.73015	1.73015	0.988271	0	-2.46446	no
AT4G15233	0.0123036	0.0123036	0.088	0.00423173	0.00423173	0.0701603	0.0242554	-28.2506	1.75079	1.75079	0.896343	0	-2.83842	Yes
AT2G32240	0.0099242	0.0099242	0.0113635	0.0078597	0.0078597	0.0078597	0.00284496	-133.739	1.84413	1.84413	1.78531	0	-0.195388	Yes
AT1G53190	0.00954482	0.00954482	0.0813374	0.00384494	0.00384494	0.075	0.0213194	-34.4438	1.86106	1.86106	0.930535	0	-3.09113	no
AT1G23440	0.00945777	0.00945777	0.0129597	0.0137825	0.0137825	0.0137825	0.00987147	-71.4022	1.86504	1.86504	1.72823	0	-0.454463	no
AT1G54575	0.00673858	0.00673858	0.013454	0.0107832	0.0107832	0.0107832	0.0394388	-7.53755	2.01226	2.01226	1.71197	0	-0.997518	no
AT4G11290	0.00668081	0.00668081	0.0100593	0.0165305	0.0165305	0.0165305	0.0132047	-57.4379	2.016	2.016	1.83826	0	-0.59043	no
AT5G19950	0.0066729	0.0066729	0.0382121	0.00352693	0.00352693	0.075	0.0245894	-27.5942	2.01651	2.01651	1.25862	0	-2.51764	no
AT1G21610	0.00663596	0.00663596	0.0455168	0.00398988	0.00398988	0.075	0.0145815	-52.6773	2.01892	2.01892	1.18265	0	-2.77802	no
AT4G00830	0.00579453	0.00579453	0.0070494	0.0103011	0.0103011	0.0103011	0.00254439	-136.479	2.07781	2.07781	1.99267	0	-0.28281	no
AT1G08710	0.00561148	0.00561148	0.0399619	0.001	0.001	0.075	0.0291728	-19.3899	2.09175	2.09175	1.23918	0	-2.83217	no
AT5G16750	0.00524916	0.00524916	0.00732713	0.00861472	0.00861472	0.00861472	0.00828226	-79.8278	2.12074	2.12074	1.97589	0	-0.481161	no
AT3G55740	0.00441391	0.00441391	0.00965815	0	0	0	0.0245065	-32.8748	2.196	2.196	1.85593	0	-1.12969	Yes
AT2G01540	0.00346196	0.00346196	0.0152919	0.00265256	0.00265256	0.0473689	0.010902	-66.636	2.3015	2.3015	1.65636	0	-2.14311	no
AT1G78830	0.00344463	0.00344463	0.00505363	0.00798075	0.00798075	0.00798075	0.0128172	-61.4877	2.30368	2.30368	2.13722	0	-0.552971	Yes
AT1G35220	0.00285676	0.00285676	0.0110164	0.001	0.001	0.0243711	0.00884577	-76.6683	2.38495	2.38495	1.79879	0	-1.9472	no
AT4G26240	0.00271977	0.00271977	0.0046227	0	0	0	0.0425336	-6.40981	2.40629	2.40629	2.17593	0	-0.765253	no
AT1G27020	0.0027027	0.0027027	0.00488298	0	0	0	0.0259262	-30.1718	2.40903	2.40903	2.15214	0	-0.853361	Yes
AT2G17760	0.00249193	0.00249193	0.00436393	0	0	0	0.0384061	-11.3095	2.44429	2.44429	2.20095	0	-0.808366	Yes
AT3G24503	0.00248986	0.00248986	0.00403865	0	0	0	0.0194404	-43.991	2.44465	2.44465	2.23459	0	-0.697809	no
AT5G02500	0.00238619	0.00238619	0.00304904	0	0	0	0.00870932	-82.533	2.46312	2.46312	2.35666	0	-0.353644	no
AT1G48650	0.00211261	0.00211261	0.028732	0.001	0.001	0.0749968	0.00861136	-77.9574	2.51601	2.51601	1.38246	0	-3.76556	no
AT2G29400	0.00189378	0.00189378	0.00256762	0	0	0	0.00732154	-90.8645	2.5635	2.5635	2.43129	0	-0.439167	no
AT2G36850	0.00167965	0.00167965	0.00320169	0	0	0	0.0103351	-74.3179	2.61561	2.61561	2.33545	0	-0.930677	no
AT4G37180	0.0676538	0.0676538	0.00422247	0.075	0.075	0.075	0.0380168	-9.30017	1.01053	1.01053	2.21526	0	4.00201	no
AT1G73150	0.0378009	0.0378009	0.00458946	0.0215914	0.0215914	0.001	0.0279472	-21.4501	1.26332	1.26332	2.17906	0	3.04202	no
AT4G29000	0.0367547	0.0367547	0.00478237	0.0251146	0.0384502	0.00282107	0.0233289	-27.369	1.27551	1.27551	2.16118	0	2.94213	no
AT3G06355	0.0294902	0.0294902	0.0152712	0.0152793	0.0152793	0.00683631	0.00399145	-114.866	1.37115	1.37115	1.65695	0	0.949419	no
AT5G62600	0.0285855	0.0285855	0.00384602	0.0527307	0.0527307	0.00537998	0.0183833	-41.556	1.38468	1.38468	2.25581	0	2.89385	no
AT4G01410	0.0281592	0.0281592	0.0158253	0.0145728	0.0145728	0.0145728	0.011647	-66.0832	1.3912	1.3912	1.64147	0	0.831372	no
AT5G59780	0.0279169	0.0279169	0.00757753	0.023002	0.023002	0.00536451	0.0105051	-68.416	1.39496	1.39496	1.9613	0	1.88134	no
AT1G03650	0.0256266	0.0256266	0.00218612	0.026551	0.026551	0.001	0.0529424	9.21642	1.43213	1.43213	2.50115	0	3.5512	no
AT5G42510	0.0242251	0.0242251	0.00236979	0.0368171	0.0368171	0.001	0.0370856	-7.87035	1.45656	1.45656	2.46612	0	3.35367	no
AT5G65940	0.0231027	0.0231027	0.00350507	0.075	0.075	0.00607072	0.0102798	-69.4567	1.47716	1.47716	2.29613	0	2.72054	no
AT2G01950	0.0230308	0.0230308	0.0017679	0.0294313	0.0294313	0.001	0.0136394	-55.8833	1.47852	1.47852	2.59337	0	3.70345	no
AT1G01930	0.0224214	0.0224214	0.00410812	0.0143622	0.0143622	0.001	0.0259305	-25.0453	1.49016	1.49016	2.22718	0	2.44833	no
AT4G17900	0.0202532	0.0202532	0.00169152	0.0341893	0.0341893	0.00156926	0.0135649	-56.1461	1.53433	1.53433	2.61255	0	3.58176	Yes
AT1G30110	0.0192803	0.0192803	0.00215873	0.0219369	0.046303	0.001	0.0177985	-40.3566	1.55571	1.55571	2.50663	0	3.15887	Yes
AT1G22870	0.0192686	0.0192686	0.00197622	0.014531	0.014531	0.001	0.0299525	-18.124	1.55598	1.55598	2.54499	0	3.28543	no
AT1G54770	0.0179063	0.0179063	0.0059644	0.0137671	0.0137671	0.0137671	0.0112887	-67.5831	1.58782	1.58782	2.06526	0	1.58601	no
AT1G73490	0.0175455	0.0175455	0.0110995	0.0131589	0.0131589	0.0131589	0.0055565	-101.607	1.59666	1.59666	1.79552	0	0.660611	no
AT1G01540	0.0173471	0.0173471	0.0033632	0.0129054	0.0129054	0.001	0.0109444	-66.4494	1.6016	1.6016	2.31407	0	2.36679	no
AT5G24930	0.0173408	0.0173408	0.00954615	0.00676265	0.00676265	0.00676265	0.0145959	-55.25	1.60176	1.60176	1.861	0	0.861181	no
AT1G25570	0.0171436	0.0171436	0.00273776	0.0165659	0.0165659	0.001	0.0177566	-43.221	1.60672	1.60672	2.40343	0	2.64661	no
AT5G50970	0.0163107	0.0163107	0.0042163	0.010475	0.010475	0.010475	0.0270435	-25.6481	1.62835	1.62835	2.21589	0	1.95177	no
AT5G22040	0.0160992	0.0160992	0.0032066	0.0124751	0.0124751	0.00118745	0.0117781	-62.926	1.63402	1.63402	2.33478	0	2.32787	no
AT5G23860	0.0160409	0.0160409	0.00568231	0.0118972	0.0118972	0.00224377	0.00511115	-102.997	1.6356	1.6356	2.0863	0	1.49721	no
AT1G27210	0.0157594	0.0157594	0.00213334	0.010939	0.0191768	0.001	0.0157463	-46.237	1.64329	1.64329	2.51177	0	2.88503	no
AT3G54810	0.0156233	0.0156233	0.00632064	0.0100939	0.0100939	0.0100939	0.0194799	-41.3951	1.64705	1.64705	2.04006	0	1.30556	no
AT2G33990	0.0155722	0.0155722	0.00426288	0.0100269	0.0100269	0.00144847	0.00910303	-75.2922	1.64848	1.64848	2.21112	0	1.86907	no
AT3G23750	0.0146293	0.0146293	0.00218851	0.0117154	0.0369013	0.001	0.0123114	-58.0489	1.6756	1.6756	2.50068	0	2.74084	no
AT1G15240	0.0143114	0.0143114	0.00376582	0.0100361	0.0100361	0.001	0.00964866	-72.4981	1.68514	1.68514	2.26497	0	1.92613	no
AT1G26370	0.014152	0.014152	0.00449357	0.00991628	0.00991628	0.00991628	0.021005	-37.777	1.69001	1.69001	2.18823	0	1.65507	no
AT4G30960	0.0139253	0.0139253	0.00687115	0.0162808	0.0162808	0.00806375	0.0030488	-127.797	1.69702	1.69702	2.0038	0	1.01908	no
AT1G77740	0.0135056	0.0135056	0.00126627	0.00987726	0.0147712	0.001	0.0109488	-63.6793	1.71031	1.71031	2.7383	0	3.4149	no
AT1G15720	0.0132923	0.0132923	0.00396016	0.0116115	0.0116115	0.0116115	0.0578309	10.8356	1.71722	1.71722	2.24311	0	1.74696	no
AT4G27430	0.0132215	0.0132215	0.00529523	0.0102351	0.0156572	0.00329137	0.00585358	-93.7356	1.71955	1.71955	2.11694	0	1.32012	no
AT4G14270	0.01302	0.01302	0.00389354	0.00791314	0.00791314	0.00791314	0.0199699	-40.2028	1.72622	1.72622	2.25048	0	1.74157	no
AT2G33435	0.0129946	0.0129946	0.0054647	0.0108401	0.0108401	0.0108401	0.0169769	-47.9965	1.72706	1.72706	2.10326	0	1.2497	no
AT5G64090	0.012829	0.012829	0.0038701	0.00934382	0.00934382	0.00227649	0.00879175	-76.9623	1.73263	1.73263	2.2531	0	1.72897	no
AT2G36740	0.0126475	0.0126475	0.00679223	0.00821293	0.00821293	0.00821293	0.0125893	-62.3488	1.73882	1.73882	2.00881	0	0.896892	no
AT2G46180	0.0125205	0.0125205	0.00428275	0.00809591	0.00809591	0.001	0.00962569	-72.6125	1.7432	1.7432	2.2091	0	1.54769	no
AT3G12980	0.0124663	0.0124663	0.0047012	0.00538816	0.0086439	0.00538816	0.00650341	-91.4337	1.74509	1.74509	2.16862	0	1.40693	no
AT1G75080	0.0124257	0.0124257	0.00509529	0.00867781	0.00867781	0.00867781	0.0151181	-53.5628	1.74651	1.74651	2.13366	0	1.28609	no
AT5G65310	0.0123489	0.0123489	0.00594425	0.0071005	0.0071005	0.0071005	0.0173591	-46.928	1.7492	1.7492	2.06673	0	1.05481	no
AT5G54300	0.012177	0.012177	0.00152552	0.0136462	0.0136462	0.0136462	0.0435445	-2.78403	1.75528	1.75528	2.65741	0	2.99679	no
AT2G44680	0.0120503	0.0120503	0.00731333	0.00598396	0.00598396	0.00598396	0.00773024	-85.7588	1.75983	1.75983	1.97671	0	0.720465	no
AT1G60640	0.0119459	0.0119459	0.0040923	0.010304	0.010304	0.010304	0.00621389	-96.2398	1.76361	1.76361	2.22886	0	1.54553	no
AT5G19310	0.0116125	0.0116125	0.00272024	0.0107374	0.0107374	0.001	0.0139015	-54.9695	1.7759	1.7759	2.40622	0	2.09387	no
AT4G36780	0.0113446	0.0113446	0.00214179	0.0110418	0.0110418	0.001	0.0180348	-42.4749	1.78604	1.78604	2.51005	0	2.40511	no
AT5G51940	0.0111107	0.0111107	0.00260805	0.0260358	0.0260358	0.001	0.0162294	-47.5377	1.79508	1.79508	2.42451	0	2.09091	no
AT5G59030	0.0107119	0.0107119	0.00676977	0.0055047	0.0055047	0.0055047	0.00556566	-101.528	1.81096	1.81096	2.01025	0	0.662034	no
AT2G33500	0.0105233	0.0105233	0.00280986	0	0	0	0.0240338	-33.8097	1.81867	1.81867	2.39214	0	1.90502	no
AT4G15180	0.0104698	0.0104698	0.00396462	0.00613587	0.00613587	0.00613587	0.0113217	-67.4431	1.82089	1.82089	2.24262	0	1.40099	no
AT1G70620	0.0103138	0.0103138	0.00347713	0.00699382	0.00699382	0.001	0.00693587	-88.3435	1.82741	1.82741	2.29961	0	1.56861	no
AT4G02800	0.0101531	0.0101531	0.00497843	0	0	0	0.0196364	-43.5094	1.83423	1.83423	2.14373	0	1.02815	no
AT2G28380	0.0100484	0.0100484	0.0030963	0.00725876	0.0152526	0.001	0.0051126	-100.232	1.83873	1.83873	2.34998	0	1.69835	no
AT5G11160	0.00989353	0.00989353	0.00489266	0	0	0	0.0214213	-39.3334	1.84547	1.84547	2.15128	0	1.01587	no
AT2G18860	0.00954496	0.00954496	0.00244521	0	0	0	0.041087	-8.07067	1.86105	1.86105	2.45251	0	1.96478	no
AT1G69040	0.00942957	0.00942957	0.00222927	0.00617584	0.00617584	0.001	0.0109309	-66.509	1.86633	1.86633	2.49266	0	2.08062	no
AT4G37880	0.00912818	0.00912818	0.00129668	0.00604733	0.0135653	0.00604733	0.0138261	-55.2304	1.88044	1.88044	2.72799	0	2.81551	no
AT4G35335	0.00876662	0.00876662	0.00204318	0	0	0	0.0504757	1.80767	1.89799	1.89799	2.53052	0	2.10121	no
AT3G17090	0.00868769	0.00868769	0.00113117	0.0184402	0.0184402	0.001	0.0143887	-53.3163	1.90192	1.90192	2.7873	0	2.94115	no
AT3G49600	0.00836947	0.00836947	0.00134491	0.00844912	0.0292857	0.00844912	0.0146588	-52.4233	1.91813	1.91813	2.71213	0	2.63763	no
AT1G78150	0.00812552	0.00812552	0.00255566	0.010915	0.010915	0.00150284	0.00463232	-107.719	1.93097	1.93097	2.43332	0	1.66877	no
AT4G01860	0.00782142	0.00782142	0.00188868	0.0132768	0.0132768	0.0132768	0.0248233	-29.76	1.94754	1.94754	2.56467	0	2.05005	no
AT3G18480	0.0077225	0.0077225	0.00271976	0.00574739	0.0102415	0.001	0.00638283	-89.5808	1.95307	1.95307	2.4063	0	1.50559	no
AT4G32040	0.00741607	0.00741607	0.00376822	0.00488444	0.00488444	0.00488444	0.00987941	-73.9839	1.97065	1.97065	2.26469	0	0.97677	no
AT1G55000	0.00737779	0.00737779	0.00296839	0.00677223	0.00677223	0.001	0.00747533	-84.7482	1.9729	1.9729	2.3683	0	1.31351	no
AT5G45300	0.00724829	0.00724829	0.00216949	0	0	0	0.0221701	-37.6842	1.98059	1.98059	2.50447	0	1.74029	no
AT5G57100	0.00709597	0.00709597	0.00124686	0	0	0	0.0508996	2.2091	1.98981	1.98981	2.74501	0	2.50871	no
AT3G25410	0.00706281	0.00706281	0.00161547	0	0	0	0.0336146	-17.7058	1.99185	1.99185	2.63253	0	2.12829	no
AT1G65660	0.00667673	0.00667673	0.00340144	0.00486759	0.00486759	0.00486759	0.0132102	-60.0382	2.01626	2.01626	2.30916	0	0.972998	no
AT3G20620	0.0064207	0.0064207	0.00207733	0	0	0	0.0298832	-23.3537	2.03324	2.03324	2.52332	0	1.628	no
AT2G35030	0.00630959	0.00630959	0.00119713	0	0	0	0.0541817	5.20853	2.04082	2.04082	2.76268	0	2.39796	no
AT5G18230	0.00597002	0.00597002	0.00276253	0.0058685	0.0058685	0.001	0.00584325	-96.5716	2.06485	2.06485	2.39952	0	1.11175	no
AT5G66460	0.00536745	0.00536745	0.00181889	0	0	0	0.0291682	-24.516	2.11106	2.11106	2.58102	0	1.56118	no
AT3G18050	0.00523467	0.00523467	0.00159052	0	0	0	0.00676574	-94.6541	2.12194	2.12194	2.63929	0	1.7186	no
AT3G07690	0.00515914	0.00515914	0.00129537	0	0	0	0.0215282	-39.0946	2.12825	2.12825	2.72843	0	1.99377	no
AT5G24360	0.00488914	0.00488914	0.00128161	0	0	0	0.0286773	-25.3309	2.15159	2.15159	2.73307	0	1.93162	no
AT2G17450	0.00464141	0.00464141	0.00119274	0	0	0	0.0388515	-10.7561	2.17418	2.17418	2.76428	0	1.96028	no
AT5G11580	0.0045991	0.0045991	0.00228232	0	0	0	0.00718926	-91.7397	2.17815	2.17815	2.48245	0	1.01085	no
AT1G20540	0.00419073	0.00419073	0.00135016	0	0	0	0.0308742	-21.7878	2.21854	2.21854	2.71044	0	1.63408	no
AT3G47890	0.0041838	0.0041838	0.00231697	0	0	0	0.0118816	-67.6245	2.21925	2.21925	2.4759	0	0.852572	no
AT3G16000	0.00412398	0.00412398	0.00106786	0	0	0	0.0112262	-70.3479	2.22551	2.22551	2.81231	0	1.94931	no
AT2G40600	0.00409246	0.00409246	0.00117501	0.00791254	0.00791254	0.00791254	0.015055	-53.7636	2.22884	2.22884	2.77079	0	1.8003	no
AT3G01770	0.00395282	0.00395282	0.00145745	0	0	0	0.0139271	-59.9997	2.24392	2.24392	2.67723	0	1.43944	no
AT5G56290	0.0026784	0.0026784	0.00109967	0	0	0	0.0141789	-59.1398	2.41295	2.41295	2.79956	0	1.2843	no
AT1G67950	0.0354856	0.0354856	0.0100672	0.0274619	0.0274619	0.001	0.023502	-29.7653	1.29077	1.29077	1.83792	0	1.81757	no
AT5G66200	0.0148873	0.0148873	0.00563259	0.0145542	0.0239695	0.0145542	0.00556721	-98.8944	1.66801	1.66801	2.09012	0	1.40221	no
AT5G40380	0.0112048	0.0112048	0.000994765	0.001	0.001	0.001	0.045304	1.73759	1.79142	1.79142	2.84311	0	3.49362	no
AT3G18240	0.0111112	0.0111112	0.00480844	0.0196901	0.0196901	0.001	0.0150243	-51.2413	1.79506	1.79506	2.15882	0	1.20837	no
AT4G24800	0.0097873	0.0097873	0.00591557	0.00981354	0.00981354	0.00981354	0.00387969	-116.229	1.85016	1.85016	2.06883	0	0.726395	no
AT1G29170	0.00961187	0.00961187	0.00139048	0.0119193	0.0119193	0.001	0.0168588	-45.7114	1.85802	1.85802	2.69766	0	2.78923	no
AT1G12845	0.00817484	0.00817484	0.00617222	0.00374638	0.00374638	0.00374638	0.0104298	-71.3817	1.92835	1.92835	2.05038	0	0.405401	no
AT4G36730	0.00814279	0.00814279	0.00279731	0.00948165	0.00948165	0.001	0.00995845	-70.9811	1.93005	1.93005	2.39408	0	1.54148	no
AT3G01650	0.00757511	0.00757511	0.00342808	0.0127137	0.0127137	0.0127137	0.0221371	-35.2573	1.96144	1.96144	2.30577	0	1.14387	no
AT2G46030	0.0057556	0.0057556	0.00332963	0	0	0	0.0191265	-44.7724	2.08073	2.08073	2.31843	0	0.789606	no
AT5G51400	0.0055352	0.0055352	0.00400133	0.0020259	0.00515102	0.0020259	0.00698411	-88.0108	2.09769	2.09769	2.23862	0	0.468159	no
AT2G24762	0.00527347	0.00527347	0.00313356	0.00600533	0.0318995	0.00600533	0.0156098	-49.4061	2.11873	2.11873	2.34479	0	0.750948	no
AT1G20670	0.00512844	0.00512844	0.00104363	0.00169248	0.00798313	0.00169248	0.0153764	-47.378	2.13084	2.13084	2.82228	0	2.2969	no
AT4G25440	0.00478319	0.00478319	0.0028517	0	0	0	0.0389202	-10.6713	2.16111	2.16111	2.38572	0	0.74615	no
AT5G50320	0.00428649	0.00428649	0.00134694	0.00876996	0.00276589	0.00276589	0.0137827	-55.3816	2.20872	2.20872	2.71148	0	1.67011	no
AT2G44980	0.00400277	0.00400277	0.00099694	0	0	0	0.0520805	3.31006	2.23846	2.23846	2.84216	0	2.00542	no
AT3G17900	0.00377684	0.00377684	0.00117353	0.001	0.00647292	0.001	0.0156851	-46.4239	2.2637	2.2637	2.77133	0	1.68633	no
AT4G22160	0.00360563	0.00360563	0.00117056	0	0	0	0.0579619	8.44581	2.28384	2.28384	2.77243	0	1.62306	no
AT4G36515	0.00358544	0.00358544	0.00243437	0	0	0	0.0221731	-37.6776	2.28628	2.28628	2.45444	0	0.558598	no
AT2G42780	0.0035293	0.0035293	0.00205494	0	0	0	0.0178386	-48.1184	2.29314	2.29314	2.52803	0	0.78029	no
AT1G26180	0.00346271	0.00346271	0.00140529	0	0	0	0.0362924	-14.0267	2.30141	2.30141	2.69306	0	1.30104	no
AT1G32630	0.00326587	0.00326587	0.00155146	0	0	0	0.0442793	-4.4791	2.32683	2.32683	2.65009	0	1.07384	no
AT1G52380	0.00321077	0.00321077	0.00219756	0.00263511	0.00263511	0.00263511	0.0134968	-56.3875	2.33422	2.33422	2.49889	0	0.547017	no
AT5G40740	0.00306798	0.00306798	0.00153043	0.00159476	0.00159476	0.00159476	0.0146056	-52.5978	2.35397	2.35397	2.65601	0	1.00335	no
AT1G13980	0.00295963	0.00295963	0.00124822	0	0	0	0.0165364	-51.7569	2.36959	2.36959	2.74454	0	1.24555	no
AT4G30310	0.00252644	0.00252644	0.00170389	0	0	0	0.014649	-57.5742	2.43832	2.43832	2.60938	0	0.568273	no
AT3G48210	0.00235958	0.00235958	0.00138647	0	0	0	0.0247712	-32.3592	2.46799	2.46799	2.69891	0	0.767111	no
AT3G54050	0.00154687	0.00154687	0.0010201	0.001	0.001	0.001	0.0061636	-94.0097	2.65137	2.65137	2.83218	0	0.600643	no
AT2G01008	0.00786989	0.00786989	0.015414	0.001	0.0149175	0.0149175	0.0139133	-54.9289	1.94486	1.94486	1.65291	0	-0.969821	no
AT3G04760	0.00699815	0.00699815	0.0401296	0.00299324	0.0106048	0.075	0.00730104	-83.1294	1.99584	1.99584	1.23736	0	-2.51962	no
AT2G46420	0.00576774	0.00576774	0.0248691	0.001	0.001	0.0168223	0.0185891	-41.0217	2.07982	2.07982	1.44516	0	-2.10828	no
AT5G13610	0.00574862	0.00574862	0.0361406	0.00264344	0.013037	0.075	0.011991	-59.3145	2.08126	2.08126	1.28283	0	-2.65233	no
AT5G51960	0.00482824	0.00482824	0.0127681	0.00236559	0.00236559	0.00877467	0.00708276	-87.3375	2.15704	2.15704	1.7347	0	-1.40297	no
AT3G16410	0.00467385	0.00467385	0.0147191	0.00412015	0.00412015	0.0139603	0.0098461	-71.5258	2.17115	2.17115	1.67294	0	-1.655	no
AT3G18750	0.00452706	0.00452706	0.0645742	0.0024493	0.0024493	0.075	0.0305898	-17.1133	2.18501	2.18501	1.03077	0	-3.83431	no
AT2G19560	0.00400379	0.00400379	0.0590631	0.00244237	0.00244237	0.075	0.0182282	-41.9628	2.23835	2.23835	1.06951	0	-3.88282	no
AT1G05385	0.00379892	0.00379892	0.0252023	0.001	0.001	0.0207602	0.0277865	-21.7269	2.26117	2.26117	1.43939	0	-2.7299	no
AT3G03160	0.00330095	0.00330095	0.00575463	0.00580598	0.00580598	0.00580598	0.00581315	-99.4397	2.32219	2.32219	2.08081	0	-0.80184	no
AT3G47965	0.00325115	0.00325115	0.00832008	0	0	0	0.0345112	-16.4422	2.32879	2.32879	1.9207	0	-1.35565	no
AT4G31350	0.00271618	0.00271618	0.00744539	0	0	0	0.0214361	-39.3002	2.40687	2.40687	1.96894	0	-1.45477	no
AT4G34120	0.00257571	0.00257571	0.0130371	0.00116726	0.00116726	0.0194005	0.00629135	-93.0249	2.42993	2.42993	1.72565	0	-2.33958	Yes
AT3G02580	0.00249354	0.00249354	0.00797426	0.001	0.001	0.0137741	0.00539374	-100.414	2.44401	2.44401	1.93913	0	-1.67716	no
AT1G04690	0.00230626	0.00230626	0.00641102	0.001	0.0046088	0.0046088	0.00435377	-110.695	2.47792	2.47792	2.0339	0	-1.475	no
AT1G80490	0.00219941	0.00219941	0.00567287	0	0	0	0.0202194	-42.105	2.49852	2.49852	2.08702	0	-1.36696	no
AT2G37190	0.00211171	0.00211171	0.00319742	0	0	0	0.00239957	-144.41	2.51619	2.51619	2.33603	0	-0.598493	no
AT5G05010	0.00210702	0.00210702	0.00502361	0	0	0	0.00350995	-126.155	2.51716	2.51716	2.13981	0	-1.25352	no
AT5G27850	0.00193299	0.00193299	0.00409889	0	0	0	0.00375858	-122.87	2.5546	2.5546	2.22816	0	-1.0844	no
AT4G03960	0.00183015	0.00183015	0.0830922	0.001	0.001	0.075	0.047023	3.5252	2.57834	2.57834	0.921265	0	-5.50468	no
AT3G44590	0.00165123	0.00165123	0.00441975	0	0	0	0.00490119	-110.129	2.62302	2.62302	2.19543	0	-1.42043	no
AT4G01040	0.00164847	0.00164847	0.0076283	0.0125275	0.001	0.0125275	0.0121234	-61.5388	2.62374	2.62374	1.9584	0	-2.21023	no
AT2G27720	0.00158959	0.00158959	0.0030532	0	0	0	0.00165219	-162.323	2.63954	2.63954	2.35607	0	-0.94167	no
AT2G03510	0.00155003	0.00155003	0.00367601	0	0	0	0.0114027	-69.5993	2.65049	2.65049	2.27545	0	-1.24585	no
AT5G27770	0.00145656	0.00145656	0.00344162	0.00418883	0.001	0.00418883	0.00237824	-139.72	2.6775	2.6775	2.30406	0	-1.24052	no
AT4G13930	0.00141517	0.00141517	0.00312655	0	0	0	0.00625324	-98.4352	2.69002	2.69002	2.34576	0	-1.1436	no
AT4G29840	0.00136538	0.00136538	0.00565985	0.001	0.00681791	0.00681791	0.00747993	-84.7186	2.70557	2.70557	2.08802	0	-2.05146	no
AT5G54430	0.00127548	0.00127548	0.0114487	0.001	0.001	0.0229622	0.00576034	-97.2576	2.73515	2.73515	1.78207	0	-3.16607	no
AT3G22890	0.00124828	0.00124828	0.00262269	0	0	0	0.005657	-103.245	2.74451	2.74451	2.42208	0	-1.0711	Yes
AT3G61110	0.00115134	0.00115134	0.00314981	0	0	0	0.00493817	-109.768	2.77962	2.77962	2.34254	0	-1.45195	no
AT5G57290	0.00110753	0.00110753	0.00266396	0	0	0	0.00348818	-126.454	2.79647	2.79647	2.4153	0	-1.26622	no
AT3G44010	0.00107891	0.00107891	0.00416309	0	0	0	0.0095496	-78.1119	2.80784	2.80784	2.22141	0	-1.94809	no
AT3G23390	0.00107035	0.00107035	0.0027962	0	0	0	0.00316328	-131.147	2.8113	2.8113	2.39426	0	-1.38538	no
AT3G09200	0.00102479	0.00102479	0.0024637	0	0	0	0.00590273	-101.204	2.83019	2.83019	2.44924	0	-1.2655	no
AT5G20060	0.00102293	0.00102293	0.010016	0.001	0.001	0.0158994	0.00822249	-80.1755	2.83098	2.83098	1.84013	0	-3.29153	no
AT3G22110	0.00100027	0.00100027	0.00267008	0	0	0	0.0061662	-99.1079	2.84071	2.84071	2.4143	0	-1.41649	no
AT5G60640	0.00096631	0.00096631	0.00345287	0	0	0	0.0119292	-67.4324	2.85571	2.85571	2.30265	0	-1.83724	no
AT5G40190	0.0142159	0.0142159	0.0521549	0.0124971	0.0219471	0.075	0.00573173	-94.7454	1.68805	1.68805	1.12353	0	-1.8753	no
AT5G61310	0.00934933	0.00934933	0.017719	0.00511073	0.00511073	0.0144642	0.00999903	-70.7859	1.87004	1.87004	1.59239	0	-0.922359	no
AT5G48590	0.00732528	0.00732528	0.0203348	0.0037275	0.0037275	0.0429424	0.0111873	-65.3958	1.976	1.976	1.53259	0	-1.47299	no
AT3G55380	0.00714709	0.00714709	0.00955631	0.00469219	0.00662914	0.00662914	0.00287985	-130.534	1.9867	1.9867	1.86054	0	-0.419098	no
AT5G56780	0.00537063	0.00537063	0.0410148	0.001	0.001	0.075	0.03752	-7.31144	2.1108	2.1108	1.22789	0	-2.93298	no
AT1G43860	0.00446105	0.00446105	0.00931876	0.00152796	0.00152796	0.0253393	0.0132618	-57.2309	2.19139	2.19139	1.87147	0	-1.06276	no
AT4G32900	0.00432001	0.00432001	0.00561079	0	0	0	0.0121988	-66.3597	2.20534	2.20534	2.0918	0	-0.377168	no
AT5G27400	0.00387875	0.00387875	0.00551914	0	0	0	0.024005	-33.8673	2.25213	2.25213	2.09895	0	-0.508854	no
AT5G38220	0.00334502	0.00334502	0.00626827	0	0	0	0.0291611	-24.5278	2.31643	2.31643	2.04368	0	-0.906052	no
AT5G10350	0.00331826	0.00331826	0.00550379	0.00378868	0.001	0.001	0.00585951	-96.4382	2.31991	2.31991	2.10016	0	-0.729997	no
AT1G09750	0.00325362	0.00325362	0.00421003	0	0	0	0.0124104	-65.5341	2.32846	2.32846	2.21654	0	-0.371783	no
AT5G49020	0.00313988	0.00313988	0.0055708	0.00397753	0.00397753	0.00397753	0.0113305	-67.4055	2.34391	2.34391	2.09491	0	-0.827172	no
AT5G09310	0.00230524	0.00230524	0.00365345	0	0	0	0.017274	-49.6622	2.47811	2.47811	2.27812	0	-0.664344	no
AT1G06110	0.00212293	0.00212293	0.00372155	0	0	0	0.0127124	-64.38	2.51389	2.51389	2.2701	0	-0.809842	no
AT5G15220	0.00191689	0.00191689	0.00318334	0	0	0	0.0136017	-61.1345	2.55823	2.55823	2.33794	0	-0.731776	no
AT1G07830	0.00179167	0.00179167	0.00280024	0	0	0	0.00766957	-88.6354	2.58757	2.58757	2.39363	0	-0.644251	no
AT2G35520	0.00170584	0.00170584	0.00296704	0.00801374	0.001	0.001	0.0126766	-59.3971	2.60889	2.60889	2.3685	0	-0.798541	no
AT5G19485	0.00163745	0.00163745	0.00307673	0	0	0	0.0177339	-48.4009	2.62666	2.62666	2.35274	0	-0.909947	no
AT2G19540	0.00155224	0.00155224	0.00234421	0.00216763	0.00216763	0.00216763	0.00581588	-96.797	2.64987	2.64987	2.47083	0	-0.594755	no
AT4G39235	0.00150923	0.00150923	0.0037446	0	0	0	0.0618113	11.5322	2.66207	2.66207	2.26742	0	-1.311	no
AT3G10160	0.00115839	0.00115839	0.00225375	0	0	0	0.0178538	-48.0776	2.77697	2.77697	2.48792	0	-0.960212	no
AT1G09460	0.088	0.088	0.049632	0.0564721	0.0564721	0.0564721	0.028895	-24.9678	0.896343	0.896343	1.14506	0	0.826234	no
AT4G19150	0.0794046	0.0794046	0.054439	0.075	0.075	0.075	0.0166802	-51.3414	0.94098	0.94098	1.10492	0	0.544584	no
AT4G32300	0.0769421	0.0769421	0.0453766	0.075	0.075	0.075	0.050266	1.60785	0.954662	0.954662	1.18399	0	0.761823	Yes
AT1G08315	0.0747263	0.0747263	0.00298477	0.075	0.075	0.001	0.0413853	-5.22512	0.967352	0.967352	2.36591	0	4.64592	no
AT4G15760	0.0694473	0.0694473	0.0519252	0.075	0.075	0.075	0.0262573	-29.5625	0.99917	0.99917	1.12545	0	0.419482	Yes
AT3G06540	0.0661986	0.0661986	0.0241506	0.075	0.075	0.075	0.0559066	6.7128	1.01998	1.01998	1.4579	0	1.45474	no
AT4G35730	0.0652565	0.0652565	0.00608866	0.075	0.075	0.00248004	0.050967	4.77095	1.0262	1.0262	2.0563	0	3.42192	no
AT2G45970	0.0606688	0.0606688	0.0410963	0.0312304	0.0312304	0.0312304	0.0113464	-69.8368	1.05786	1.05786	1.22702	0	0.561947	no
AT5G07670	0.0597528	0.0597528	0.018857	0.075	0.075	0.075	0.0493726	0.74703	1.06447	1.06447	1.56535	0	1.6639	no
AT5G14070	0.0587955	0.0587955	0.032052	0.0221371	0.0579087	0.0579087	0.0586465	11.5077	1.07148	1.07148	1.33497	0	0.875289	no
AT1G30570	0.056909	0.056909	0.013912	0.075	0.075	0.075	0.0520591	3.29029	1.08564	1.08564	1.69744	0	2.03233	no
AT3G58120	0.0568613	0.0568613	0.00757587	0.0341885	0.0706271	0.0341885	0.0201451	-37.1633	1.08601	1.08601	1.96139	0	2.90796	no
AT5G05230	0.0568234	0.0568234	0.0297483	0.075	0.0489382	0.0489382	0.0518901	5.63252	1.0863	1.0863	1.36736	0	0.933679	no
AT1G55920	0.0563166	0.0563166	0.0280811	0.075	0.075	0.075	0.0292998	-24.3	1.09019	1.09019	1.39241	0	1.00396	Yes
AT5G46710	0.055018	0.055018	0.00152732	0.075	0.075	0.075	0.0549366	8.37101	1.10032	1.10032	2.65689	0	5.17083	Yes
AT1G42990	0.0547193	0.0547193	0.0256628	0.075	0.075	0.075	0.0383719	-11.3523	1.10268	1.10268	1.43152	0	1.09237	Yes
AT4G14550	0.0545607	0.0545607	0.00229359	0.075	0.075	0.001	0.0467655	0.641374	1.10395	1.10395	2.48031	0	4.57218	no
AT1G10320	0.0538106	0.0538106	0.0216412	0.0498159	0.0723476	0.0723476	0.0416638	-4.90322	1.10996	1.10996	1.50554	0	1.31411	no
AT2G02230	0.0537808	0.0537808	0.00194839	0.075	0.075	0.001	0.0423917	-4.07187	1.1102	1.1102	2.55115	0	4.78674	Yes
AT3G50050	0.0532449	0.0532449	0.00141701	0.075	0.075	0.001	0.0506635	4.48433	1.11455	1.11455	2.68945	0	5.23173	no
AT1G61690	0.0509377	0.0509377	0.00195868	0.075	0.075	0.001	0.0218622	-35.8572	1.13379	1.13379	2.54886	0	4.70078	no
AT3G01040	0.047608	0.047608	0.00620095	0.0462739	0.075	0.00277228	0.0258433	-25.2069	1.16315	1.16315	2.04837	0	2.94064	no
AT4G16060	0.0465817	0.0465817	0.00354103	0.075	0.075	0.001	0.0597089	12.3695	1.17261	1.17261	2.2917	0	3.71752	no
AT3G46540	0.0464102	0.0464102	0.00337586	0.075	0.075	0.001	0.0221125	-35.3108	1.17421	1.17421	2.31244	0	3.78111	no
AT1G17590	0.0449892	0.0449892	0.00455717	0.0312374	0.0312374	0.001	0.0539756	7.52399	1.18772	1.18772	2.18213	0	3.30337	no
AT5G57710	0.0442493	0.0442493	0.0156227	0.0420863	0.075	0.0420863	0.00930358	-76.8664	1.19492	1.19492	1.64707	0	1.50201	Yes
AT4G03410	0.0436033	0.0436033	0.0210838	0.0316309	0.0316309	0.0316309	0.0497197	1.08335	1.20131	1.20131	1.51688	0	1.0483	no
AT1G78580	0.0427882	0.0427882	0.00363697	0.075	0.075	0.00387533	0.0276516	-24.5807	1.2095	1.2095	2.28009	0	3.5564	no
AT2G31560	0.0423586	0.0423586	0.025494	0.0218316	0.0218316	0.0218316	0.0142328	-56.4592	1.21388	1.21388	1.43439	0	0.732497	no
AT2G20100	0.0422829	0.0422829	0.0312751	0.0343091	0.0343091	0.0343091	0.0379045	-11.9406	1.21466	1.21466	1.34563	0	0.435061	no
AT2G02955	0.0415673	0.0415673	0.0225351	0.0297566	0.075	0.075	0.0206368	-38.6259	1.22207	1.22207	1.48797	0	0.883277	no
AT2G15890	0.0412278	0.0412278	0.030818	0.013856	0.013856	0.013856	0.0213575	-39.4766	1.22564	1.22564	1.35202	0	0.419846	no
AT2G01410	0.0410821	0.0410821	0.0317418	0.0224942	0.0224942	0.0224942	0.0231162	-35.6784	1.22717	1.22717	1.33919	0	0.372126	no
AT3G52250	0.0404303	0.0404303	0.01047	0.0321273	0.0471984	0.0321273	0.0128457	-58.7609	1.23412	1.23412	1.82088	0	1.94918	no
AT5G24350	0.0401114	0.0401114	0.00625582	0.075	0.075	0.075	0.0225677	-34.3326	1.23756	1.23756	2.04454	0	2.68074	no
AT3G43220	0.0400924	0.0400924	0.00314207	0.075	0.075	0.001	0.0424359	-4.02181	1.23776	1.23776	2.34361	0	3.67354	no
AT3G54130	0.0399804	0.0399804	0.00146377	0.075	0.075	0.075	0.0292536	-24.3759	1.23898	1.23898	2.67535	0	4.77154	no
AT5G43540	0.039276	0.039276	0.0275598	0.0225593	0.0225593	0.0225593	0.0260933	-29.8634	1.2467	1.2467	1.40055	0	0.511084	no
AT1G62050	0.0390973	0.0390973	0.00562547	0.029082	0.075	0.075	0.0601894	12.7542	1.24868	1.24868	2.09067	0	2.79702	no
AT5G15510	0.0390172	0.0390172	0.0263836	0.0284233	0.0284233	0.0284233	0.0521343	3.35956	1.24957	1.24957	1.41949	0	0.564468	no
AT3G12710	0.0388803	0.0388803	0.0248265	0.0205296	0.0205296	0.0205296	0.0259574	-30.114	1.2511	1.2511	1.44591	0	0.647156	no
AT5G56180	0.0381426	0.0381426	0.0291507	0.0267622	0.0460454	0.0460454	0.0284286	-23.2505	1.25941	1.25941	1.37618	0	0.387872	no
AT3G16560	0.0375009	0.0375009	0.014271	0.0282889	0.0282889	0.00878523	0.0101273	-72.7942	1.26678	1.26678	1.68637	0	1.39384	no
AT1G53500	0.0357705	0.0357705	0.00668307	0.0489701	0.0489701	0.00535766	0.0134452	-59.1917	1.2873	1.2873	2.01585	0	2.42019	no
AT3G02435	0.0356865	0.0356865	0.00109728	0.075	0.075	0.00100001	0.044744	-1.47968	1.28832	1.28832	2.80051	0	5.02337	no
AT3G20395	0.034936	0.034936	0.0268923	0.0129698	0.0129698	0.0129698	0.0148181	-57.0231	1.29755	1.29755	1.4112	0	0.377519	no
AT5G10650	0.0348304	0.0348304	0.0220215	0.0270085	0.0722562	0.0722562	0.0284045	-23.2913	1.29887	1.29887	1.49798	0	0.661434	no
AT1G70140	0.034684	0.034684	0.0018697	0.075	0.075	0.001	0.0547288	8.18914	1.3007	1.3007	2.56905	0	4.21339	Yes
AT5G49430	0.0342414	0.0342414	0.00243513	0.0410771	0.075	0.075	0.034152	-14.4461	1.30627	1.30627	2.4543	0	3.81367	no
AT3G49060	0.0342139	0.0342139	0.0126035	0.0331503	0.0331503	0.0331503	0.0240454	-31.2884	1.30662	1.30662	1.74033	0	1.44075	no
AT4G26080	0.0332605	0.0332605	0.00875776	0.075	0.075	0.075	0.0409396	-8.24324	1.3189	1.3189	1.89843	0	1.92518	Yes
AT5G11000	0.0331107	0.0331107	0.0105755	0.0300559	0.0715075	0.0300559	0.0138187	-57.8764	1.32086	1.32086	1.81653	0	1.64658	Yes
AT1G73350	0.0328735	0.0328735	0.00628449	0.0261703	0.0261703	0.00310326	0.0312981	-18.6349	1.32398	1.32398	2.04256	0	2.38706	no
AT1G28280	0.0325336	0.0325336	0.0218798	0.075	0.075	0.075	0.0178123	-48.1893	1.32849	1.32849	1.50078	0	0.572329	Yes
AT2G22430	0.0323356	0.0323356	0.0168906	0.021548	0.0321466	0.021548	0.00709719	-89.86	1.33114	1.33114	1.61318	0	0.936902	no
AT1G08720	0.0322434	0.0322434	0.00818088	0.0359759	0.0359759	0.0359759	0.0176993	-45.9963	1.33238	1.33238	1.92803	0	1.97868	no
AT2G41780	0.0313464	0.0313464	0.0234332	0.0235862	0.0235862	0.0235862	0.0348421	-15.9843	1.34464	1.34464	1.47099	0	0.419749	no
AT5G67480	0.0312347	0.0312347	0.0226438	0.0182513	0.0182513	0.0182513	0.00877189	-82.1894	1.34619	1.34619	1.48588	0	0.464034	no
AT3G01510	0.0310587	0.0310587	0.00826643	0.075	0.075	0.075	0.043203	-5.66028	1.34864	1.34864	1.92351	0	1.90966	no
AT2G30520	0.0310121	0.0310121	0.0251844	0.0111184	0.0111184	0.0111184	0.00549636	-104.628	1.34929	1.34929	1.43969	0	0.300303	no
AT4G17190	0.0303698	0.0303698	0.00207995	0.075	0.075	0.001	0.0240528	-31.2736	1.35838	1.35838	2.52277	0	3.86801	no
AT4G19530	0.0302416	0.0302416	0.0221165	0.0123424	0.0123424	0.0123424	0.0148838	-56.8109	1.36022	1.36022	1.49611	0	0.451413	no
AT3G55080	0.0301131	0.0301131	0.0100196	0.056717	0.0316237	0.056717	0.041573	-5.00794	1.36207	1.36207	1.83997	0	1.58757	no
AT2G32840	0.029774	0.029774	0.00664611	0.0208915	0.0208915	0.00122233	0.0271318	-25.4916	1.36699	1.36699	2.01826	0	2.16347	no
AT5G63830	0.0295622	0.0295622	0.00589529	0.0391787	0.0391787	0.0391787	0.0468055	-1.81584	1.37009	1.37009	2.07032	0	2.32612	no
AT4G24275	0.0293318	0.0293318	0.0225032	0.0122529	0.0122529	0.0122529	0.0113087	-69.9964	1.37349	1.37349	1.48858	0	0.382335	no
AT2G04880	0.0292704	0.0292704	0.0221344	0.025157	0.0674105	0.0674105	0.0180571	-45.0358	1.3744	1.3744	1.49576	0	0.403154	no
AT5G20740	0.0285041	0.0285041	0.00655691	0.0298051	0.0298051	0.0053368	0.0266295	-26.3886	1.38592	1.38592	2.02413	0	2.12008	no
AT2G32250	0.0281254	0.0281254	0.00616754	0.0200875	0.0200875	0.00249126	0.0207663	-38.3256	1.39173	1.39173	2.05071	0	2.18911	Yes
AT5G22880	0.0278177	0.0278177	0.0189074	0.0138993	0.0138993	0.0138993	0.0095717	-78.001	1.3965	1.3965	1.56419	0	0.557057	no
AT1G63880	0.0275444	0.0275444	0.0196338	0.0135415	0.0208081	0.0208081	0.0127653	-61.6824	1.40079	1.40079	1.54782	0	0.488416	no
AT4G35580	0.0269337	0.0269337	0.0151522	0.0266153	0.0266153	0.0266153	0.0242164	-33.4465	1.41053	1.41053	1.66035	0	0.829881	no
AT5G24890	0.0263478	0.0263478	0.00707052	0.0353526	0.075	0.075	0.0355421	-12.5312	1.42008	1.42008	1.99137	0	1.8978	no
AT3G25710	0.0263274	0.0263274	0.014231	0.0249774	0.061413	0.0249774	0.0162587	-50.0713	1.42042	1.42042	1.68759	0	0.887525	no
AT1G21400	0.026183	0.026183	0.0147836	0.0142774	0.0142774	0.0142774	0.0353465	-15.2943	1.42281	1.42281	1.67105	0	0.824633	no
AT2G03670	0.0261113	0.0261113	0.00566278	0.0196296	0.0196296	0.001	0.0419093	-4.62123	1.424	1.424	2.0878	0	2.20509	no
AT5G27270	0.0258165	0.0258165	0.00158149	0.075	0.075	0.075	0.0375599	-9.88056	1.42893	1.42893	2.64176	0	4.02894	no
AT2G12646	0.0257337	0.0257337	0.0170606	0.00911455	0.00911455	0.00911455	0.0223515	-37.293	1.43032	1.43032	1.60883	0	0.592994	no
AT5G67280	0.0254025	0.0254025	0.0170296	0.0257485	0.0257485	0.0257485	0.0276019	-27.1654	1.43595	1.43595	1.60962	0	0.576929	no
AT1G77080	0.0252314	0.0252314	0.00449096	0.075	0.075	0.00784818	0.0105914	-70.6434	1.43888	1.43888	2.18849	0	2.49012	no
AT5G66230	0.0249632	0.0249632	0.00745935	0.0190435	0.0190435	0.00296842	0.0356231	-12.4219	1.44353	1.44353	1.96812	0	1.74268	no
AT1G80080	0.0249233	0.0249233	0.0152255	0.0128015	0.0128015	0.0128015	0.0228198	-36.2977	1.44422	1.44422	1.65825	0	0.711009	no
AT1G65220	0.0247872	0.0247872	0.00278707	0.075	0.075	0.00479221	0.00939791	-76.3822	1.4466	1.4466	2.39568	0	3.15277	no
AT1G56010	0.0247526	0.0247526	0.0102913	0.0143734	0.0143734	0.00284058	0.0123425	-63.2993	1.4472	1.4472	1.82836	0	1.26616	no
AT1G04020	0.0247223	0.0247223	0.0171997	0.015512	0.015512	0.015512	0.041031	-8.13618	1.44774	1.44774	1.6053	0	0.52343	no
AT3G56320	0.0246362	0.0246362	0.0143132	0.0135681	0.0135681	0.0135681	0.0440137	-4.76787	1.44925	1.44925	1.68509	0	0.783436	no
AT2G31380	0.0245261	0.0245261	0.0199497	0.00890766	0.0138196	0.00890766	0.00384172	-119.321	1.4512	1.4512	1.54089	0	0.297952	no
AT2G15480	0.024243	0.024243	0.0104073	0.075	0.075	0.075	0.052685	3.86392	1.45624	1.45624	1.82349	0	1.21997	Yes
AT5G25840	0.0242252	0.0242252	0.0170404	0.00991404	0.00991404	0.00991404	0.0274809	-27.3764	1.45656	1.45656	1.60935	0	0.507549	no
AT4G38410	0.0241452	0.0241452	0.00789807	0.0241333	0.0241333	0.001	0.0372243	-10.3114	1.45799	1.45799	1.9433	0	1.61216	no
AT1G08010	0.0239855	0.0239855	0.00961	0.0113656	0.0263217	0.0263217	0.0195411	-41.2446	1.46088	1.46088	1.8581	0	1.31955	no
AT5G11890	0.0239794	0.0239794	0.0167986	0.0183322	0.0183322	0.0183322	0.010645	-72.8994	1.46099	1.46099	1.61555	0	0.513454	no
AT4G13575	0.0237503	0.0237503	0.017658	0.011149	0.011149	0.011149	0.0221528	-37.7217	1.46516	1.46516	1.59388	0	0.427625	no
AT5G07100	0.0233498	0.0233498	0.0150291	0.00965245	0.0156021	0.0156021	0.0210007	-37.7868	1.47254	1.47254	1.66389	0	0.635649	no
AT5G03440	0.0233382	0.0233382	0.00421263	0.0144418	0.0144418	0.001	0.0257496	-28.0014	1.47276	1.47276	2.21627	0	2.4699	no
AT2G01670	0.0233209	0.0233209	0.0164932	0.0164344	0.0164344	0.0164344	0.00642421	-97.1404	1.47308	1.47308	1.62352	0	0.499751	Yes
AT4G10620	0.023033	0.023033	0.0069292	0.0191882	0.0305914	0.0305914	0.0319884	-17.5877	1.47848	1.47848	2.00014	0	1.73294	no
AT1G20190	0.022982	0.022982	0.0149629	0.00777245	0.00777245	0.00777245	0.0277726	-26.8694	1.47944	1.47944	1.66581	0	0.619114	no
AT4G38940	0.0229368	0.0229368	0.00529845	0.037433	0.075	0.037433	0.0392088	-7.81828	1.48029	1.48029	2.11668	0	2.11402	Yes
AT1G01110	0.0229019	0.0229019	0.0176815	0.0131135	0.0131135	0.0131135	0.0148751	-56.8389	1.48095	1.48095	1.59331	0	0.373227	no
AT3G10040	0.0228994	0.0228994	0.00902474	0.0131948	0.0131948	0.0020691	0.0184203	-44.0797	1.481	1.481	1.88539	0	1.34336	no
AT5G42940	0.0228014	0.0228014	0.00687563	0.0224766	0.0224766	0.00927355	0.0273033	-25.1893	1.48286	1.48286	2.00351	0	1.72956	no
AT1G32170	0.0227964	0.0227964	0.011292	0.0238471	0.0359552	0.0238471	0.0146765	-54.9857	1.48296	1.48296	1.78806	0	1.01351	Yes
AT5G67580	0.0227509	0.0227509	0.00715712	0.0203724	0.0203724	0.0042283	0.0146216	-55.1657	1.48383	1.48383	1.98609	0	1.66847	no
AT3G45640	0.0227455	0.0227455	0.0177544	0.0340281	0.0207741	0.0207741	0.0169074	-48.1936	1.48393	1.48393	1.59152	0	0.357402	Yes
AT5G43700	0.0227416	0.0227416	0.0124577	0.00720018	0.0119697	0.00720018	0.00442819	-112.502	1.484	1.484	1.74539	0	0.868301	no
AT4G11860	0.0226195	0.0226195	0.00176417	0.027804	0.027804	0.001	0.0342471	-14.3127	1.48634	1.48634	2.59428	0	3.6805	no
AT5G03380	0.0224502	0.0224502	0.0143089	0.0229	0.0229	0.0229	0.0066109	-95.7654	1.4896	1.4896	1.68522	0	0.649821	Yes
AT1G01550	0.0223606	0.0223606	0.0126152	0.0145984	0.0145984	0.00952613	0.00156299	-162.489	1.49134	1.49134	1.73993	0	0.825794	Yes
AT2G45160	0.0221686	0.0221686	0.0148728	0.00944431	0.00944431	0.00944431	0.00754044	-89.4504	1.49509	1.49509	1.66843	0	0.575842	no
AT3G01160	0.0220755	0.0220755	0.00862461	0.0418657	0.075	0.0418657	0.0158822	-51.1959	1.49691	1.49691	1.90509	0	1.35592	no
AT1G56140	0.0220236	0.0220236	0.00524072	0.0175857	0.0175857	0.001	0.0207263	-38.4181	1.49794	1.49794	2.12143	0	2.07121	Yes
AT5G18130	0.021885	0.021885	0.0151304	0.0151371	0.0151371	0.0151371	0.0410877	-8.06987	1.50068	1.50068	1.66097	0	0.532491	no
AT3G60530	0.0217451	0.0217451	0.00927613	0.00683082	0.0134735	0.00683082	0.00749861	-87.2191	1.50346	1.50346	1.87346	0	1.2291	no
AT2G35900	0.0215642	0.0215642	0.00300269	0.0534051	0.0534051	0.001	0.0129325	-61.058	1.50709	1.50709	2.36332	0	2.84432	no
AT3G59470	0.0212123	0.0212123	0.0139549	0.0175966	0.0175966	0.0175966	0.0276047	-27.1606	1.51424	1.51424	1.6961	0	0.604124	no
AT3G46460	0.0211779	0.0211779	0.00337787	0.0361587	0.0361587	0.00364216	0.0283686	-23.352	1.51494	1.51494	2.31218	0	2.64838	no
AT5G28300	0.0211408	0.0211408	0.0115133	0.00652687	0.0129788	0.0129788	0.00696214	-90.7822	1.5157	1.5157	1.77963	0	0.876737	no
AT1G21920	0.0211055	0.0211055	0.0167923	0.0103071	0.0103071	0.0103071	0.0104533	-73.7717	1.51643	1.51643	1.61572	0	0.329822	no
AT2G41940	0.0210505	0.0210505	0.00935193	0.016071	0.0540824	0.0540824	0.0210067	-37.7733	1.51756	1.51756	1.86992	0	1.17052	no
AT1G64050	0.0209574	0.0209574	0.0119808	0.00798815	0.00798815	0.00798815	0.0371105	-12.9567	1.51949	1.51949	1.76234	0	0.806732	no
AT1G56210	0.0209521	0.0209521	0.0032902	0.0278654	0.075	0.075	0.0267651	-26.1449	1.5196	1.5196	2.3236	0	2.67085	no
AT1G52540	0.0208936	0.0208936	0.010774	0.0156268	0.0156268	0.0156268	0.0356105	-14.9372	1.52081	1.52081	1.80845	0	0.955508	no
AT1G79510	0.0206689	0.0206689	0.0166437	0.00820475	0.00820475	0.00820475	0.0144046	-58.3816	1.52551	1.52551	1.61957	0	0.312484	no
AT2G22300	0.0206424	0.0206424	0.00162277	0.0446724	0.0446724	0.00159092	0.010536	-70.8953	1.52607	1.52607	2.63057	0	3.66908	Yes
AT3G59060	0.0206328	0.0206328	0.0148045	0.0101021	0.0156832	0.0156832	0.00749927	-87.2149	1.52627	1.52627	1.67043	0	0.478911	no
AT5G46450	0.0205097	0.0205097	0.0146241	0.00648122	0.0158563	0.0158563	0.0164452	-49.5239	1.52887	1.52887	1.67576	0	0.487962	no
AT5G55100	0.0204862	0.0204862	0.00468027	0.0160699	0.0160699	0.00181804	0.0167519	-48.637	1.52936	1.52936	2.17055	0	2.12999	Yes
AT4G17770	0.0204498	0.0204498	0.00545013	0.0188251	0.0188251	0.00271965	0.0244493	-30.4887	1.53014	1.53014	2.10442	0	1.90773	no
AT4G14740	0.020221	0.020221	0.0132164	0.0245329	0.0245329	0.0245329	0.0255686	-30.8384	1.53502	1.53502	1.71971	0	0.61352	no
AT5G14230	0.020168	0.020168	0.0110198	0.00891344	0.00891344	0.00891344	0.0375294	-12.4179	1.53616	1.53616	1.79865	0	0.871972	no
AT1G23000	0.0201232	0.0201232	0.00625746	0.00415097	0.0150713	0.00415097	0.0413444	-5.27264	1.53713	1.53713	2.04443	0	1.68521	no
AT1G06220	0.0198323	0.0198323	0.00826349	0.075	0.075	0.075	0.0101349	-75.2569	1.54345	1.54345	1.92366	0	1.26303	no
AT3G61710	0.019793	0.019793	0.00818807	0.013153	0.013153	0.013153	0.0172423	-47.2519	1.54431	1.54431	1.92764	0	1.2734	no
AT1G21000	0.0195654	0.0195654	0.0118006	0.0124987	0.0124987	0.0124987	0.00966169	-77.5518	1.54934	1.54934	1.76892	0	0.729453	no
AT5G14000	0.0195441	0.0195441	0.0142263	0.00988985	0.00988985	0.00988985	0.0160358	-53.2325	1.54981	1.54981	1.68773	0	0.458176	no
AT5G16630	0.0193343	0.0193343	0.00602331	0.0138747	0.0138747	0.00239882	0.00953658	-75.6791	1.5545	1.5545	2.06099	0	1.68253	no
AT1G51805	0.0192237	0.0192237	0.0143357	0.0116621	0.0116621	0.0116621	0.0198328	-43.0318	1.55699	1.55699	1.68441	0	0.423279	Yes
AT1G14340	0.0192023	0.0192023	0.0131791	0.0139448	0.0139448	0.0139448	0.038724	-10.9139	1.55747	1.55747	1.72094	0	0.543025	no
AT5G61440	0.0191844	0.0191844	0.00222788	0.0148883	0.0148883	0.001	0.0331302	-15.9042	1.55788	1.55788	2.49293	0	3.10619	no
AT5G40520	0.0191282	0.0191282	0.0015797	0.0176577	0.0355754	0.001	0.0269164	-23.2541	1.55915	1.55915	2.64225	0	3.59797	no
AT3G63110	0.0190075	0.0190075	0.0150047	0.0183718	0.0183718	0.0183718	0.0250067	-31.9051	1.5619	1.5619	1.6646	0	0.341154	no
AT2G15050	0.0189972	0.0189972	0.0131967	0.00567256	0.00567256	0.00567256	0.00931184	-79.3222	1.56214	1.56214	1.72036	0	0.52561	no
AT5G56220	0.0189503	0.0189503	0.0116764	0.0134594	0.0134594	0.0134594	0.0184341	-46.5422	1.56321	1.56321	1.77352	0	0.698629	no
AT3G04460	0.0188443	0.0188443	0.00797692	0.0188788	0.0118556	0.0188788	0.0210894	-37.5845	1.56565	1.56565	1.93899	0	1.24022	no
AT5G44460	0.0187585	0.0187585	0.00433846	0.0232276	0.0232276	0.001	0.0561319	9.40419	1.56763	1.56763	2.20349	0	2.11229	no
AT2G46680	0.0186662	0.0186662	0.00370416	0.0622439	0.0622439	0.0622439	0.0157832	-53.9945	1.56977	1.56977	2.27214	0	2.33321	no
AT5G43670	0.018633	0.018633	0.00996627	0.0102212	0.0102212	0.0102212	0.0198104	-40.5877	1.57054	1.57054	1.84229	0	0.902738	no
AT1G69850	0.0184137	0.0184137	0.00757015	0.0109873	0.0109873	0.003966	0.00841996	-81.6565	1.57569	1.57569	1.96172	0	1.28238	no
AT1G13360	0.0182706	0.0182706	0.0135061	0.0088882	0.0088882	0.0088882	0.0124405	-65.4182	1.57907	1.57907	1.7103	0	0.435919	no
AT4G27730	0.0182625	0.0182625	0.0142974	0.00812442	0.00812442	0.00812442	0.0190654	-44.9259	1.57927	1.57927	1.68557	0	0.353132	Yes
AT3G17330	0.0181281	0.0181281	0.0143385	0.00913907	0.0175441	0.00913907	0.0101676	-72.6036	1.58247	1.58247	1.68432	0	0.338335	no
AT2G31880	0.018099	0.018099	0.0114091	0.0173392	0.0173392	0.0173392	0.0242161	-33.4472	1.58317	1.58317	1.78358	0	0.665732	Yes
AT4G24060	0.018079	0.018079	0.011305	0.0145861	0.0145861	0.0145861	0.0187953	-45.6108	1.58365	1.58365	1.78756	0	0.677358	no
AT4G17060	0.0179381	0.0179381	0.0133414	0.0157014	0.0157014	0.0157014	0.0279794	-26.5135	1.58705	1.58705	1.71562	0	0.427116	no
AT5G05440	0.0178615	0.0178615	0.012729	0.00486986	0.00486986	0.00486986	0.00641269	-97.2265	1.58891	1.58891	1.73603	0	0.488743	no
AT3G63090	0.0177858	0.0177858	0.00649259	0.0111364	0.0253812	0.0111364	0.0313641	-18.5337	1.59075	1.59075	2.02841	0	1.45386	no
AT5G18680	0.0176103	0.0176103	0.00938795	0.0158998	0.0158998	0.0158998	0.0141298	-59.3061	1.59506	1.59506	1.86825	0	0.907534	no
AT2G29910	0.0175691	0.0175691	0.00685389	0.00542983	0.0138331	0.00542983	0.0313752	-18.5168	1.59608	1.59608	2.00489	0	1.35805	no
AT2G36350	0.01756	0.01756	0.0102162	0.0157554	0.0157554	0.0157554	0.0348572	-15.9634	1.5963	1.5963	1.83154	0	0.78143	no
AT5G45800	0.0175017	0.0175017	0.0118455	0.00741965	0.00945755	0.00945755	0.00372154	-120.847	1.59774	1.59774	1.76727	0	0.563156	no
AT3G62270	0.0174869	0.0174869	0.00902602	0.0316997	0.0316997	0.0316997	0.0378085	-12.0623	1.59811	1.59811	1.88533	0	0.954112	no
AT3G06620	0.0173842	0.0173842	0.00602972	0.0155008	0.00752355	0.0155008	0.0358112	-12.1691	1.60067	1.60067	2.06053	0	1.52762	no
AT1G02730	0.0171912	0.0171912	0.0127823	0.00792469	0.00792469	0.00792469	0.01936	-44.1899	1.60552	1.60552	1.73422	0	0.42752	no
AT1G01490	0.017125	0.017125	0.012884	0.0123881	0.0123881	0.0123881	0.00351068	-123.647	1.6072	1.6072	1.73077	0	0.410517	no
AT1G60140	0.0171013	0.0171013	0.0134245	0.0107993	0.0107993	0.0107993	0.00541808	-105.316	1.6078	1.6078	1.71293	0	0.349244	no
AT2G42190	0.0170566	0.0170566	0.0126187	0.00653288	0.0113387	0.0113387	0.0152809	-53.0487	1.60893	1.60893	1.73981	0	0.434773	no
AT1G11060	0.0170017	0.0170017	0.0112398	0.0127552	0.0127552	0.0127552	0.00531962	-103.698	1.61033	1.61033	1.79007	0	0.597058	no
AT2G17020	0.0169229	0.0169229	0.0140557	0.00550954	0.0122789	0.0122789	0.0120748	-64.3519	1.61235	1.61235	1.69297	0	0.267827	no
AT2G31150	0.0168853	0.0168853	0.00350852	0.0311582	0.0311582	0.0311582	0.0311589	-18.8487	1.61332	1.61332	2.2957	0	2.26684	no
AT1G47240	0.01687	0.01687	0.0102447	0.0211681	0.0211681	0.0211681	0.0347634	-16.0927	1.61371	1.61371	1.83033	0	0.719577	no
AT1G52190	0.01682	0.01682	0.0119662	0.00836124	0.00836124	0.00836124	0.019149	-44.716	1.615	1.615	1.76287	0	0.49121	no
AT5G09670	0.0167988	0.0167988	0.0131727	0.00761235	0.00761235	0.00761235	0.006453	-96.9257	1.61555	1.61555	1.72115	0	0.350806	no
AT1G06150	0.0167956	0.0167956	0.0123393	0.00795418	0.00795418	0.00795418	0.0123441	-65.7913	1.61563	1.61563	1.74953	0	0.444816	no
AT5G26731	0.0167609	0.0167609	0.00303844	0.0120418	0.0120418	0.0120418	0.0473521	1.23972	1.61653	1.61653	2.35817	0	2.4637	no
AT5G51780	0.0167275	0.0167275	0.0086201	0.0127129	0.0127129	0.0127129	0.0306564	-22.1275	1.6174	1.6174	1.90531	0	0.956442	no
AT1G21270	0.0166913	0.0166913	0.00899554	0.0133526	0.0133526	0.0133526	0.0331978	-18.3047	1.61833	1.61833	1.8868	0	0.891819	no
AT5G67530	0.0166872	0.0166872	0.0124247	0.0141834	0.0141834	0.0141834	0.0153842	-55.2236	1.61844	1.61844	1.74654	0	0.425529	no
AT2G40330	0.0166833	0.0166833	0.0124546	0.00684486	0.00684486	0.00684486	0.0162564	-52.5767	1.61854	1.61854	1.7455	0	0.421723	no
AT1G09797	0.0166081	0.0166081	0.00838801	0.017597	0.017597	0.00280214	0.0148257	-54.5002	1.62051	1.62051	1.91717	0	0.985483	no
AT1G16680	0.0166052	0.0166052	0.0083756	0.0113289	0.0113289	0.0113289	0.0323602	-19.5313	1.62058	1.62058	1.91781	0	0.987369	no
AT1G19770	0.0164881	0.0164881	0.0109421	0.0153124	0.0153124	0.0153124	0.0222392	-37.5349	1.62365	1.62365	1.80172	0	0.59153	Yes
AT1G23080	0.0164693	0.0164693	0.0104568	0.00921234	0.00921234	0.00921234	0.0206992	-40.9794	1.62415	1.62415	1.82143	0	0.655343	no
AT5G01970	0.0164468	0.0164468	0.0118892	0.00798554	0.00798554	0.00798554	0.0317465	-20.4504	1.62474	1.62474	1.76567	0	0.468157	no
AT5G50915	0.0163379	0.0163379	0.0082312	0.0131403	0.0131403	0.00200776	0.0129871	-60.8557	1.62763	1.62763	1.92536	0	0.989049	no
AT4G30700	0.0163281	0.0163281	0.00712824	0.0147823	0.0147823	0.0147823	0.0481961	-0.410611	1.62789	1.62789	1.98784	0	1.19574	no
AT4G00820	0.0161837	0.0161837	0.00564958	0.0115268	0.0115268	0.0010531	0.0200194	-40.084	1.63175	1.63175	2.08881	0	1.51833	no
AT1G47380	0.0160544	0.0160544	0.0079209	0.010985	0.010985	0.010985	0.030914	-21.7259	1.63523	1.63523	1.94205	0	1.01923	no
AT1G19350	0.0160504	0.0160504	0.0116371	0.0066814	0.0104291	0.0066814	0.00262134	-137.669	1.63534	1.63534	1.77498	0	0.463879	no
AT4G10380	0.0160002	0.0160002	0.0117074	0.00969434	0.00969434	0.00659628	0.00344627	-124.536	1.6367	1.6367	1.77237	0	0.450676	no
AT1G14690	0.0159681	0.0159681	0.00709742	0.0135059	0.0135059	0.00530177	0.00881625	-79.4489	1.63757	1.63757	1.98973	0	1.16983	no
AT1G16790	0.0159619	0.0159619	0.0102995	0.0117965	0.0170501	0.0170501	0.0122001	-63.8564	1.63774	1.63774	1.82801	0	0.632055	no
AT1G23030	0.0159511	0.0159511	0.00633437	0.00858255	0.00858255	0.00858255	0.0435402	-5.28706	1.63804	1.63804	2.03912	0	1.33238	no
AT2G40980	0.0159037	0.0159037	0.010002	0.0143646	0.0235489	0.0235489	0.0247512	-29.8997	1.63933	1.63933	1.84074	0	0.669077	no
AT5G54650	0.0158989	0.0158989	0.0114905	0.0133883	0.0133883	0.0133883	0.0194668	-43.9258	1.63946	1.63946	1.78049	0	0.468494	Yes
AT4G19600	0.0157334	0.0157334	0.00609818	0.0251736	0.0425453	0.0425453	0.0180966	-44.9309	1.644	1.644	2.05563	0	1.36738	no
AT3G20080	0.0156983	0.0156983	0.00973226	0.00526966	0.00526966	0.00526966	0.0213786	-39.4291	1.64497	1.64497	1.85261	0	0.68976	no
AT4G12710	0.0156485	0.0156485	0.00282724	0.01137	0.0205904	0.0205904	0.0287156	-22.7685	1.64635	1.64635	2.38946	0	2.46856	no
AT5G15740	0.0156479	0.0156479	0.00627728	0.0134641	0.0134641	0.00512675	0.00732102	-88.3696	1.64637	1.64637	2.04305	0	1.31776	no
AT5G37055	0.0154533	0.0154533	0.0100499	0.00716887	0.00716887	0.00716887	0.0344936	-16.4668	1.6518	1.6518	1.83866	0	0.620733	no
AT1G20450	0.0154491	0.0154491	0.0118465	0.0261686	0.0261686	0.0261686	0.0119635	-67.2947	1.65192	1.65192	1.76724	0	0.383062	no
AT2G29210	0.0154432	0.0154432	0.0131933	0.0102184	0.0102184	0.0141476	0.00567836	-100.566	1.65209	1.65209	1.72047	0	0.227162	no
AT3G27420	0.0154018	0.0154018	0.0126273	0.00598575	0.00598575	0.00598575	0.0107858	-72.2689	1.65325	1.65325	1.73952	0	0.286561	no
AT2G06025	0.015373	0.015373	0.0110834	0.00668661	0.00668661	0.00668661	0.0143885	-58.4352	1.65407	1.65407	1.79615	0	0.471998	no
AT5G56040	0.0153699	0.0153699	0.00850592	0.00432344	0.0102314	0.00432344	0.00534269	-103.491	1.65415	1.65415	1.9111	0	0.853568	no
AT2G22720	0.0153461	0.0153461	0.00900375	0.0121385	0.0121385	0.0121385	0.0189003	-45.3435	1.65483	1.65483	1.8864	0	0.769277	no
AT1G67480	0.0153329	0.0153329	0.00307323	0.0214198	0.0214198	0.00618633	0.00574012	-100.047	1.6552	1.6552	2.35323	0	2.3188	no
AT4G14680	0.0153319	0.0153319	0.00906373	0.0370614	0.0124588	0.0124588	0.0298104	-20.9724	1.65523	1.65523	1.88352	0	0.758362	Yes
AT2G27050	0.0153296	0.0153296	0.00702547	0.00328448	0.00958856	0.00328448	0.0150065	-53.9184	1.6553	1.6553	1.99415	0	1.12565	no
AT1G31770	0.0152278	0.0152278	0.00881064	0.0131101	0.0131101	0.00350311	0.0299439	-20.758	1.65819	1.65819	1.89582	0	0.789388	no
AT5G44250	0.0151389	0.0151389	0.00763428	0.0123671	0.0123671	0.0123671	0.0314696	-20.8709	1.66073	1.66073	1.95806	0	0.987692	no
AT1G69310	0.0150874	0.0150874	0.0105406	0.00504896	0.00504896	0.00504896	0.0165336	-51.765	1.66221	1.66221	1.81796	0	0.517378	no
AT1G49840	0.0149778	0.0149778	0.00790622	0.00519214	0.0125331	0.00519214	0.0240944	-31.1906	1.66538	1.66538	1.94286	0	0.921769	no
AT1G17145	0.014947	0.014947	0.00540529	0.00847979	0.00847979	0.001	0.00731452	-88.4123	1.66627	1.66627	2.10801	0	1.46741	no
AT4G24972	0.0148447	0.0148447	0.00977457	0.00947936	0.00947936	0.00947936	0.0448082	-3.90912	1.66925	1.66925	1.85073	0	0.602846	no
AT1G65380	0.0148351	0.0148351	0.00920074	0.0134569	0.0134569	0.0134569	0.0377375	-12.1525	1.66954	1.66954	1.877	0	0.689192	no
AT3G16220	0.0147578	0.0147578	0.00471549	0.0139509	0.0139509	0.001	0.0390298	-8.03797	1.6718	1.6718	2.1673	0	1.646	Yes
AT1G19990	0.0147568	0.0147568	0.0121661	0.0116748	0.0116748	0.0116748	0.0133274	-62.1126	1.67183	1.67183	1.75567	0	0.278512	no
AT5G60680	0.014718	0.014718	0.00274187	0.014168	0.014168	0.001	0.0231673	-33.0739	1.67298	1.67298	2.40278	0	2.42435	no
AT3G09190	0.0147063	0.0147063	0.0107664	0.00796251	0.00796251	0.00796251	0.0322008	-19.7684	1.67332	1.67332	1.80876	0	0.449902	no
AT3G22520	0.0146906	0.0146906	0.0116747	0.0123875	0.0218385	0.0218385	0.0117199	-65.7839	1.67378	1.67378	1.77358	0	0.331507	no
AT3G49590	0.0146178	0.0146178	0.00513933	0.0131025	0.0254714	0.0254714	0.0278998	-24.1519	1.67594	1.67594	2.12992	0	1.50808	no
AT5G03230	0.0145999	0.0145999	0.00910546	0.00628474	0.00628474	0.00628474	0.011707	-68.3348	1.67647	1.67647	1.88152	0	0.681158	no
AT5G12400	0.0145952	0.0145952	0.00313237	0.0178345	0.0178345	0.001	0.011901	-65.0477	1.67662	1.67662	2.34495	0	2.22017	no
AT5G36210	0.0145868	0.0145868	0.0024582	0.0236082	0.0236082	0.001	0.00819667	-82.9467	1.67687	1.67687	2.45021	0	2.56898	no
AT2G02080	0.0145648	0.0145648	0.0104312	0.00423443	0.00693362	0.00693362	0.0040947	-116.26	1.67752	1.67752	1.82249	0	0.481574	no
AT4G36650	0.0145467	0.0145467	0.00772659	0.00614021	0.00614021	0.00614021	0.013659	-60.9329	1.67806	1.67806	1.95284	0	0.912788	no
AT2G23890	0.0145332	0.0145332	0.00525219	0.0112949	0.0112949	0.0112949	0.0222806	-34.9472	1.67846	1.67846	2.12048	0	1.46836	no
AT5G41150	0.0144998	0.0144998	0.00998813	0.00738047	0.00738047	0.00738047	0.0169041	-50.7013	1.67946	1.67946	1.84134	0	0.537749	no
AT2G45050	0.0144815	0.0144815	0.00742614	0.00681407	0.00681407	0.00681407	0.0387256	-10.9119	1.68001	1.68001	1.97006	0	0.963531	no
AT2G41600	0.014445	0.014445	0.00772788	0.00982197	0.00982197	0.001	0.00821517	-82.8384	1.68111	1.68111	1.95277	0	0.90243	no
AT1G60870	0.0144105	0.0144105	0.011158	0.00721261	0.00721261	0.00721261	0.00408255	-118.901	1.68215	1.68215	1.79324	0	0.369047	no
AT5G02480	0.0144007	0.0144007	0.00565761	0.011292	0.0159116	0.011292	0.00993134	-73.7322	1.68244	1.68244	2.08819	0	1.34787	no
AT5G50150	0.0143858	0.0143858	0.00964446	0.0111977	0.0111977	0.0111977	0.0304707	-22.4192	1.68289	1.68289	1.85655	0	0.576872	no
AT2G39681	0.0143528	0.0143528	0.00954501	0.00659075	0.0096485	0.0096485	0.0090245	-78.3283	1.68389	1.68389	1.86105	0	0.58851	no
AT2G33700	0.0143385	0.0143385	0.00724022	0.0137657	0.0258762	0.0258762	0.0179127	-45.4212	1.68432	1.68432	1.98107	0	0.985787	no
AT2G04540	0.0143308	0.0143308	0.00572573	0.0138401	0.0138401	0.0138401	0.0357237	-14.7848	1.68455	1.68455	2.08299	0	1.32359	no
AT1G66840	0.0143043	0.0143043	0.00519396	0.00495555	0.0155724	0.00495555	0.0263758	-26.8482	1.68536	1.68536	2.12533	0	1.46154	no
AT5G65910	0.0142745	0.0142745	0.00575308	0.0128633	0.0128633	0.0128633	0.0182031	-47.1475	1.68627	1.68627	2.08093	0	1.31103	no
AT4G35510	0.0142488	0.0142488	0.00837356	0.00820873	0.0134776	0.00820873	0.0177168	-45.9489	1.68705	1.68705	1.91792	0	0.766924	no
AT4G29190	0.0142069	0.0142069	0.00314097	0.0104872	0.0104872	0.0104872	0.0274667	-27.4011	1.68833	1.68833	2.34376	0	2.17731	no
AT4G16250	0.014122	0.014122	0.0105139	0.00669857	0.00669857	0.00669857	0.00893942	-81.2813	1.69093	1.69093	1.81906	0	0.425639	no
AT3G21270	0.0141107	0.0141107	0.0102826	0.0136571	0.0136571	0.0136571	0.0352479	-15.4285	1.69128	1.69128	1.82872	0	0.456593	no
AT3G50880	0.0140488	0.0140488	0.00617536	0.0163477	0.0112737	0.00291758	0.00900434	-75.8154	1.69318	1.69318	2.05016	0	1.18586	no
AT2G32980	0.0140368	0.0140368	0.00533332	0.0115407	0.0115407	0.001	0.0144023	-55.891	1.69356	1.69356	2.11383	0	1.3961	no
AT4G34150	0.0140281	0.0140281	0.0102142	0.00842433	0.00842433	0.00842433	0.0125755	-64.8997	1.69383	1.69383	1.83162	0	0.45774	Yes
AT1G74458	0.0139891	0.0139891	0.00989338	0.00365897	0.00955787	0.00365897	0.0239289	-31.5214	1.69503	1.69503	1.84548	0	0.499772	no
AT5G39250	0.0139768	0.0139768	0.00490314	0	0	0	0.0346682	-18.6092	1.69542	1.69542	2.15035	0	1.51126	no
AT4G38580	0.0139496	0.0139496	0.00865774	0.024475	0.0168159	0.024475	0.00679277	-91.9644	1.69626	1.69626	1.90342	0	0.688162	no
AT5G41920	0.0139443	0.0139443	0.00550828	0.00673639	0.0149422	0.00673639	0.0216736	-36.2731	1.69643	1.69643	2.09981	0	1.34001	no
AT1G73080	0.0139104	0.0139104	0.00778461	0.0313335	0.0189513	0.0313335	0.0314971	-18.3306	1.69749	1.69749	1.94959	0	0.837468	Yes
AT1G65320	0.0138865	0.0138865	0.010363	0.00590915	0.00590915	0.00590915	0.00948797	-78.4227	1.69823	1.69823	1.82534	0	0.422245	no
AT4G24500	0.0138657	0.0138657	0.00488787	0.0143622	0.0143622	0.00118098	0.0283353	-23.4084	1.69888	1.69888	2.15171	0	1.50424	no
AT3G63200	0.0138282	0.0138282	0.0106864	0.0100103	0.0100103	0.0100103	0.0091894	-79.9575	1.70006	1.70006	1.81199	0	0.371836	no
AT3G43960	0.0138195	0.0138195	0.00756256	0.00710028	0.00710028	0.001	0.011351	-67.3189	1.70033	1.70033	1.96216	0	0.869761	no
AT3G19510	0.0137702	0.0137702	0.00554328	0.0104379	0.0104379	0.0104379	0.0304533	-19.9482	1.70189	1.70189	2.09706	0	1.31274	no
AT2G39280	0.0137665	0.0137665	0.00334563	0.0122354	0.0122354	0.001	0.0264246	-26.7594	1.702	1.702	2.31635	0	2.04081	no
AT3G59050	0.0136815	0.0136815	0.0105103	0.00610337	0.00610337	0.00610337	0.00889861	-81.501	1.70469	1.70469	1.81921	0	0.380419	Yes
AT3G16090	0.0136417	0.0136417	0.00302201	0.0197304	0.0197304	0.001	0.024452	-30.4833	1.70596	1.70596	2.36053	0	2.17444	no
AT3G63270	0.013577	0.013577	0.00476871	0.00769085	0.01711	0.00769085	0.029429	-21.5906	1.70802	1.70802	2.16242	0	1.50949	no
AT1G80510	0.0135469	0.0135469	0.00959526	0.00581554	0.00581554	0.00581554	0.0325501	-19.2504	1.70899	1.70899	1.85877	0	0.497571	Yes
AT3G06190	0.0135137	0.0135137	0.00793153	0.0083962	0.0083962	0.0083962	0.00517165	-105.052	1.71005	1.71005	1.94147	0	0.768753	no
AT1G18370	0.0134514	0.0134514	0.00573381	0	0	0	0.0584696	6.47962	1.71206	1.71206	2.08238	0	1.23019	no
AT5G37480	0.0134204	0.0134204	0.00511538	0.0102416	0.0102416	0.00244454	0.0147774	-54.6569	1.71306	1.71306	2.13195	0	1.39151	Yes
AT2G19620	0.0133831	0.0133831	0.00451172	0.0100459	0.0100459	0.001	0.0210654	-37.6393	1.71427	1.71427	2.18648	0	1.56866	no
AT3G01220	0.0133637	0.0133637	0.00394627	0.014487	0.014487	0.001	0.02859	-22.9789	1.7149	1.7149	2.24464	0	1.75976	no
AT4G24480	0.0133559	0.0133559	0.00835833	0.0158795	0.0363082	0.0363082	0.0396656	-7.26234	1.71515	1.71515	1.91871	0	0.676194	no
AT4G02890	0.0133158	0.0133158	0.0100765	0.00543746	0.00798029	0.00798029	0.00310994	-129.465	1.71646	1.71646	1.83752	0	0.402143	Yes
AT3G20070	0.0132516	0.0132516	0.00494363	0.00858212	0.00858212	0.00858212	0.0392765	-10.2339	1.71856	1.71856	2.14678	0	1.42253	no
AT5G04860	0.0132442	0.0132442	0.0100983	0.00756272	0.00756272	0.00756272	0.0082845	-84.9334	1.7188	1.7188	1.83658	0	0.391246	Yes
AT2G36810	0.0132387	0.0132387	0.00277269	0.0120038	0.0284874	0.001	0.0142629	-53.7377	1.71898	1.71898	2.39792	0	2.25541	no
AT5G63180	0.013194	0.013194	0.0090854	0.00644398	0.00644398	0.00644398	0.0131234	-62.8528	1.72045	1.72045	1.88248	0	0.538258	no
AT5G48560	0.0131507	0.0131507	0.00447071	0.0125791	0.0125791	0.001	0.0263258	-26.9392	1.72188	1.72188	2.19045	0	1.55656	no
AT5G65210	0.0130537	0.0130537	0.0100155	0.00876078	0.00876078	0.00876078	0.00777589	-87.9745	1.72509	1.72509	1.84015	0	0.382215	no
AT2G38400	0.0130378	0.0130378	0.0033693	0.0113475	0.0200818	0.0200818	0.0347393	-13.6278	1.72562	1.72562	2.31329	0	1.95218	no
AT5G14790	0.0127461	0.0127461	0.00222131	0.0223465	0.0223465	0.001	0.0147408	-54.7759	1.73545	1.73545	2.49422	0	2.52058	no
AT5G45950	0.0127437	0.0127437	0.008057	0.0116633	0.0116633	0.0116633	0.0306713	-22.1042	1.73553	1.73553	1.93465	0	0.661465	no
AT4G23010	0.0127411	0.0127411	0.00561282	0.0181393	0.0181393	0.00289579	0.0136967	-58.3022	1.73562	1.73562	2.09164	0	1.1827	Yes
AT1G17210	0.0127365	0.0127365	0.0102499	0.0136868	0.0136868	0.0136868	0.00953494	-78.1857	1.73577	1.73577	1.83011	0	0.313364	no
AT1G06200	0.012727	0.012727	0.00195589	0.0612772	0.0612772	0.00305	0.00672757	-92.4273	1.7361	1.7361	2.54948	0	2.702	no
AT3G14020	0.0126944	0.0126944	0.00833421	0.00641388	0.00641388	0.00641388	0.0365938	-13.6298	1.73721	1.73721	1.91996	0	0.607081	no
AT4G24110	0.0126858	0.0126858	0.0076054	0	0	0	0.0188027	-47.9766	1.73751	1.73751	1.9597	0	0.73812	Yes
AT1G71980	0.012684	0.012684	0.00962797	0.0211839	0.0393206	0.0393206	0.00704854	-90.1902	1.73757	1.73757	1.85729	0	0.397701	no
AT5G64310	0.0126782	0.0126782	0.0108406	0.00594368	0.00594368	0.00594368	0.00901716	-80.8657	1.73777	1.73777	1.80577	0	0.225906	Yes
AT3G51120	0.0126007	0.0126007	0.00709775	0.0104214	0.0200668	0.0200668	0.0237836	-31.8137	1.74043	1.74043	1.9897	0	0.82807	no
AT1G20300	0.0125905	0.0125905	0.00539787	0.0104624	0.0274123	0.0104624	0.0331407	-15.889	1.74078	1.74078	2.1086	0	1.22188	no
AT3G19190	0.0125374	0.0125374	0.00832091	0.00726324	0.00726324	0.00726324	0.0162727	-52.5286	1.74262	1.74262	1.92065	0	0.591427	Yes
AT1G63090	0.0125215	0.0125215	0.0056649	0.0146442	0.075	0.075	0.0190168	-42.5501	1.74317	1.74317	2.08763	0	1.14429	no
AT2G20120	0.0124948	0.0124948	0.00816247	0.00517409	0.00517409	0.00517409	0.00809476	-83.5472	1.7441	1.7441	1.929	0	0.614254	no
AT1G04080	0.0124886	0.0124886	0.00344038	0.0487771	0.0487771	0.00586177	0.00653398	-93.8288	1.74431	1.74431	2.30422	0	1.85997	no
AT5G35753	0.0124788	0.0124788	0.00577089	0	0	0	0.0519979	0.849022	1.74465	1.74465	2.07958	0	1.11262	no
AT4G26940	0.0124767	0.0124767	0.00632139	0.0145061	0.0210843	0.0145061	0.0139646	-57.3724	1.74473	1.74473	2.04001	0	0.980916	no
AT2G26340	0.012387	0.012387	0.0016212	0.0356803	0.020219	0.001	0.0227474	-31.3318	1.74786	1.74786	2.63099	0	2.93369	no
AT5G23750	0.0123623	0.0123623	0.00258307	0.0177084	0.0177084	0.001	0.0231786	-33.0505	1.74873	1.74873	2.42869	0	2.25879	no
AT2G26690	0.0123294	0.0123294	0.00815236	0.00826574	0.00826574	0.00283546	0.00393237	-118.202	1.74989	1.74989	1.92954	0	0.596807	no
AT3G53340	0.012316	0.012316	0.00709551	0.0101947	0.0101947	0.001	0.00716057	-89.4333	1.75036	1.75036	1.98984	0	0.795554	no
AT2G34730	0.0122899	0.0122899	0.00941252	0.00849877	0.00849877	0.00849877	0.0112466	-70.2607	1.75128	1.75128	1.86712	0	0.384816	no
AT4G13040	0.0122681	0.0122681	0.00790143	0.00573972	0.00573972	0.00573972	0.0278835	-26.6783	1.75205	1.75205	1.94312	0	0.634729	no
AT5G20270	0.0122294	0.0122294	0.00541257	0.00538384	0.00538384	0.00538384	0.0171755	-47.4385	1.75342	1.75342	2.10742	0	1.17596	no
AT5G51430	0.0122288	0.0122288	0.00802065	0.00989002	0.00989002	0.00555459	0.00837146	-81.9338	1.75344	1.75344	1.93662	0	0.608496	no
AT5G28640	0.0122109	0.0122109	0.00691129	0.0152519	0.0152519	0.00352775	0.00689257	-91.2643	1.75408	1.75408	2.00127	0	0.821143	no
AT1G24440	0.0122028	0.0122028	0.00503227	0.0077778	0.0077778	0.0077778	0.019948	-42.7538	1.75437	1.75437	2.13906	0	1.27793	no
AT5G45190	0.0122025	0.0122025	0.00641744	0.00805115	0.0189642	0.0189642	0.0109996	-68.8284	1.75438	1.75438	2.03346	0	0.927109	no
AT2G41350	0.0121979	0.0121979	0.00780158	0.00826649	0.00826649	0.00826649	0.0390797	-10.4749	1.75454	1.75454	1.94864	0	0.644801	Yes
AT4G14440	0.0121828	0.0121828	0.00995452	0.00465989	0.00465989	0.00465989	0.0105817	-73.1859	1.75508	1.75508	1.8428	0	0.291418	Yes
AT1G14460	0.0121751	0.0121751	0.00627663	0.00547389	0.00547389	0.00547389	0.0265264	-29.0732	1.75535	1.75535	2.0431	0	0.955867	no
AT3G49530	0.0121493	0.0121493	0.00241623	0.0187102	0.0187102	0.0187102	0.0243089	-33.2635	1.75628	1.75628	2.45769	0	2.33004	Yes
AT1G18400	0.0121311	0.0121311	0.00702038	0.00467963	0.00467963	0.00467963	0.024705	-32.4876	1.75692	1.75692	1.99446	0	0.789091	no
AT5G55180	0.0121066	0.0121066	0.00882734	0.00547467	0.00828765	0.00547467	0.00523666	-104.453	1.7578	1.7578	1.895	0	0.455746	no
AT3G10210	0.0120888	0.0120888	0.0100973	0.00462179	0.00462179	0.00462179	0.0111422	-70.7082	1.75844	1.75844	1.83662	0	0.259704	no
AT3G58630	0.0120789	0.0120789	0.00531855	0.00850234	0.00850234	0.00850234	0.0292595	-21.8678	1.7588	1.7588	2.11503	0	1.18338	no
AT5G25830	0.0120351	0.0120351	0.00606911	0	0	0	0.0377151	-14.5658	1.76037	1.76037	2.0577	0	0.987694	no
AT3G08910	0.0120073	0.0120073	0.0076145	0.0103586	0.0103586	0.0103586	0.0372169	-12.8194	1.76138	1.76138	1.95918	0	0.657093	no
AT4G34430	0.0118505	0.0118505	0.0065799	0.00727315	0.0145177	0.00727315	0.0102273	-72.3225	1.76709	1.76709	2.02261	0	0.848811	no
AT1G60010	0.0118423	0.0118423	0.0046015	0.00784001	0.00784001	0.00784001	0.0153912	-52.7034	1.76739	1.76739	2.17793	0	1.36377	no
AT5G05130	0.011839	0.011839	0.00271936	0.0116059	0.0264367	0.0116059	0.0517066	5.4625	1.76751	1.76751	2.40636	0	2.12221	no
AT4G23270	0.0118171	0.0118171	0.00729874	0.0110898	0.0110898	0.0110898	0.0454364	-3.2409	1.76832	1.76832	1.97758	0	0.695152	Yes
AT4G34960	0.0117686	0.0117686	0.00763743	0.0111109	0.0111109	0.00249735	0.00840861	-81.7213	1.7701	1.7701	1.95788	0	0.62378	no
AT1G47310	0.0117567	0.0117567	0.00452262	0.00916184	0.00916184	0.001	0.018578	-43.6705	1.77054	1.77054	2.18544	0	1.37826	no
AT4G04435	0.011609	0.011609	0.00574545	0	0	0	0.0595362	7.34739	1.77603	1.77603	2.0815	0	1.01475	no
AT1G31835	0.0115877	0.0115877	0.00819185	0.00840253	0.00840253	0.00840253	0.0217482	-38.6064	1.77683	1.77683	1.92744	0	0.500337	no
AT2G34490	0.0115647	0.0115647	0.00416075	0.0196411	0.0196411	0.00369891	0.00700054	-90.5182	1.77769	1.77769	2.22165	0	1.47482	no
AT5G13340	0.0115356	0.0115356	0.0053034	0.00152884	0.00792029	0.00792029	0.0223858	-34.721	1.77878	1.77878	2.11627	0	1.12111	no
AT4G27740	0.0115279	0.0115279	0.00856335	0.00508289	0.00508289	0.00508289	0.019413	-44.0587	1.77908	1.77908	1.90818	0	0.428878	Yes
AT5G38610	0.0114866	0.0114866	0.00634331	0	0	0	0.0526776	1.47247	1.78063	1.78063	2.03851	0	0.856651	no
AT3G10650	0.0114787	0.0114787	0.0101293	0.00714069	0.00714069	0.00714069	0.00576351	-102.35	1.78093	1.78093	1.83525	0	0.180429	no
AT5G48020	0.0114625	0.0114625	0.00489862	0.0141104	0.0141104	0.0141104	0.0123634	-63.2179	1.78155	1.78155	2.15075	0	1.22647	no
AT5G24800	0.0114393	0.0114393	0.00862353	0.00568062	0.00568062	0.00568062	0.0146832	-57.4622	1.78243	1.78243	1.90514	0	0.407643	no
AT4G14000	0.0114115	0.0114115	0.00647119	0.0145296	0.0145296	0.001	0.0132543	-59.8781	1.78348	1.78348	2.02984	0	0.818386	no
AT2G09990	0.0113706	0.0113706	0.00735576	0.0109596	0.0109596	0.00292146	0.00726203	-88.758	1.78504	1.78504	1.9742	0	0.62836	no
AT5G18400	0.0113078	0.0113078	0.00377043	0.0173603	0.0173603	0.001	0.0199221	-40.3177	1.78745	1.78745	2.26443	0	1.58451	Yes
AT3G27220	0.0113021	0.0113021	0.00825605	0	0	0	0.0173971	-51.7061	1.78767	1.78767	1.92405	0	0.453061	no
AT4G28990	0.0112326	0.0112326	0.00658184	0.00441941	0.00889344	0.00889344	0.0274226	-24.9799	1.79035	1.79035	2.02248	0	0.771127	no
AT3G54350	0.0112252	0.0112252	0.00837435	0.00738086	0.00738086	0.00738086	0.0140476	-59.5864	1.79063	1.79063	1.91787	0	0.422694	no
AT4G38090	0.0111697	0.0111697	0.00744923	0.00498572	0.00498572	0.00498572	0.0105682	-73.2471	1.79278	1.79278	1.96871	0	0.58443	no
AT5G13730	0.0111067	0.0111067	0.00544016	0	0	0	0.0605063	8.12319	1.79524	1.79524	2.10521	0	1.02971	no
AT2G30160	0.0111037	0.0111037	0.00301342	0.00603965	0.0126994	0.00603965	0.0264675	-26.6816	1.79536	1.79536	2.36177	0	1.88157	no
AT1G50055	0.0111029	0.0111029	0.00583573	0	0	0	0.0413447	-10.1553	1.79539	1.79539	2.07473	0	0.927955	no
AT5G46760	0.0110421	0.0110421	0.00693691	0.00837605	0.0111979	0.0111979	0.00854228	-80.9642	1.79777	1.79777	1.99966	0	0.670656	no
AT5G41880	0.011028	0.011028	0.00424111	0.0171262	0.00984746	0.001	0.0181871	-42.0711	1.79833	1.79833	2.21335	0	1.37865	no
AT4G32060	0.010967	0.010967	0.00840909	0.00537631	0.00354661	0.00537631	0.00432012	-113.688	1.80074	1.80074	1.91608	0	0.383146	Yes
AT4G23040	0.010944	0.010944	0.0071958	0.00622909	0.00622909	0.00622909	0.040138	-9.19234	1.80165	1.80165	1.98375	0	0.604913	no
AT5G62560	0.0109245	0.0109245	0.00662084	0.0104895	0.0104895	0.0104895	0.0327226	-18.9967	1.80242	1.80242	2.01991	0	0.722481	no
AT1G03530	0.0109225	0.0109225	0.006849	0.00704504	0.00704504	0.00704504	0.0149274	-56.6704	1.8025	1.8025	2.0052	0	0.673338	no
AT1G21830	0.0108964	0.0108964	0.00567275	0.001	0.00702353	0.001	0.0184426	-44.0218	1.80354	1.80354	2.08703	0	0.941731	no
AT5G66360	0.0108378	0.0108378	0.00761655	0.00606042	0.00606042	0.00606042	0.0469496	-1.66835	1.80588	1.80588	1.95907	0	0.508865	no
AT5G19960	0.0108079	0.0108079	0.00427613	0.00888539	0.00888539	0.001	0.0143482	-56.0717	1.80708	1.80708	2.20977	0	1.33771	no
AT1G61140	0.010799	0.010799	0.00382179	0.00926761	0.0161475	0.00926761	0.0212679	-37.1801	1.80744	1.80744	2.25856	0	1.49857	Yes
AT2G37840	0.0107813	0.0107813	0.00846267	0.00640641	0.00640641	0.00640641	0.0104094	-73.974	1.80816	1.80816	1.91332	0	0.349344	no
AT4G38150	0.0107647	0.0107647	0.00650235	0.0103666	0.0103666	0.0103666	0.0146545	-57.556	1.80882	1.80882	2.02775	0	0.727278	no
AT4G16860	0.0107442	0.0107442	0.00626808	0.00417808	0.00417808	0.00417808	0.0236966	-34.488	1.80965	1.80965	2.04369	0	0.77746	no
AT5G03500	0.0107201	0.0107201	0.00712566	0.0080595	0.0080595	0.0080595	0.0264338	-29.241	1.81062	1.81062	1.988	0	0.589229	no
AT2G38180	0.0106778	0.0106778	0.00647892	0	0	0	0.0158465	-56.1872	1.81234	1.81234	2.02932	0	0.720795	no
AT1G03610	0.0106093	0.0106093	0.00287025	0.0109265	0.0109265	0.0109265	0.0197132	-40.8237	1.81514	1.81514	2.38291	0	1.88608	Yes
AT5G51120	0.010588	0.010588	0.00951493	0.0068976	0.0068976	0.0068976	0.00274077	-138.028	1.81601	1.81601	1.86242	0	0.154171	no
AT2G48090	0.0105747	0.0105747	0.00598245	0.0102183	0.0102183	0.0102183	0.0429416	-5.95157	1.81656	1.81656	2.06395	0	0.821814	no
AT1G44810	0.0105151	0.0105151	0.00653045	0.00495322	0.00979571	0.00979571	0.0052804	-104.054	1.81901	1.81901	2.02588	0	0.687214	no
AT3G09980	0.0104755	0.0104755	0.00885466	0.00420181	0.00420181	0.00420181	0.00572686	-102.656	1.82065	1.82065	1.89365	0	0.242504	no
AT1G21760	0.0104395	0.0104395	0.00214266	0.0112724	0.0112724	0.001	0.0240322	-31.3146	1.82214	1.82214	2.50987	0	2.28459	no
AT5G15020	0.0103956	0.0103956	0.00378946	0.00898	0.0179111	0.00898	0.0111754	-68.0675	1.82398	1.82398	2.26225	0	1.45591	no
AT5G12840	0.0103955	0.0103955	0.00687082	0.0023551	0.00796786	0.00796786	0.0217471	-36.1105	1.82398	1.82398	2.00382	0	0.597403	no
AT1G19530	0.0103937	0.0103937	0.00615098	0.00676313	0.00676313	0.00676313	0.0368226	-13.3305	1.82405	1.82405	2.05188	0	0.756825	no
AT5G60710	0.0103895	0.0103895	0.00586463	0.00610623	0.0122687	0.0122687	0.00992565	-73.7597	1.82423	1.82423	2.07259	0	0.825017	Yes
AT1G25480	0.0103722	0.0103722	0.00616564	0.00637268	0.00637268	0.00637268	0.0275081	-27.3288	1.82496	1.82496	2.05085	0	0.750393	no
AT4G04210	0.0103335	0.0103335	0.00784408	0.00351534	0.00351534	0.00351534	0.00997859	-76.0027	1.82658	1.82658	1.94628	0	0.397658	no
AT2G15960	0.0103199	0.0103199	0.00422019	0.00556789	0.00556789	0.00556789	0.0145094	-55.5353	1.82715	1.82715	2.21549	0	1.29005	no
AT1G11260	0.0103169	0.0103169	0.0044297	0.00820021	0.00820021	0.00820021	0.0327349	-18.9786	1.82728	1.82728	2.19445	0	1.21972	Yes
AT1G10410	0.010308	0.010308	0.00243526	0.0306002	0.0170441	0.0306002	0.0182367	-44.5605	1.82765	1.82765	2.45428	0	2.08161	Yes
AT1G69440	0.0103046	0.0103046	0.00594022	0.0140789	0.0140789	0.0140789	0.0436137	-5.20613	1.82779	1.82779	2.06702	0	0.794707	no
AT5G35080	0.0102923	0.0102923	0.00651316	0.0100138	0.00457607	0.0100138	0.0205726	-38.7755	1.82831	1.82831	2.02703	0	0.660138	no
AT2G02730	0.0102647	0.0102647	0.00664831	0.0105222	0.0105222	0.0105222	0.0602789	10.3273	1.82948	1.82948	2.01811	0	0.626627	no
AT5G40340	0.0101499	0.0101499	0.00617721	0.00560966	0.00961844	0.00961844	0.00534473	-103.472	1.83436	1.83436	2.05003	0	0.716444	no
AT1G32340	0.0101416	0.0101416	0.00504577	0.0097961	0.0097961	0.0097961	0.0166495	-51.4296	1.83472	1.83472	2.1379	0	1.00714	no
AT1G29940	0.010072	0.010072	0.00454058	0.00633291	0.0149422	0.00633291	0.0155219	-52.2976	1.83771	1.83771	2.18371	0	1.1494	no
AT5G12440	0.01006	0.01006	0.00641711	0.00762553	0.00762553	0.00762553	0.026541	-29.0468	1.83823	1.83823	2.03349	0	0.648629	no
AT4G01710	0.0100583	0.0100583	0.00669171	0.00541294	0.00541294	0.00541294	0.0269657	-28.2848	1.8383	1.8383	2.01529	0	0.587937	Yes
AT2G31020	0.0100116	0.0100116	0.00375279	0.015406	0.015406	0.015406	0.0440021	-4.78051	1.84032	1.84032	2.26647	0	1.41564	Yes
AT1G06790	0.00997368	0.00997368	0.00671525	0.0060359	0.0060359	0.0060359	0.0367701	-13.3991	1.84197	1.84197	2.01376	0	0.570684	no
AT4G05090	0.00997193	0.00997193	0.00585597	0.00601778	0.00601778	0.00601778	0.0340606	-17.0731	1.84205	1.84205	2.07323	0	0.767965	no
AT1G18900	0.00990381	0.00990381	0.00564182	0.0119829	0.0119829	0.0119829	0.0116717	-68.4798	1.84502	1.84502	2.08941	0	0.811822	Yes
AT1G76580	0.00990153	0.00990153	0.00182967	0.0141169	0.0141169	0.0141169	0.0365166	-11.2327	1.84512	1.84512	2.57845	0	2.43607	no
AT2G25800	0.00988108	0.00988108	0.00450989	0.00415489	0.00415489	0.00415489	0.0190889	-44.8667	1.84602	1.84602	2.18666	0	1.13158	no
AT3G57010	0.00987419	0.00987419	0.00787761	0.0124189	0.0124189	0.0124189	0.011468	-69.3252	1.84632	1.84632	1.94443	0	0.325904	no
AT3G15550	0.00986047	0.00986047	0.0031389	0	0	0	0.0518861	0.745714	1.84693	1.84693	2.34405	0	1.6514	no
AT3G25600	0.00985678	0.00985678	0.0056628	0.011381	0.011381	0.011381	0.0414447	-7.65461	1.84709	1.84709	2.08779	0	0.799601	Yes
AT4G26760	0.00985326	0.00985326	0.00746324	0.00474715	0.00474715	0.00474715	0.0198887	-42.8967	1.84725	1.84725	1.9679	0	0.4008	no
AT5G12850	0.00984315	0.00984315	0.00439195	0.00868955	0.00868955	0.00868955	0.0249341	-32.0446	1.84769	1.84769	2.19817	0	1.16426	no
AT1G31930	0.00984015	0.00984015	0.00152252	0.0157932	0.0157932	0.001	0.0180877	-44.9544	1.84782	1.84782	2.65826	0	2.69222	Yes
AT1G10380	0.00983774	0.00983774	0.00700732	0	0	0	0.0172741	-52.0466	1.84793	1.84793	1.99527	0	0.489464	no
AT3G13180	0.00981277	0.00981277	0.00258522	0.0141526	0.0141526	0.0141526	0.0293224	-24.263	1.84903	1.84903	2.42833	0	1.92437	no
AT5G03170	0.00978447	0.00978447	0.00567737	0.0100184	0.0100184	0.0100184	0.0450971	-3.60064	1.85029	1.85029	2.08668	0	0.785272	no
AT4G00440	0.0097475	0.0097475	0.00161009	0.0132964	0.0132964	0.001	0.0124254	-62.9778	1.85193	1.85193	2.63398	0	2.59789	no
AT1G45249	0.00973929	0.00973929	0.00745871	0.00267431	0.00267431	0.00267431	0.00733487	-90.7772	1.8523	1.8523	1.96816	0	0.384889	no
AT3G17626	0.00973073	0.00973073	0.00574837	0.00595461	0.00595461	0.00595461	0.0424132	-6.54591	1.85268	1.85268	2.08128	0	0.759395	no
AT5G10770	0.00972971	0.00972971	0.00652806	0.00687092	0.0028032	0.0028032	0.0145585	-55.3731	1.85273	1.85273	2.02604	0	0.575742	no
AT4G14920	0.00968195	0.00968195	0.0047702	0.00338894	0.00839047	0.00338894	0.0112428	-67.7788	1.85486	1.85486	2.16229	0	1.02125	no
AT5G17930	0.00968053	0.00968053	0.00608703	0.0088438	0.0142645	0.0142645	0.012915	-61.123	1.85493	1.85493	2.05642	0	0.669347	no
AT4G32010	0.0096785	0.0096785	0.00324863	0.00868983	0.00868983	0.001	0.0144867	-55.6104	1.85502	1.85502	2.32912	0	1.57495	no
AT2G21500	0.00964426	0.00964426	0.00487162	0	0	0	0.0408026	-10.7889	1.85656	1.85656	2.15315	0	0.985269	no
AT3G52150	0.00959984	0.00959984	0.00261788	0.075	0.075	0.075	0.010094	-75.4505	1.85856	1.85856	2.42288	0	1.87461	no
AT2G44670	0.00959082	0.00959082	0.00534878	0.004275	0.00854716	0.004275	0.00655038	-93.7085	1.85897	1.85897	2.11257	0	0.842444	no
AT1G32330	0.00956774	0.00956774	0.00638659	0.0151628	0.0151628	0.0151628	0.0393615	-10.1301	1.86002	1.86002	2.03556	0	0.583133	no
AT1G21190	0.00952031	0.00952031	0.00773717	0.0110845	0.0110845	0.0110845	0.00374971	-122.983	1.86217	1.86217	1.95224	0	0.299203	no
AT1G77800	0.00949931	0.00949931	0.0014292	0.00931387	0.00931387	0.001	0.0151184	-53.5618	1.86313	1.86313	2.68573	0	2.73262	no
AT5G20600	0.0094719	0.0094719	0.00552351	0.00742439	0.0111851	0.0111851	0.010143	-72.7201	1.86439	1.86439	2.09861	0	0.778069	no
AT1G79950	0.00944514	0.00944514	0.00609282	0.00397215	0.00397215	0.00397215	0.0177887	-48.2529	1.86562	1.86562	2.05601	0	0.632462	no
AT2G31510	0.00940345	0.00940345	0.0033756	0.00917478	0.00917478	0.001	0.0121979	-63.8649	1.86754	1.86754	2.31248	0	1.47805	no
AT4G23330	0.00938442	0.00938442	0.00499986	0	0	0	0.059494	7.31336	1.86842	1.86842	2.14187	0	0.90838	no
AT3G13510	0.00935528	0.00935528	0.0063079	0.00497404	0.0108428	0.0108428	0.0155923	-52.0802	1.86977	1.86977	2.04094	0	0.568622	no
AT1G53720	0.00933828	0.00933828	0.00444246	0.00845973	0.00845973	0.00845973	0.0140917	-59.4356	1.87056	1.87056	2.1932	0	1.0718	no
AT3G06780	0.00927074	0.00927074	0.00537422	0.00346162	0.00876895	0.00876895	0.0108082	-69.6711	1.87371	1.87371	2.11051	0	0.786629	no
AT5G05250	0.00926151	0.00926151	0.00665179	0.00447054	0.00447054	0.00447054	0.0166534	-51.4186	1.87414	1.87414	2.01789	0	0.477503	no
AT1G08280	0.00925221	0.00925221	0.00516932	0.00498605	0.0133684	0.0133684	0.0467249	0.5997	1.87458	1.87458	2.12739	0	0.839823	no
AT3G47160	0.00924426	0.00924426	0.0031543	0.00922276	0.00922276	0.00922276	0.0209557	-37.89	1.87495	1.87495	2.34192	0	1.55124	no
AT3G22190	0.00919372	0.00919372	0.00431196	0.00995387	0.00995387	0.00995387	0.0213984	-39.3848	1.87733	1.87733	2.20615	0	1.09231	no
AT5G03905	0.00917968	0.00917968	0.00445587	0.00702349	0.00702349	0.00702349	0.0224362	-37.1115	1.878	1.878	2.19189	0	1.04274	no
AT1G62960	0.00915331	0.00915331	0.00749208	0	0	0	0.0145928	-60.1434	1.87925	1.87925	1.96622	0	0.288928	no
AT1G52150	0.00914891	0.00914891	0.00539063	0.0153354	0.0153354	0.0153354	0.00998068	-73.4943	1.87946	1.87946	2.10919	0	0.763146	no
AT5G26180	0.00914593	0.00914593	0.00345372	0.00865315	0.00865315	0.00865315	0.0212463	-39.7271	1.8796	1.8796	2.30254	0	1.40498	no
AT1G14740	0.00913396	0.00913396	0.00445305	0.00626188	0.00626188	0.00626188	0.0161565	-52.8724	1.88017	1.88017	2.19217	0	1.03644	Yes
AT1G75400	0.00900444	0.00900444	0.00616387	0.00484839	0.00484839	0.00484839	0.0173956	-49.3254	1.88637	1.88637	2.05097	0	0.546801	no
AT3G22220	0.00899597	0.00899597	0.00532665	0.00663884	0.00663884	0.00663884	0.0156061	-52.0378	1.88678	1.88678	2.11437	0	0.756052	no
AT3G45750	0.00895668	0.00895668	0.00434208	0	0	0	0.0471609	-3.83754	1.88868	1.88868	2.20313	0	1.04458	no
AT4G39900	0.00894574	0.00894574	0.00694297	0.00411577	0.00411577	0.00411577	0.00787748	-87.3515	1.88921	1.88921	1.99928	0	0.365648	no
AT3G16940	0.00888184	0.00888184	0.00722397	0.00595677	0.00595677	0.00595677	0.0119993	-67.1511	1.89232	1.89232	1.98205	0	0.298065	Yes
AT2G43330	0.00884075	0.00884075	0.00335269	0.00285037	0.0107858	0.0107858	0.0127362	-61.7919	1.89434	1.89434	2.31543	0	1.39885	no
AT1G59660	0.00881518	0.00881518	0.00508488	0	0	0	0.0515296	0.414833	1.89559	1.89559	2.13454	0	0.793776	no
AT1G48760	0.00881138	0.00881138	0.0035814	0.0128999	0.0128999	0.0128999	0.0275118	-27.3224	1.89578	1.89578	2.28677	0	1.29884	no
AT1G29690	0.00880512	0.00880512	0.00409149	0.0108208	0.0108208	0.0108208	0.0158757	-53.7142	1.89609	1.89609	2.22894	0	1.10571	Yes
AT2G43040	0.00871173	0.00871173	0.00379527	0	0	0	0.0607012	8.27752	1.90072	1.90072	2.26158	0	1.19876	no
AT5G46330	0.00861114	0.00861114	0.00370779	0	0	0	0.0147914	-59.4945	1.90576	1.90576	2.27171	0	1.21564	Yes
AT5G01020	0.00859604	0.00859604	0.00435559	0.00767987	0.00767987	0.00241573	0.00487014	-107.936	1.90653	1.90653	2.20178	0	0.980804	no
AT2G21195	0.00858987	0.00858987	0.00606537	0.00896536	0.00199067	0.00199067	0.0106105	-70.5571	1.90684	1.90684	2.05797	0	0.502039	no
AT4G01960	0.00856663	0.00856663	0.00693128	0.0034206	0.0034206	0.0034206	0.011014	-71.264	1.90802	1.90802	2.00001	0	0.305606	no
AT5G53250	0.00855524	0.00855524	0.00627143	0.00387534	0.0114117	0.00387534	0.00798321	-84.2132	1.90859	1.90859	2.04346	0	0.448014	no
AT3G24490	0.00854125	0.00854125	0.00623069	0.00364779	0.00364779	0.00364779	0.00921873	-77.3062	1.9093	1.9093	2.04629	0	0.455056	no
AT1G61170	0.00853675	0.00853675	0.00447853	0	0	0	0.0356182	-17.3116	1.90953	1.90953	2.18969	0	0.930662	no
AT2G46780	0.00852594	0.00852594	0.00402307	0	0	0	0.0448429	-6.25679	1.91008	1.91008	2.23627	0	1.08356	no
AT3G16630	0.00843812	0.00843812	0.00662252	0.00421477	0.00421477	0.00421477	0.00310363	-132.06	1.91458	1.91458	2.0198	0	0.349542	no
AT1G48460	0.00843024	0.00843024	0.00638596	0.00362104	0.00362104	0.00362104	0.0178895	-47.9817	1.91499	1.91499	2.0356	0	0.40067	no
AT4G19540	0.00836996	0.00836996	0.00458323	0	0	0	0.0502455	-0.796539	1.9181	1.9181	2.17965	0	0.868858	no
AT4G14320	0.00834761	0.00834761	0.00174679	0.075	0.075	0.0032992	0.0071072	-89.7924	1.91926	1.91926	2.59859	0	2.25666	no
AT1G22070	0.00831875	0.00831875	0.0058636	0.00710819	0.00710819	0.00710819	0.0354995	-15.0871	1.92077	1.92077	2.07266	0	0.50458	Yes
AT1G78800	0.0083164	0.0083164	0.00443657	0	0	0	0.060431	8.06342	1.92089	1.92089	2.19378	0	0.906514	no
AT4G23260	0.00831443	0.00831443	0.00439994	0.00834274	0.00834274	0.00834274	0.0620455	11.7138	1.92099	1.92099	2.19738	0	0.918133	Yes
AT4G26480	0.00827323	0.00827323	0.00439923	0.0108597	0.0108597	0.0108597	0.00866567	-80.2759	1.92315	1.92315	2.19745	0	0.911202	no
AT1G63100	0.0082665	0.0082665	0.00531384	0	0	0	0.0446338	-6.48115	1.9235	1.9235	2.11542	0	0.637521	no
AT1G22640	0.0082663	0.0082663	0.00351074	0	0	0	0.0583586	6.38841	1.92351	1.92351	2.29543	0	1.23547	no
AT2G19572	0.00819867	0.00819867	0.00260508	0	0	0	0.051099	0.0120174	1.92708	1.92708	2.425	0	1.65406	no
AT3G45190	0.00819221	0.00819221	0.00236043	0.0105691	0.0105691	0.001	0.0161944	-50.2616	1.92742	1.92742	2.46783	0	1.7952	no
AT5G27990	0.00818074	0.00818074	0.00406318	0.00614216	0.00614216	0.001	0.00601368	-97.8118	1.92803	1.92803	2.23196	0	1.00962	no
AT1G10720	0.00817193	0.00817193	0.00533108	0.00741547	0.00741547	0.00741547	0.0160688	-53.1337	1.9285	1.9285	2.11401	0	0.616248	no
AT2G41980	0.00813073	0.00813073	0.00388657	0.00264337	0.0102981	0.00264337	0.0119479	-64.8589	1.9307	1.9307	2.25126	0	1.06489	no
AT2G18170	0.00812244	0.00812244	0.00395551	0.00914192	0.00914192	0.00914192	0.0339245	-17.2653	1.93114	1.93114	2.24362	0	1.03805	no
AT1G19870	0.0080781	0.0080781	0.00184873	0.0104371	0.0154641	0.001	0.00663838	-90.4477	1.93352	1.93352	2.57395	0	2.12748	no
AT4G30820	0.008072	0.008072	0.00515059	0	0	0	0.0353162	-17.7203	1.93384	1.93384	2.12897	0	0.64819	no
AT3G17950	0.00804509	0.00804509	0.00519524	0	0	0	0.0268671	-30.8454	1.93529	1.93529	2.12522	0	0.630918	no
AT4G12670	0.00803547	0.00803547	0.00522051	0.0037916	0.0037916	0.0037916	0.0163735	-52.2321	1.93581	1.93581	2.12311	0	0.622191	no
AT2G24690	0.00801257	0.00801257	0.00332778	0	0	0	0.0447527	-6.35346	1.93705	1.93705	2.31867	0	1.26771	no
AT5G52200	0.00797801	0.00797801	0.00578952	0.00282568	0.00282568	0.00282568	0.0109308	-71.6277	1.93893	1.93893	2.07818	0	0.462585	no
AT5G49840	0.00797615	0.00797615	0.0039144	0.00852783	0.00852783	0.00852783	0.0273281	-27.6439	1.93903	1.93903	2.24816	0	1.0269	no
AT5G58430	0.00795062	0.00795062	0.00417649	0.00603492	0.0119182	0.0119182	0.0160887	-50.5761	1.94042	1.94042	2.22001	0	0.928777	Yes
AT1G29030	0.00794261	0.00794261	0.00238254	0.0120047	0.0120047	0.001	0.0337593	-15.0013	1.94086	1.94086	2.46379	0	1.73711	no
AT4G19670	0.00793774	0.00793774	0.00339112	0.00363827	0.0115769	0.00363827	0.016697	-48.7945	1.94113	1.94113	2.31048	0	1.22697	no
AT4G32285	0.00786396	0.00786396	0.00611496	0.00659439	0.00659439	0.00659439	0.00835813	-84.5086	1.94518	1.94518	2.05443	0	0.362914	Yes
AT4G02430	0.00784149	0.00784149	0.00189878	0.0239353	0.0239353	0.0239353	0.036273	-14.0523	1.94643	1.94643	2.56235	0	2.04605	no
AT1G49560	0.00783296	0.00783296	0.00229341	0.0154026	0.0154026	0.0154026	0.0426463	-6.28277	1.9469	1.9469	2.48034	0	1.77206	no
AT5G64813	0.00777879	0.00777879	0.00410005	0.00397048	0.00397048	0.00397048	0.018087	-47.4546	1.94991	1.94991	2.22804	0	0.923907	no
AT1G80550	0.00776539	0.00776539	0.00277168	0	0	0	0.0460003	-5.03364	1.95066	1.95066	2.39808	0	1.4863	no
AT4G16850	0.00773589	0.00773589	0.00369206	0	0	0	0.0380055	-14.1976	1.95232	1.95232	2.27356	0	1.06714	no
AT1G72640	0.00772207	0.00772207	0.00427989	0.010451	0.010451	0.010451	0.0291257	-24.5861	1.95309	1.95309	2.20939	0	0.851413	no
AT3G55510	0.00766936	0.00766936	0.00257825	0.00191873	0.0147519	0.00191873	0.0189223	-42.7891	1.95607	1.95607	2.4295	0	1.57271	no
AT1G75410	0.00762561	0.00762561	0.00430902	0.00626903	0.00626903	0.00626903	0.0133012	-62.2069	1.95855	1.95855	2.20645	0	0.823493	no
AT5G64880	0.00757231	0.00757231	0.00232029	0	0	0	0.0404946	-11.1526	1.9616	1.9616	2.47528	0	1.70643	no
AT1G64140	0.00756612	0.00756612	0.00502364	0	0	0	0.00822439	-87.6677	1.96195	1.96195	2.13981	0	0.590822	no
AT5G17270	0.00754742	0.00754742	0.00119612	0.0217674	0.075	0.075	0.0116174	-63.5854	1.96303	1.96303	2.76305	0	2.65762	no
AT2G32480	0.00750478	0.00750478	0.00423215	0.00112957	0.0047849	0.0047849	0.0177388	-45.8895	1.96549	1.96549	2.21426	0	0.826419	no
AT3G45210	0.00747777	0.00747777	0.00547653	0	0	0	0.016715	-53.6261	1.96705	1.96705	2.10232	0	0.449346	no
AT3G05690	0.00746096	0.00746096	0.00525576	0	0	0	0.0281035	-28.6857	1.96803	1.96803	2.12019	0	0.505461	no
AT5G53970	0.00745865	0.00745865	0.00288188	0.00194574	0.0103729	0.0103729	0.0208396	-38.1565	1.96816	1.96816	2.38115	0	1.37191	no
AT1G15410	0.00741037	0.00741037	0.00435843	0	0	0	0.0242152	-35.8337	1.97099	1.97099	2.2015	0	0.765738	no
AT5G05520	0.00737747	0.00737747	0.00376836	0.0111584	0.00452862	0.0111584	0.0221499	-35.2296	1.97292	1.97292	2.26467	0	0.969191	no
AT5G65640	0.00736565	0.00736565	0.00241638	0	0	0	0.0416356	-9.81889	1.97361	1.97361	2.45766	0	1.60797	no
AT2G31010	0.00734748	0.00734748	0.0042692	0	0	0	0.0371991	-15.227	1.97469	1.97469	2.21048	0	0.783285	no
AT2G28660	0.00734112	0.00734112	0.00266592	0	0	0	0.0598978	7.63799	1.97506	1.97506	2.41498	0	1.46137	no
AT5G67200	0.00733068	0.00733068	0.00415963	0	0	0	0.0318207	-22.7231	1.97568	1.97568	2.22177	0	0.817491	no
AT4G13340	0.00732309	0.00732309	0.00281693	0.0121566	0.0165749	0.0165749	0.00704343	-90.225	1.97613	1.97613	2.39105	0	1.37833	no
AT2G43340	0.00731647	0.00731647	0.00419247	0	0	0	0.0364611	-16.1889	1.97652	1.97652	2.21836	0	0.803348	no
AT1G16840	0.00731473	0.00731473	0.00538781	0.00376188	0.00376188	0.00376188	0.00689079	-93.775	1.97663	1.97663	2.10941	0	0.441105	no
AT1G72210	0.00731181	0.00731181	0.00449198	0	0	0	0.0405107	-11.1336	1.9768	1.9768	2.18839	0	0.702875	no
AT1G72840	0.00730836	0.00730836	0.003768	0	0	0	0.0408533	-10.7293	1.97701	1.97701	2.26471	0	0.955749	no
AT2G36720	0.0072738	0.0072738	0.0041251	0	0	0	0.0524187	1.23597	1.97906	1.97906	2.22539	0	0.81828	no
AT3G17860	0.00724878	0.00724878	0.00390858	0	0	0	0.026666	-31.206	1.98056	1.98056	2.24881	0	0.891094	no
AT5G38460	0.00721091	0.00721091	0.00274302	0	0	0	0.04658	-4.43243	1.98284	1.98284	2.4026	0	1.39442	no
AT4G19390	0.00720886	0.00720886	0.00295262	0	0	0	0.0590666	6.96723	1.98296	1.98296	2.37062	0	1.28777	no
AT3G03590	0.00717958	0.00717958	0.00528812	0	0	0	0.0256986	-32.9797	1.98473	1.98473	2.11752	0	0.441146	no
AT5G50740	0.00714611	0.00714611	0.00512739	0	0	0	0.0129862	-65.7421	1.98676	1.98676	2.13093	0	0.478932	no
AT1G17940	0.00710854	0.00710854	0.00407545	0	0	0	0.0615567	8.94935	1.98905	1.98905	2.23065	0	0.802594	no
AT1G07980	0.00708618	0.00708618	0.00390932	0.00660371	0.00660371	0.00660371	0.0176025	-48.7579	1.99041	1.99041	2.24872	0	0.858089	no
AT4G18020	0.00708068	0.00708068	0.00575575	0	0	0	0.00795823	-89.2468	1.99075	1.99075	2.08072	0	0.298885	no
AT5G48380	0.00698032	0.00698032	0.00388112	0.0197089	0.0197089	0.0197089	0.0186467	-45.9919	1.99695	1.99695	2.25187	0	0.84682	Yes
AT2G37250	0.00696823	0.00696823	0.00548208	0.0259299	0.00966231	0.00966231	0.00662649	-93.154	1.9977	1.9977	2.10188	0	0.346068	no
AT1G34780	0.00695994	0.00695994	0.00218563	0	0	0	0.0493451	-1.66444	1.99822	1.99822	2.50125	0	1.67102	no
AT3G52910	0.00695186	0.00695186	0.00443973	0	0	0	0.0384958	-13.5823	1.99872	1.99872	2.19347	0	0.646928	no
AT5G67070	0.00695017	0.00695017	0.00551376	0.00547319	0.00547319	0.00160972	0.00221368	-145.782	1.99883	1.99883	2.09938	0	0.33401	no
AT1G32540	0.00693941	0.00693941	0.00503241	0	0	0	0.00792093	-89.4723	1.9995	1.9995	2.13905	0	0.463563	no
AT1G70590	0.00690254	0.00690254	0.00261406	0	0	0	0.0585197	6.52076	2.00182	2.00182	2.42351	0	1.40083	Yes
AT3G56580	0.00689335	0.00689335	0.00509144	0	0	0	0.0106097	-75.4436	2.00239	2.00239	2.13398	0	0.437131	no
AT1G63700	0.00689134	0.00689134	0.00430414	0.00227516	0.00566196	0.00566196	0.0120076	-64.6196	2.00252	2.00252	2.20694	0	0.679058	no
AT4G15830	0.00687852	0.00687852	0.00463679	0	0	0	0.0464081	-4.6099	2.00333	2.00333	2.17461	0	0.568972	no
AT5G04200	0.00685848	0.00685848	0.00429029	0	0	0	0.0200942	-44.7881	2.0046	2.0046	2.20834	0	0.676813	no
AT4G26720	0.00681529	0.00681529	0.00380594	0.00771508	0.00771508	0.00293145	0.0149837	-53.9914	2.00734	2.00734	2.26036	0	0.840523	no
AT5G02020	0.00679568	0.00679568	0.00359303	0	0	0	0.0453785	-5.68688	2.00859	2.00859	2.28536	0	0.919417	no
AT2G24755	0.00675848	0.00675848	0.00322449	0	0	0	0.0300723	-25.4357	2.01098	2.01098	2.33236	0	1.06763	no
AT3G07470	0.00672681	0.00672681	0.00456731	0.00673767	0.00673767	0.00673767	0.00620975	-98.7702	2.01302	2.01302	2.18116	0	0.558576	no
AT1G62990	0.00672527	0.00672527	0.00450275	0	0	0	0.0379794	-14.2306	2.01312	2.01312	2.18735	0	0.578785	no
AT1G72050	0.00672455	0.00672455	0.00413826	0	0	0	0.0196733	-45.804	2.01316	2.01316	2.22401	0	0.700412	no
AT3G20060	0.00670384	0.00670384	0.00425457	0	0	0	0.0120318	-69.4062	2.0145	2.0145	2.21197	0	0.655975	no
AT3G54680	0.00658001	0.00658001	0.0044001	0	0	0	0.0187638	-48.0761	2.0226	2.0226	2.19736	0	0.580554	no
AT5G64740	0.00653661	0.00653661	0.00536061	0.00772466	0.00772466	0.00772466	0.00445524	-114.708	2.02547	2.02547	2.11161	0	0.286145	no
AT5G05085	0.00649944	0.00649944	0.00379553	0	0	0	0.0410797	-10.4641	2.02795	2.02795	2.26155	0	0.776012	no
AT4G30630	0.00646066	0.00646066	0.00254131	0	0	0	0.0417743	-9.65919	2.03055	2.03055	2.43577	0	1.34611	no
AT2G26030	0.00645617	0.00645617	0.00229339	0	0	0	0.0541074	2.75788	2.03085	2.03085	2.48035	0	1.4932	no
AT3G07140	0.00641613	0.00641613	0.00338487	0.00521272	0.00521272	0.00521272	0.011841	-65.2905	2.03355	2.03355	2.31128	0	0.922603	no
AT5G41410	0.00639542	0.00639542	0.00379366	0.00784255	0.00784255	0.00784255	0.0304083	-22.5176	2.03496	2.03496	2.26177	0	0.753448	no
AT4G00355	0.00638039	0.00638039	0.00425917	0.00261108	0.00550584	0.00261108	0.00491522	-107.493	2.03598	2.03598	2.2115	0	0.583073	no
AT3G26400	0.00629549	0.00629549	0.00457135	0.00143819	0.00637251	0.00637251	0.0109581	-69.0099	2.0418	2.0418	2.18078	0	0.461696	no
AT4G00060	0.00628815	0.00628815	0.00329712	0	0	0	0.0357936	-17.0758	2.0423	2.0423	2.32269	0	0.931429	no
AT1G78240	0.00625582	0.00625582	0.00436376	0	0	0	0.0218328	-40.8048	2.04454	2.04454	2.20096	0	0.519625	Yes
AT5G39590	0.00625534	0.00625534	0.00257629	0.00824191	0.00824191	0.001	0.00809072	-83.5711	2.04457	2.04457	2.42983	0	1.2798	no
AT5G06950	0.00623315	0.00623315	0.00233504	0	0	0	0.0229553	-38.3984	2.04612	2.04612	2.47253	0	1.41651	no
AT5G49210	0.00621297	0.00621297	0.00244545	0.0185482	0.0185482	0.00111382	0.0103613	-71.6979	2.04753	2.04753	2.45247	0	1.34518	no
AT5G27320	0.00619554	0.00619554	0.00353935	0	0	0	0.0190732	-47.291	2.04875	2.04875	2.2919	0	0.807744	no
AT3G21790	0.00615259	0.00615259	0.00285054	0	0	0	0.0166272	-53.8788	2.05177	2.05177	2.3859	0	1.10996	no
AT5G01400	0.00614153	0.00614153	0.00401705	0.00233458	0.00526981	0.00526981	0.0141112	-56.871	2.05255	2.05255	2.23692	0	0.612461	no
AT5G64130	0.00613203	0.00613203	0.00120484	0.0281683	0.0281683	0.001	0.00460275	-110.646	2.05322	2.05322	2.7599	0	2.34752	no
AT5G11710	0.00612838	0.00612838	0.00466005	0.00742016	0.00742016	0.00496756	0.00396938	-117.752	2.05348	2.05348	2.17243	0	0.39516	no
AT3G53670	0.00609515	0.00609515	0.00469469	0.00320471	0.00320471	0.00320471	0.012734	-64.2988	2.05584	2.05584	2.16922	0	0.376632	Yes
AT1G15350	0.00609129	0.00609129	0.00454496	0	0	0	0.0114825	-71.6491	2.05612	2.05612	2.1833	0	0.422482	no
AT4G39090	0.00608667	0.00608667	0.0014216	0.0153059	0.0153059	0.0153059	0.00832286	-82.2133	2.05645	2.05645	2.68805	0	2.09814	no
AT5G27150	0.00606904	0.00606904	0.00306488	0.00729131	0.00729131	0.00207222	0.0119038	-65.0363	2.05771	2.05771	2.35441	0	0.985635	no
AT3G10440	0.00603702	0.00603702	0.00259864	0	0	0	0.0515199	0.405803	2.06	2.06	2.42608	0	1.21608	no
AT1G01470	0.00602247	0.00602247	0.00193271	0.0148862	0.0148862	0.001	0.00639171	-94.8855	2.06105	2.06105	2.55466	0	1.63973	Yes
AT1G80245	0.00600559	0.00600559	0.0028799	0	0	0	0.0227608	-38.8068	2.06227	2.06227	2.38145	0	1.06029	no
AT5G64070	0.00596376	0.00596376	0.00487315	0.00304945	0.00304945	0.00304945	0.00724785	-91.3501	2.06531	2.06531	2.15302	0	0.291367	Yes
AT2G22690	0.00584519	0.00584519	0.00295277	0	0	0	0.0517224	0.594026	2.07403	2.07403	2.3706	0	0.985179	Yes
AT4G15240	0.00581973	0.00581973	0.00268104	0	0	0	0.0396083	-12.2148	2.07592	2.07592	2.41252	0	1.11816	no
AT5G59150	0.00577764	0.00577764	0.00297159	0.001	0.00488968	0.001	0.0109207	-69.1741	2.07907	2.07907	2.36784	0	0.959247	no
AT1G76460	0.00577243	0.00577243	0.00250272	0.0118884	0.0118884	0.0118884	0.0185428	-46.2601	2.07947	2.07947	2.44241	0	1.20568	no
AT1G22930	0.0057534	0.0057534	0.00236842	0.00633809	0.00633809	0.001	0.00598622	-98.0315	2.0809	2.0809	2.46637	0	1.28049	no
AT5G29000	0.00570505	0.00570505	0.00397196	0	0	0	0.0366668	-15.9188	2.08457	2.08457	2.24182	0	0.522387	no
AT1G73980	0.00570492	0.00570492	0.00349447	0.00633224	0.00633224	0.00633224	0.019992	-42.648	2.08458	2.08458	2.29744	0	0.707134	no
AT4G26990	0.00568978	0.00568978	0.00375202	0	0	0	0.0212743	-42.0488	2.08573	2.08573	2.26656	0	0.600707	no
AT3G10030	0.00564988	0.00564988	0.00328131	0	0	0	0.0240066	-36.2489	2.08879	2.08879	2.32478	0	0.783949	no
AT4G27750	0.00564641	0.00564641	0.00388863	0	0	0	0.0101337	-77.6471	2.08905	2.08905	2.25103	0	0.53807	no
AT1G12770	0.00563939	0.00563939	0.00309873	0.00654121	0.00654121	0.001	0.00664932	-92.9889	2.08959	2.08959	2.34964	0	0.863861	no
AT4G17790	0.00558053	0.00558053	0.00391873	0	0	0	0.0317081	-22.8932	2.09415	2.09415	2.24768	0	0.510018	no
AT1G23970	0.0055723	0.0055723	0.00374609	0	0	0	0.022082	-40.26	2.09479	2.09479	2.26725	0	0.572888	no
AT3G23980	0.00554519	0.00554519	0.00331944	0	0	0	0.00994411	-78.5536	2.09691	2.09691	2.31976	0	0.740296	no
AT1G62770	0.00551231	0.00551231	0.00320277	0	0	0	0.0357283	-17.1634	2.09949	2.09949	2.3353	0	0.783337	no
AT3G04130	0.00549831	0.00549831	0.00343859	0	0	0	0.0502049	-0.835303	2.1006	2.1006	2.30445	0	0.67717	no
AT3G01680	0.00547867	0.00547867	0.00314932	0.00708116	0.00708116	0.00708116	0.0249602	-31.9944	2.10215	2.10215	2.34261	0	0.798788	no
AT5G53050	0.00545004	0.00545004	0.00237362	0	0	0	0.0535787	2.28659	2.10443	2.10443	2.46541	0	1.19918	no
AT5G65575	0.00544371	0.00544371	0.0025853	0	0	0	0.0229343	-38.4423	2.10493	2.10493	2.42831	0	1.07426	no
AT5G04960	0.00542183	0.00542183	0.00325218	0.00587339	0.00587339	0.00587339	0.0263462	-29.4004	2.10668	2.10668	2.32865	0	0.737376	no
AT5G51730	0.00540223	0.00540223	0.003344	0	0	0	0.0396002	-12.2246	2.10825	2.10825	2.31656	0	0.691978	no
AT5G04090	0.00537373	0.00537373	0.00299699	0	0	0	0.0427021	-8.60481	2.11055	2.11055	2.36414	0	0.842411	no
AT2G18410	0.00532176	0.00532176	0.00263151	0	0	0	0.0432879	-7.9508	2.11477	2.11477	2.42062	0	1.01601	no
AT2G37630	0.00529374	0.00529374	0.00319976	0	0	0	0.0253586	-33.6191	2.11706	2.11706	2.33571	0	0.726327	no
AT5G64550	0.00527965	0.00527965	0.00257197	0	0	0	0.0269216	-30.7481	2.11822	2.11822	2.43056	0	1.03757	no
AT5G02840	0.00525601	0.00525601	0.00352665	0.00577924	0.00210265	0.00577924	0.00975942	-74.5704	2.12017	2.12017	2.29346	0	0.575671	no
AT1G18340	0.00525365	0.00525365	0.00377275	0	0	0	0.0303473	-24.9988	2.12036	2.12036	2.26417	0	0.477702	no
AT5G16560	0.00522469	0.00522469	0.00177396	0	0	0	0.0395187	-12.3236	2.12276	2.12276	2.59188	0	1.55837	no
AT3G42630	0.00521305	0.00521305	0.00238603	0	0	0	0.0551387	3.66421	2.12373	2.12373	2.46315	0	1.12751	no
AT3G11540	0.0051941	0.0051941	0.00309261	0.00553296	0.0224722	0.0224722	0.0125855	-62.3634	2.12532	2.12532	2.3505	0	0.74805	no
AT1G43670	0.00516613	0.00516613	0.00235736	0.00801845	0.00801845	0.001	0.0105157	-70.9878	2.12766	2.12766	2.4684	0	1.13191	no
AT3G06750	0.00516225	0.00516225	0.00217145	0	0	0	0.0111434	-73.088	2.12799	2.12799	2.50408	0	1.24934	no
AT3G19180	0.00515191	0.00515191	0.00338689	0	0	0	0.0247175	-34.8481	2.12886	2.12886	2.31102	0	0.605147	no
AT1G74320	0.00514124	0.00514124	0.0031497	0	0	0	0.0392837	-12.6099	2.12976	2.12976	2.34256	0	0.706903	no
AT5G41480	0.00509241	0.00509241	0.00218694	0	0	0	0.0245948	-35.0869	2.1339	2.1339	2.50099	0	1.21943	no
AT5G20490	0.00508888	0.00508888	0.00236815	0.00797076	0.00797076	0.00198567	0.0041777	-115.297	2.1342	2.1342	2.46642	0	1.10359	no
AT3G62800	0.00506923	0.00506923	0.00307857	0	0	0	0.0481012	-2.88996	2.13588	2.13588	2.35248	0	0.719506	no
AT1G21520	0.00505629	0.00505629	0.0019632	0.0165766	0.0165766	0.0165766	0.0302579	-22.7555	2.13699	2.13699	2.54786	0	1.36487	Yes
AT1G63500	0.00505288	0.00505288	0.00296298	0.00739015	0.00739015	0.00739015	0.0109313	-69.1275	2.13729	2.13729	2.3691	0	0.770057	Yes
AT5G12250	0.00505253	0.00505253	0.00173472	0.0131128	0.0131128	0.001	0.00772339	-85.8014	2.13732	2.13732	2.6016	0	1.54231	no
AT5G18830	0.00504358	0.00504358	0.00290693	0	0	0	0.0241819	-35.8997	2.13809	2.13809	2.37739	0	0.79495	no
AT5G52990	0.00503412	0.00503412	0.00329944	0	0	0	0.037071	-15.3927	2.1389	2.1389	2.32239	0	0.609521	no
AT2G06530	0.00502136	0.00502136	0.00372925	0.00536684	0.00536684	0.00536684	0.013699	-60.7924	2.14	2.14	2.2692	0	0.429196	Yes
AT1G72630	0.00500853	0.00500853	0.00258126	0	0	0	0.0101945	-77.36	2.14111	2.14111	2.42899	0	0.956315	no
AT2G17530	0.00498609	0.00498609	0.00246362	0	0	0	0.0427851	-8.5116	2.14307	2.14307	2.44925	0	1.01713	no
AT4G37440	0.00498282	0.00498282	0.00274949	0	0	0	0.0151098	-58.4721	2.14335	2.14335	2.40157	0	0.857798	no
AT5G53480	0.00497695	0.00497695	0.00341036	0.0103512	0.0279194	0.0103512	0.00386554	-119.025	2.14386	2.14386	2.30803	0	0.54534	no
AT5G46390	0.0049419	0.0049419	0.00173211	0	0	0	0.0423448	-9.00808	2.14693	2.14693	2.60225	0	1.51253	no
AT5G25760	0.00491862	0.00491862	0.00304705	0	0	0	0.0204883	-43.8556	2.14898	2.14898	2.35695	0	0.690837	no
AT5G57960	0.00488831	0.00488831	0.00193862	0	0	0	0.0545388	3.13911	2.15167	2.15167	2.55333	0	1.33431	no
AT3G24929	0.00480912	0.00480912	0.00154433	0	0	0	0.0518958	0.754693	2.15876	2.15876	2.65209	0	1.63879	no
AT2G20300	0.00478074	0.00478074	0.00317835	0	0	0	0.0204251	-44.0041	2.16133	2.16133	2.33862	0	0.588956	no
AT2G27820	0.00477749	0.00477749	0.00133594	0	0	0	0.0286437	-27.7718	2.16163	2.16163	2.71504	0	1.8384	no
AT1G19300	0.00475422	0.00475422	0.00268423	0	0	0	0.0284844	-28.0397	2.16375	2.16375	2.41201	0	0.824703	no
AT4G34750	0.00471081	0.00471081	0.00247824	0	0	0	0.0380144	-14.1864	2.16773	2.16773	2.44668	0	0.92666	no
AT5G47870	0.00467913	0.00467913	0.00352386	0.0204459	0.00432991	0.00432991	0.0106233	-70.499	2.17066	2.17066	2.29381	0	0.409084	no
AT4G31560	0.00465388	0.00465388	0.00296826	0	0	0	0.0110062	-73.6827	2.17301	2.17301	2.36832	0	0.648816	no
AT1G05570	0.00464953	0.00464953	0.00339505	0.0065418	0.0065418	0.0065418	0.0124458	-65.3974	2.17342	2.17342	2.30998	0	0.453655	no
AT5G48620	0.00464856	0.00464856	0.00221613	0	0	0	0.0137444	-63.0185	2.17351	2.17351	2.49523	0	1.06874	Yes
AT5G24352	0.00464688	0.00464688	0.00321267	0	0	0	0.0156474	-56.794	2.17366	2.17366	2.33396	0	0.532488	no
AT2G47700	0.00460065	0.00460065	0.00182732	0	0	0	0.0291893	-26.8663	2.17801	2.17801	2.57901	0	1.33211	no
AT1G79790	0.00459827	0.00459827	0.00319202	0	0	0	0.00984233	-79.0474	2.17823	2.17823	2.33676	0	0.526621	no
AT3G04850	0.00459063	0.00459063	0.00164625	0	0	0	0.0446695	-6.44279	2.17895	2.17895	2.62433	0	1.47951	no
AT5G19540	0.00457431	0.00457431	0.00242226	0	0	0	0.0206979	-43.3672	2.1805	2.1805	2.4566	0	0.9172	no
AT3G01590	0.00455159	0.00455159	0.00171496	0.00640962	0.0142127	0.00640962	0.0133087	-59.6814	2.18266	2.18266	2.60657	0	1.40819	no
AT5G25360	0.00453279	0.00453279	0.00234384	0	0	0	0.0349577	-18.21	2.18446	2.18446	2.4709	0	0.951523	no
AT2G47070	0.00449981	0.00449981	0.00312362	0.00141066	0.00454253	0.00454253	0.0061341	-96.8601	2.18763	2.18763	2.34617	0	0.526649	Yes
AT5G39900	0.00448819	0.00448819	0.00263208	0	0	0	0.0590347	6.94131	2.18875	2.18875	2.42053	0	0.769934	no
AT4G13070	0.00443059	0.00443059	0.00279632	0	0	0	0.0377437	-14.5295	2.19436	2.19436	2.39424	0	0.663971	no
AT4G14385	0.00442174	0.00442174	0.00251177	0	0	0	0.0203663	-44.1424	2.19523	2.19523	2.44085	0	0.81591	no
AT1G35510	0.00440435	0.00440435	0.00301482	0	0	0	0.0355588	-17.3916	2.19694	2.19694	2.36156	0	0.546857	no
AT5G19090	0.00439172	0.00439172	0.003097	0	0	0	0.025137	-34.0402	2.19819	2.19819	2.34988	0	0.503917	no
AT1G31410	0.00437332	0.00437332	0.00246322	0	0	0	0.0280732	-28.7376	2.20001	2.20001	2.44932	0	0.828185	no
AT4G26520	0.00434043	0.00434043	0.00296829	0	0	0	0.0161921	-55.1516	2.20329	2.20329	2.36832	0	0.548204	no
AT2G45440	0.00424215	0.00424215	0.00266852	0	0	0	0.014617	-60.0639	2.21324	2.21324	2.41456	0	0.668759	no
AT4G19060	0.00420617	0.00420617	0.00200455	0	0	0	0.0616736	9.0404	2.21694	2.21694	2.53881	0	1.06923	no
AT5G45260	0.00418807	0.00418807	0.00239187	0	0	0	0.0417598	-9.67584	2.21881	2.21881	2.46209	0	0.808145	Yes
AT4G32940	0.0041857	0.0041857	0.00160949	0.015261	0.015261	0.015261	0.0134689	-59.1073	2.21906	2.21906	2.63414	0	1.37886	no
AT4G20340	0.00416723	0.00416723	0.00196154	0	0	0	0.0416005	-9.85934	2.22098	2.22098	2.54823	0	1.0871	no
AT1G06090	0.00416049	0.00416049	0.00195976	0	0	0	0.0569751	5.23679	2.22168	2.22168	2.54862	0	1.08608	no
AT2G01180	0.00413247	0.00413247	0.00252805	0	0	0	0.034818	-18.4023	2.22462	2.22462	2.43804	0	0.708979	Yes
AT3G42790	0.004113	0.004113	0.00314604	0	0	0	0.00977008	-79.4011	2.22667	2.22667	2.34306	0	0.386657	no
AT1G27540	0.00408299	0.00408299	0.0028731	0.00211315	0.00973854	0.00973854	0.0121966	-63.8701	2.22985	2.22985	2.38248	0	0.507017	no
AT2G01600	0.00407894	0.00407894	0.00328203	0	0	0	0.00988194	-78.8547	2.23028	2.23028	2.32468	0	0.313608	Yes
AT3G18270	0.00400113	0.00400113	0.0017054	0	0	0	0.0213826	-41.805	2.23864	2.23864	2.609	0	1.2303	no
AT3G23050	0.00397709	0.00397709	0.00129029	0.0111377	0.0111377	0.0111377	0.0121211	-64.168	2.24126	2.24126	2.73014	0	1.62402	no
AT5G20885	0.003957	0.003957	0.00290241	0	0	0	0.0204334	-43.9845	2.24346	2.24346	2.37807	0	0.447157	no
AT2G01680	0.00393546	0.00393546	0.00245448	0	0	0	0.030658	-24.5098	2.24583	2.24583	2.45087	0	0.681111	Yes
AT4G26160	0.00387401	0.00387401	0.00173135	0	0	0	0.038719	-13.3048	2.25266	2.25266	2.60244	0	1.16193	no
AT5G45350	0.0038665	0.0038665	0.00255627	0.00846382	0.00846382	0.00846382	0.0102296	-74.8104	2.25351	2.25351	2.43322	0	0.596988	Yes
AT4G18060	0.00382702	0.00382702	0.00260864	0	0	0	0.0240539	-36.1545	2.25796	2.25796	2.42441	0	0.552925	no
AT1G66890	0.00376867	0.00376867	0.00148395	0	0	0	0.0274956	-29.7355	2.26464	2.26464	2.6694	0	1.34461	no
AT2G03440	0.00373779	0.00373779	0.00239614	0	0	0	0.0125524	-67.3729	2.26821	2.26821	2.46131	0	0.641474	no
AT3G14830	0.0037337	0.0037337	0.00230009	0	0	0	0.0308777	-24.167	2.26869	2.26869	2.47908	0	0.698916	no
AT3G01470	0.00372695	0.00372695	0.00255811	0	0	0	0.0111201	-73.1887	2.26947	2.26947	2.43291	0	0.542916	no
AT3G44480	0.00372511	0.00372511	0.00275961	0	0	0	0.0144699	-60.5494	2.26969	2.26969	2.39998	0	0.432815	no
AT5G62350	0.00371119	0.00371119	0.00212795	0	0	0	0.0348852	-18.3097	2.27131	2.27131	2.51287	0	0.802423	no
AT2G18760	0.00367264	0.00367264	0.00143078	0	0	0	0.0419145	-9.49836	2.27585	2.27585	2.68525	0	1.36001	no
AT1G74330	0.00365439	0.00365439	0.00180199	0	0	0	0.0622352	9.47551	2.27801	2.27801	2.58507	0	1.02004	Yes
AT5G19140	0.00363479	0.00363479	0.00199319	0	0	0	0.016442	-54.4165	2.28035	2.28035	2.54128	0	0.866793	no
AT5G39760	0.00363454	0.00363454	0.00134246	0	0	0	0.047183	-3.81508	2.28038	2.28038	2.71292	0	1.43689	Yes
AT1G73020	0.0036294	0.0036294	0.00133788	0	0	0	0.0565342	4.86393	2.28099	2.28099	2.71441	0	1.43978	no
AT1G53520	0.0036257	0.0036257	0.00204552	0	0	0	0.0200548	-44.8823	2.28143	2.28143	2.53002	0	0.825791	no
AT3G23900	0.00360666	0.00360666	0.00271868	0	0	0	0.0110488	-73.4972	2.28372	2.28372	2.40647	0	0.407758	no
AT2G24020	0.00358701	0.00358701	0.00212101	0.0231085	0.0231085	0.00620676	0.00503797	-106.309	2.28609	2.28609	2.51428	0	0.758033	no
AT4G15080	0.00358063	0.00358063	0.00126998	0	0	0	0.03827	-13.8647	2.28687	2.28687	2.73703	0	1.49541	no
AT2G42520	0.00352474	0.00352474	0.00229814	0	0	0	0.0110045	-73.6901	2.2937	2.2937	2.47945	0	0.617049	no
AT1G19430	0.00351368	0.00351368	0.00291843	0	0	0	0.0089734	-83.484	2.29506	2.29506	2.37568	0	0.26779	no
AT3G47570	0.00348903	0.00348903	0.00155291	0	0	0	0.0452152	-5.85986	2.29812	2.29812	2.64968	0	1.16785	Yes
AT5G24450	0.00341475	0.00341475	0.00144857	0	0	0	0.0366599	-15.9279	2.30747	2.30747	2.67989	0	1.23715	no
AT5G63370	0.00339813	0.00339813	0.00120601	0	0	0	0.0257791	-32.8296	2.30959	2.30959	2.75947	0	1.4945	no
AT5G51010	0.0033765	0.0033765	0.00242312	0	0	0	0.0113493	-72.2091	2.31236	2.31236	2.45645	0	0.47866	no
AT4G11790	0.00337506	0.00337506	0.00226101	0	0	0	0.020964	-42.754	2.31254	2.31254	2.48652	0	0.577946	no
AT3G61540	0.00337262	0.00337262	0.00233441	0	0	0	0.0139689	-62.2407	2.31286	2.31286	2.47265	0	0.530815	no
AT1G64630	0.00335426	0.00335426	0.00205235	0	0	0	0.0555246	3.99898	2.31523	2.31523	2.52857	0	0.708717	no
AT2G45270	0.00330783	0.00330783	0.00200946	0	0	0	0.0439683	-7.2022	2.32128	2.32128	2.53775	0	0.719079	no
AT3G03740	0.00329851	0.00329851	0.00193279	0	0	0	0.0321385	-22.2461	2.32251	2.32251	2.55464	0	0.771129	no
AT5G23450	0.00329107	0.00329107	0.00173262	0	0	0	0.0135626	-63.6574	2.32349	2.32349	2.60212	0	0.925604	Yes
AT1G14030	0.00321963	0.00321963	0.00101296	0	0	0	0.0615159	8.91746	2.33302	2.33302	2.83523	0	1.66831	no
AT1G80770	0.00313538	0.00313538	0.00148901	0	0	0	0.0438872	-7.29081	2.34454	2.34454	2.66793	0	1.07428	no
AT2G34260	0.00312749	0.00312749	0.00185491	0	0	0	0.0239313	-36.3998	2.34563	2.34563	2.5725	0	0.753661	no
AT5G66030	0.00311985	0.00311985	0.0017328	0	0	0	0.0071189	-94.5965	2.34669	2.34669	2.60208	0	0.84837	no
AT4G30470	0.00305761	0.00305761	0.00185465	0	0	0	0.0421182	-9.26565	2.35544	2.35544	2.57256	0	0.721252	no
AT2G29970	0.00304585	0.00304585	0.00187249	0	0	0	0.0123874	-68.008	2.35712	2.35712	2.56841	0	0.701886	no
AT5G06260	0.00301647	0.00301647	0.0012742	0	0	0	0.0390919	-12.8448	2.36133	2.36133	2.73559	0	1.24326	no
AT1G54360	0.00290589	0.00290589	0.00160874	0	0	0	0.0246199	-35.0382	2.37755	2.37755	2.63434	0	0.85305	no
AT5G16260	0.00290342	0.00290342	0.00154563	0	0	0	0.0167226	-53.604	2.37792	2.37792	2.65172	0	0.909563	no
AT5G19220	0.00289252	0.00289252	0.00105109	0	0	0	0.0236792	-36.908	2.37955	2.37955	2.81919	0	1.46044	no
AT2G45740	0.00287176	0.00287176	0.00184355	0	0	0	0.0153375	-57.7542	2.38268	2.38268	2.57517	0	0.63945	no
AT2G29510	0.00286223	0.00286223	0.00210993	0	0	0	0.00689105	-96.158	2.38412	2.38412	2.51656	0	0.439947	no
AT1G12780	0.00283862	0.00283862	0.00189378	0	0	0	0.0193522	-46.5939	2.38772	2.38772	2.5635	0	0.583922	no
AT1G18260	0.00279142	0.00279142	0.00199108	0	0	0	0.0177444	-50.7574	2.395	2.395	2.54174	0	0.487448	no
AT3G56040	0.00278738	0.00278738	0.00119415	0	0	0	0.0231967	-37.8962	2.39563	2.39563	2.76377	0	1.22292	no
AT1G08700	0.00274078	0.00274078	0.00133423	0	0	0	0.0171695	-52.3384	2.40295	2.40295	2.7156	0	1.03858	no
AT1G10050	0.00273077	0.00273077	0.00141299	0	0	0	0.0400233	-11.7145	2.40454	2.40454	2.69069	0	0.950563	Yes
AT3G54260	0.00272319	0.00272319	0.00166875	0	0	0	0.0354696	-17.5123	2.40575	2.40575	2.61843	0	0.706529	no
AT3G20770	0.00271322	0.00271322	0.001596	0	0	0	0.00638087	-99.8501	2.40734	2.40734	2.63779	0	0.765548	no
AT3G06170	0.00270554	0.00270554	0.00179719	0	0	0	0.0149965	-58.8336	2.40857	2.40857	2.58623	0	0.590177	no
AT1G30330	0.00266657	0.00266657	0.00162689	0	0	0	0.0156416	-56.812	2.41487	2.41487	2.62947	0	0.71287	no
AT1G61850	0.00265147	0.00265147	0.00110504	0	0	0	0.0569067	5.1791	2.41734	2.41734	2.79745	0	1.2627	no
AT3G01480	0.00261539	0.00261539	0.00141572	0.00479884	0.00479884	0.00479884	0.00550427	-104.559	2.42329	2.42329	2.68985	0	0.885489	no
AT4G22330	0.00258028	0.00258028	0.00167419	0	0	0	0.0194201	-46.4259	2.42916	2.42916	2.61702	0	0.624063	no
AT5G47590	0.00257129	0.00257129	0.00142312	0	0	0	0.0334954	-20.2611	2.43067	2.43067	2.68758	0	0.853434	no
AT2G38610	0.00248996	0.00248996	0.00134337	0	0	0	0.00968784	-79.8069	2.44463	2.44463	2.71263	0	0.890268	no
AT4G11220	0.00248315	0.00248315	0.00190354	0	0	0	0.00684993	-96.4453	2.44582	2.44582	2.56126	0	0.383487	no
AT5G35220	0.00247571	0.00247571	0.00137794	0	0	0	0.0313514	-23.4362	2.44713	2.44713	2.70159	0	0.845324	no
AT1G22910	0.00225575	0.00225575	0.00129621	0	0	0	0.0199992	-45.0155	2.48753	2.48753	2.72815	0	0.799304	no
AT1G48490	0.00222362	0.00222362	0.00125907	0	0	0	0.017546	-51.2971	2.49376	2.49376	2.74077	0	0.820548	no
AT1G50030	0.00221248	0.00221248	0.00154772	0	0	0	0.0123581	-68.1216	2.49595	2.49595	2.65113	0	0.515518	no
AT3G14120	0.00217944	0.00217944	0.00131842	0	0	0	0.0209835	-42.7094	2.50248	2.50248	2.72077	0	0.725144	no
AT3G56090	0.0021791	0.0021791	0.00138876	0	0	0	0.0125087	-67.5404	2.50255	2.50255	2.6982	0	0.649931	no
AT4G04880	0.00217414	0.00217414	0.000983258	0	0	0	0.0528633	1.64131	2.50354	2.50354	2.84816	0	1.1448	no
AT5G08740	0.00213212	0.00213212	0.00121964	0	0	0	0.0226018	-39.1434	2.51201	2.51201	2.75459	0	0.805833	no
AT5G16270	0.0021153	0.0021153	0.00133232	0	0	0	0.0160468	-55.5843	2.51545	2.51545	2.71622	0	0.666917	no
AT4G03080	0.00209702	0.00209702	0.00102732	0	0	0	0.0152729	-57.9568	2.51922	2.51922	2.82912	0	1.02946	Yes
AT3G02450	0.00209209	0.00209209	0.00104565	0	0	0	0.0180119	-50.039	2.52025	2.52025	2.82144	0	1.00054	no
AT4G30825	0.00206349	0.00206349	0.000972961	0	0	0	0.0235875	-37.0943	2.52622	2.52622	2.85273	0	1.08463	no
AT4G37300	0.00197757	0.00197757	0.00107742	0	0	0	0.0103473	-76.6458	2.54469	2.54469	2.80844	0	0.876154	no
AT4G33910	0.00195097	0.00195097	0.00109818	0	0	0	0.0308555	-24.2016	2.55058	2.55058	2.80015	0	0.829078	Yes
AT1G70160	0.00185943	0.00185943	0.00114077	0	0	0	0.0109253	-74.037	2.57144	2.57144	2.78363	0	0.704861	no
AT1G06463	0.0443717	0.0443717	0.069562	0.075	0.075	0.075	0.0232231	-35.4569	1.19372	1.19372	0.998453	0	-0.64866	no
AT2G17350	0.0365357	0.0365357	0.0453189	0.0207469	0.0427703	0.0427703	0.00619011	-96.4238	1.27811	1.27811	1.18455	0	-0.310807	no
AT3G56640	0.0282399	0.0282399	0.0538303	0.0186484	0.075	0.075	0.0228691	-33.6958	1.38996	1.38996	1.1098	0	-0.930683	no
AT4G01280	0.0256429	0.0256429	0.0372715	0.0374603	0.0374603	0.0374603	0.0340165	-17.1353	1.43186	1.43186	1.26945	0	-0.539516	no
AT1G79490	0.0248496	0.0248496	0.0542447	0.0429524	0.075	0.075	0.0509436	4.74895	1.44551	1.44551	1.10647	0	-1.12626	no
AT3G11090	0.0217758	0.0217758	0.0280043	0.00233617	0.0123557	0.0123557	0.00898974	-78.5136	1.50285	1.50285	1.3936	0	-0.362925	no
AT1G49500	0.0199601	0.0199601	0.0249988	0.0121704	0.0211585	0.0211585	0.00781203	-85.2537	1.54066	1.54066	1.44291	0	-0.324742	no
AT4G36850	0.0190017	0.0190017	0.0327248	0.00627084	0.00627084	0.0165779	0.00612361	-96.9423	1.56203	1.56203	1.32595	0	-0.784257	no
AT1G19120	0.01832	0.01832	0.0218597	0.0114008	0.0114008	0.0114008	0.0048393	-110.739	1.5779	1.5779	1.50118	0	-0.254852	no
AT1G07310	0.0167653	0.0167653	0.0199648	0.0223351	0.0223351	0.0223351	0.00913323	-80.2518	1.61641	1.61641	1.54056	0	-0.251974	no
AT1G62820	0.0160784	0.0160784	0.0210577	0.0100177	0.0100177	0.0100177	0.00817174	-85.5912	1.63458	1.63458	1.51741	0	-0.389222	no
AT2G45720	0.0157462	0.0157462	0.0287182	0.013626	0.0487063	0.0487063	0.0220335	-35.4824	1.64365	1.64365	1.38267	0	-0.866959	no
AT3G21070	0.0153392	0.0153392	0.019479	0.0165874	0.0165874	0.0165874	0.0145115	-58.0267	1.65502	1.65502	1.55126	0	-0.344695	Yes
AT5G53130	0.0151694	0.0151694	0.0274951	0.075	0.075	0.075	0.0350316	-15.724	1.65986	1.65986	1.40157	0	-0.858014	Yes
AT2G35960	0.0145712	0.0145712	0.0226674	0.009535	0.009535	0.009535	0.0197327	-43.2746	1.67733	1.67733	1.48542	0	-0.637504	no
AT4G14010	0.0142371	0.0142371	0.016329	0.00765744	0.00765744	0.00765744	0.00671758	-94.9969	1.6874	1.6874	1.62787	0	-0.19778	no
AT1G24530	0.0140547	0.0140547	0.0509685	0.00714905	0.0132739	0.075	0.0160569	-48.0507	1.693	1.693	1.13352	0	-1.85855	Yes
AT3G22840	0.0140363	0.0140363	0.020535	0.00334237	0.00334237	0.00334237	0.0035097	-126.159	1.69357	1.69357	1.52833	0	-0.548929	no
AT1G73250	0.0139879	0.0139879	0.0186753	0.0087448	0.0087448	0.0087448	0.0209294	-40.4484	1.69507	1.69507	1.56956	0	-0.416954	no
AT5G59010	0.0131785	0.0131785	0.0187772	0.0153332	0.0153332	0.0153332	0.0392528	-10.2629	1.72096	1.72096	1.5672	0	-0.510799	no
AT5G16650	0.0131224	0.0131224	0.0347706	0.00658746	0.00658746	0.0275775	0.0118201	-65.3752	1.72281	1.72281	1.29961	0	-1.40584	no
AT1G24280	0.0129599	0.0129599	0.018197	0.0132931	0.0132931	0.0132931	0.0150933	-56.14	1.72822	1.72822	1.58083	0	-0.48965	no
AT1G71860	0.0129054	0.0129054	0.0169542	0.0110723	0.0110723	0.0110723	0.0117404	-68.1981	1.73005	1.73005	1.61155	0	-0.393667	no
AT1G03140	0.0127424	0.0127424	0.0169431	0.00968619	0.0195044	0.0195044	0.00752844	-87.0286	1.73558	1.73558	1.61183	0	-0.411061	no
AT5G24610	0.012503	0.012503	0.0169515	0.0115767	0.0115767	0.0115767	0.0116335	-68.6373	1.74381	1.74381	1.61162	0	-0.43914	no
AT3G63310	0.012433	0.012433	0.0169018	0.0100111	0.0100111	0.0100111	0.0130018	-63.2998	1.74625	1.74625	1.61289	0	-0.442997	no
AT5G48180	0.0123554	0.0123554	0.0145675	0.010291	0.010291	0.010291	0.00671777	-94.9956	1.74897	1.74897	1.67744	0	-0.23761	no
AT5G58700	0.0122255	0.0122255	0.0150654	0.0109693	0.0109693	0.0109693	0.0199431	-42.7655	1.75356	1.75356	1.66285	0	-0.301349	no
AT1G76130	0.0121345	0.0121345	0.0181159	0.0052557	0.00866092	0.0052557	0.00978679	-74.436	1.7568	1.7568	1.58276	0	-0.578142	Yes
AT2G19340	0.0117931	0.0117931	0.0158011	0.00795647	0.00795647	0.00795647	0.0112829	-70.106	1.7692	1.7692	1.64214	0	-0.422085	no
AT4G10970	0.0117332	0.0117332	0.0132943	0.00620792	0.00620792	0.00620792	0.00435951	-115.751	1.77141	1.77141	1.71716	0	-0.180215	Yes
AT4G21410	0.0117182	0.0117182	0.0141204	0.00769866	0.00769866	0.00769866	0.00882429	-81.9035	1.77196	1.77196	1.69098	0	-0.269032	Yes
AT4G27040	0.0114956	0.0114956	0.0226182	0.00556129	0.00556129	0.0142838	0.0102342	-72.2902	1.78029	1.78029	1.48637	0	-0.976406	no
AT5G25450	0.0114105	0.0114105	0.0167285	0.00901099	0.00901099	0.00901099	0.0493676	0.742211	1.78352	1.78352	1.61737	0	-0.551945	Yes
AT4G39070	0.0112449	0.0112449	0.0244649	0.00835531	0.0201283	0.0201283	0.0503508	4.18707	1.78987	1.78987	1.45228	0	-1.12145	no
AT2G17972	0.0112097	0.0112097	0.0179771	0.00681604	0.00681604	0.0135301	0.00558053	-101.4	1.79123	1.79123	1.5861	0	-0.68141	no
AT3G15090	0.0109993	0.0109993	0.013412	0.00581572	0.00581572	0.00581572	0.0134227	-61.7703	1.79946	1.79946	1.71333	0	-0.28611	no
AT2G18750	0.0109969	0.0109969	0.0290212	0.00535023	0.00921247	0.0428407	0.00973557	-69.3164	1.79956	1.79956	1.37811	0	-1.40001	no
AT2G31790	0.0109442	0.0109442	0.0134922	0.00755194	0.00755194	0.00755194	0.00714652	-92.0259	1.80164	1.80164	1.71074	0	-0.301955	no
AT3G53390	0.0107693	0.0107693	0.0203211	0.0397041	0.0397041	0.0397041	0.0534328	4.54046	1.80864	1.80864	1.53288	0	-0.916049	no
AT3G21230	0.0107581	0.0107581	0.0271777	0.0224706	0.00921562	0.0224706	0.0329629	-16.1472	1.80909	1.80909	1.40661	0	-1.337	Yes
AT5G22390	0.0106825	0.0106825	0.0162527	0	0	0	0.0302427	-25.1645	1.81215	1.81215	1.6299	0	-0.60543	no
AT1G04070	0.0106708	0.0106708	0.0142105	0.0164343	0.0164343	0.0164343	0.0124274	-65.4685	1.81263	1.81263	1.68822	0	-0.413286	no
AT1G06530	0.0104493	0.0104493	0.0120981	0.0077996	0.0077996	0.0077996	0.00324011	-129.995	1.82174	1.82174	1.75811	0	-0.211376	no
AT1G79070	0.0104215	0.0104215	0.0158992	0	0	0	0.038868	-13.1205	1.82289	1.82289	1.63945	0	-0.609389	no
AT5G58470	0.0103483	0.0103483	0.0149431	0.00510432	0.00931599	0.00931599	0.00899068	-78.5086	1.82596	1.82596	1.66638	0	-0.530088	no
AT1G78890	0.0103427	0.0103427	0.0168393	0.0110715	0.00623854	0.0110715	0.00694245	-90.9182	1.82619	1.82619	1.6145	0	-0.703222	no
AT2G03640	0.010287	0.010287	0.012263	0.00541626	0.00541626	0.00541626	0.00503907	-108.797	1.82854	1.82854	1.75223	0	-0.253487	no
AT5G19630	0.0101573	0.0101573	0.0133756	0.00752168	0.00752168	0.00752168	0.0303896	-22.5471	1.83405	1.83405	1.71451	0	-0.397087	no
AT3G20430	0.0100496	0.0100496	0.0250229	0.00581024	0.00581024	0.0201088	0.0241729	-31.0344	1.83868	1.83868	1.44249	0	-1.31611	no
AT1G05835	0.0100202	0.0100202	0.0133655	0.00878315	0.00878315	0.00878315	0.0206583	-41.0743	1.83995	1.83995	1.71484	0	-0.415597	no
AT1G30530	0.00994272	0.00994272	0.0133529	0.00659892	0.00659892	0.00659892	0.0107268	-72.5321	1.84332	1.84332	1.71525	0	-0.425436	no
AT2G20830	0.00943715	0.00943715	0.0112599	0.00872355	0.00872355	0.00872355	0.0115818	-68.8512	1.86598	1.86598	1.78929	0	-0.254778	no
AT3G63400	0.00943534	0.00943534	0.0174627	0.0112602	0.0112602	0.0219158	0.00535018	-103.423	1.86607	1.86607	1.59871	0	-0.888129	no
AT4G10590	0.00926997	0.00926997	0.014149	0.00699577	0.00699577	0.00699577	0.0470276	-1.5887	1.87375	1.87375	1.6901	0	-0.610065	no
AT2G21970	0.00919196	0.00919196	0.0112386	0.00473566	0.00473566	0.00473566	0.00656833	-96.0755	1.87742	1.87742	1.79011	0	-0.290012	no
AT2G38360	0.00916258	0.00916258	0.0114741	0.00704065	0.00704065	0.00704065	0.0138647	-60.2154	1.87881	1.87881	1.78111	0	-0.324557	Yes
AT5G43380	0.00915023	0.00915023	0.0117821	0.00541476	0.00541476	0.00541476	0.0206336	-41.1316	1.87939	1.87939	1.7696	0	-0.364721	no
AT1G73600	0.00908068	0.00908068	0.0143725	0.0075748	0.0075748	0.0075748	0.0210149	-40.2529	1.88271	1.88271	1.68329	0	-0.662439	no
AT1G23410	0.0087978	0.0087978	0.0129195	0.00550477	0.00550477	0.00550477	0.0188464	-45.4806	1.89645	1.89645	1.72958	0	-0.554337	no
AT5G39340	0.00878721	0.00878721	0.0120195	0.00921847	0.00921847	0.00921847	0.0227283	-36.4906	1.89697	1.89697	1.76094	0	-0.451904	no
AT1G06070	0.00876888	0.00876888	0.0126065	0.00421119	0.0133031	0.0226774	0.00703596	-87.6557	1.89788	1.89788	1.74023	0	-0.523706	no
AT1G73880	0.00876802	0.00876802	0.0218333	0.00577607	0.0178249	0.0178249	0.059512	12.211	1.89792	1.89792	1.50171	0	-1.31621	no
AT1G09760	0.00875034	0.00875034	0.0152285	0.0136184	0.0136184	0.0136184	0.0133653	-61.9762	1.8988	1.8988	1.65817	0	-0.799363	no
AT4G22755	0.00872283	0.00872283	0.0118572	0.0116607	0.0116607	0.0116607	0.0372783	-12.7402	1.90017	1.90017	1.76684	0	-0.442898	no
AT4G01450	0.00870427	0.00870427	0.0216213	0.00371602	0.00371602	0.0157721	0.0134121	-59.3101	1.90109	1.90109	1.50594	0	-1.31266	no
AT3G58900	0.00859389	0.00859389	0.0114593	0.00447506	0.00447506	0.00447506	0.0290983	-24.6313	1.90664	1.90664	1.78167	0	-0.415136	no
AT3G63010	0.00847001	0.00847001	0.011038	0.00649764	0.0142068	0.0142068	0.0105171	-70.9813	1.91294	1.91294	1.79793	0	-0.382048	Yes
AT1G54150	0.00845096	0.00845096	0.0513505	0.00438662	0.00438662	0.0364028	0.0383851	-8.83739	1.91392	1.91392	1.13028	0	-2.60319	no
AT1G48170	0.00845044	0.00845044	0.0127309	0.00672447	0.00672447	0.00672447	0.008059	-86.2581	1.91395	1.91395	1.73597	0	-0.591236	no
AT2G34070	0.0084082	0.0084082	0.0135878	0.0112686	0.00553187	0.0112686	0.0151536	-53.4502	1.91612	1.91612	1.70768	0	-0.692447	no
AT1G67830	0.00840616	0.00840616	0.0511781	0.00127431	0.00755557	0.0434911	0.0247007	-27.3775	1.91623	1.91623	1.13174	0	-2.60601	no
AT1G65060	0.00838517	0.00838517	0.0163056	0.0137047	0.0137047	0.0137047	0.0383575	-11.3703	1.91731	1.91731	1.62849	0	-0.959457	no
AT5G24850	0.00822031	0.00822031	0.0141231	0.0101747	0.0101747	0.0101747	0.0306803	-22.0901	1.92594	1.92594	1.69089	0	-0.780794	no
AT5G17300	0.00821978	0.00821978	0.0147389	0.0147014	0.00851212	0.0147014	0.0307645	-19.4603	1.92597	1.92597	1.67236	0	-0.842454	no
AT1G32520	0.00820338	0.00820338	0.0102714	0	0	0	0.0133738	-64.3305	1.92683	1.92683	1.8292	0	-0.324339	no
AT5G63110	0.00820134	0.00820134	0.0112129	0.0105211	0.0105211	0.0105211	0.0168627	-50.8189	1.92694	1.92694	1.79111	0	-0.451227	no
AT2G33855	0.00818443	0.00818443	0.0107983	0.00524489	0.00524489	0.00524489	0.00989448	-76.409	1.92784	1.92784	1.80747	0	-0.399852	no
AT5G04740	0.00811134	0.00811134	0.0128401	0.0513901	0.0513901	0.0513901	0.0102644	-74.6473	1.93173	1.93173	1.73226	0	-0.662638	no
AT4G01810	0.00808743	0.00808743	0.0113668	0.00745471	0.0045864	0.0045864	0.0111801	-68.0469	1.93301	1.93301	1.78519	0	-0.491078	no
AT5G42000	0.00807033	0.00807033	0.0111289	0.0063638	0.0133647	0.0133647	0.00832086	-82.2248	1.93393	1.93393	1.79437	0	-0.46361	no
AT3G04570	0.00801715	0.00801715	0.0112424	0.00627971	0.00627971	0.00627971	0.0133675	-61.9682	1.93681	1.93681	1.78997	0	-0.487787	no
AT2G38170	0.00798094	0.00798094	0.0122993	0.00675902	0.00675902	0.00675902	0.016347	-52.3099	1.93877	1.93877	1.75094	0	-0.62395	no
AT2G03420	0.007931	0.007931	0.0095698	0.00383776	0.00383776	0.00383776	0.0103054	-74.4558	1.9415	1.9415	1.85992	0	-0.270986	no
AT4G17650	0.00786699	0.00786699	0.0126194	0.00804335	0.00804335	0.00804335	0.0429516	-5.94038	1.94502	1.94502	1.73979	0	-0.681756	Yes
AT5G09400	0.00785984	0.00785984	0.0105949	0.0094385	0.0094385	0.0094385	0.0116797	-68.4469	1.94541	1.94541	1.81573	0	-0.430794	no
AT4G05450	0.00782812	0.00782812	0.0151846	0.0113683	0.0113683	0.0113683	0.0208369	-40.661	1.94717	1.94717	1.65942	0	-0.955867	no
AT1G63010	0.0078127	0.0078127	0.0120102	0.00719596	0.0132244	0.0132244	0.0141214	-56.8362	1.94802	1.94802	1.76128	0	-0.620362	no
AT3G07215	0.00772679	0.00772679	0.0103718	0.0143874	0.0143874	0.0143874	0.0136063	-61.1183	1.95283	1.95283	1.82497	0	-0.424726	no
AT4G31420	0.00770681	0.00770681	0.0110974	0.0188619	0.0188619	0.0188619	0.0177698	-48.304	1.95395	1.95395	1.7956	0	-0.526018	no
AT1G70190	0.00748672	0.00748672	0.00980151	0.00778884	0.00778884	0.00778884	0.00544539	-105.075	1.96653	1.96653	1.84953	0	-0.388671	no
AT1G17160	0.00747042	0.00747042	0.00974904	0.00707375	0.00707375	0.00707375	0.0205511	-41.3239	1.96748	1.96748	1.85186	0	-0.384072	no
AT3G52535	0.00732432	0.00732432	0.0100864	0	0	0	0.028922	-27.3077	1.97606	1.97606	1.83709	0	-0.461647	no
AT3G50660	0.00730184	0.00730184	0.011375	0.00716216	0.00716216	0.00716216	0.0262821	-29.5173	1.97739	1.97739	1.78487	0	-0.639541	no
AT1G14230	0.00713585	0.00713585	0.00872602	0.0137148	0.0137148	0.0137148	0.0105091	-73.5164	1.98738	1.98738	1.90001	0	-0.290238	no
AT4G23860	0.00711703	0.00711703	0.016044	0.00405671	0.00405671	0.012713	0.0135191	-58.9285	1.98853	1.98853	1.63551	0	-1.17269	no
AT5G51880	0.00710172	0.00710172	0.00897289	0.00750284	0.0161372	0.0161372	0.0136213	-58.5671	1.98946	1.98946	1.88789	0	-0.337404	no
AT5G46620	0.00709108	0.00709108	0.0313252	0.00440725	0.00440725	0.028442	0.0383908	-8.83036	1.99011	1.99011	1.34493	0	-2.14325	no
AT4G38270	0.00701834	0.00701834	0.0124715	0.014749	0.014749	0.014749	0.0361543	-14.2097	1.99459	1.99459	1.74491	0	-0.829434	no
AT3G06035	0.00698515	0.00698515	0.0114666	0.00751401	0.00751401	0.00751401	0.00574281	-100.024	1.99665	1.99665	1.78139	0	-0.715076	no
AT2G46915	0.00692443	0.00692443	0.00945124	0.00656769	0.00656769	0.00656769	0.0110518	-71.0993	2.00044	2.00044	1.86534	0	-0.448808	no
AT5G38630	0.0069129	0.0069129	0.0175856	0.0130735	0.0130735	0.0130735	0.0118969	-67.5625	2.00117	2.00117	1.59567	0	-1.34703	no
AT5G53000	0.00687037	0.00687037	0.0103818	0.00818504	0.00818504	0.00818504	0.0156213	-54.4896	2.00385	2.00385	1.82455	0	-0.595594	Yes
AT3G18580	0.00685181	0.00685181	0.00997356	0.00729543	0.00448578	0.00729543	0.00965926	-75.0656	2.00502	2.00502	1.84198	0	-0.541622	no
AT4G27585	0.00683072	0.00683072	0.0218829	0.0374076	0.0374076	0.0374076	0.013741	-60.6456	2.00636	2.00636	1.50072	0	-1.6797	no
AT4G25180	0.00679172	0.00679172	0.0354222	0.001	0.0250388	0.0250388	0.0491073	2.98676	2.00885	2.00885	1.29155	0	-2.3828	no
AT4G20270	0.00677723	0.00677723	0.0109089	0.00234321	0.0157818	0.0157818	0.0212474	-37.2264	2.00977	2.00977	1.80305	0	-0.686735	no
AT2G32320	0.00664055	0.00664055	0.0113155	0.0113604	0.00383313	0.0113604	0.047395	1.28324	2.01862	2.01862	1.78715	0	-0.768931	no
AT3G54085	0.00662767	0.00662767	0.00871531	0.00356277	0.00356277	0.00356277	0.0141376	-59.2797	2.01946	2.01946	1.90054	0	-0.395051	no
AT2G03340	0.00660731	0.00660731	0.0543079	0.001	0.001	0.075	0.0326952	-13.9184	2.0208	2.0208	1.10596	0	-3.03903	no
AT4G29120	0.006546	0.006546	0.0279066	0.001	0.00568469	0.0353317	0.0153585	-47.434	2.02485	2.02485	1.39512	0	-2.09192	no
AT1G14345	0.00648731	0.00648731	0.00877892	0	0	0	0.00521268	-109.556	2.02876	2.02876	1.89738	0	-0.436423	no
AT3G26360	0.00639914	0.00639914	0.0163085	0.00977051	0.00977051	0.00977051	0.0154607	-54.9855	2.0347	2.0347	1.62841	0	-1.34967	no
AT4G13290	0.00639336	0.00639336	0.01005	0.00775265	0.00775265	0.00775265	0.0306414	-22.1511	2.0351	2.0351	1.83866	0	-0.652548	no
AT2G30080	0.0063428	0.0063428	0.0396682	0.001	0.001	0.0333231	0.0454075	-0.77312	2.03854	2.03854	1.24238	0	-2.64479	no
AT3G60810	0.00634073	0.00634073	0.0114032	0.0124599	0.0124599	0.0124599	0.05176	3.01374	2.03869	2.03869	1.7838	0	-0.846717	no
AT1G73380	0.00633244	0.00633244	0.00914871	0.00747778	0.00747778	0.00747778	0.0366828	-13.5131	2.03925	2.03925	1.87947	0	-0.530808	no
AT2G31410	0.00631394	0.00631394	0.00868187	0.00447154	0.00447154	0.00694322	0.00465328	-110.122	2.04052	2.04052	1.90221	0	-0.459465	no
AT4G21140	0.0063067	0.0063067	0.0081449	0.0117714	0.0117714	0.0117714	0.0112722	-70.1516	2.04102	2.04102	1.92994	0	-0.369011	no
AT5G40970	0.00628204	0.00628204	0.00868654	0.0082691	0.0082691	0.0082691	0.0269023	-28.3978	2.04272	2.04272	1.90198	0	-0.467549	no
AT1G04183	0.00617074	0.00617074	0.00845423	0.00478023	0.00478023	0.00478023	0.0122762	-66.0562	2.05049	2.05049	1.91375	0	-0.45423	no
AT5G03970	0.0061447	0.0061447	0.00871341	0	0	0	0.0403393	-11.337	2.05232	2.05232	1.90064	0	-0.503894	no
AT2G19580	0.00614033	0.00614033	0.0184879	0.00280201	0.00280201	0.0130804	0.0177285	-45.9173	2.05263	2.05263	1.57394	0	-1.5902	no
AT1G22510	0.00612664	0.00612664	0.0200833	0.00164673	0.00164673	0.0146163	0.031932	-17.6723	2.0536	2.0536	1.53799	0	-1.71283	no
AT1G04340	0.00607969	0.00607969	0.0105607	0.00487988	0.00487988	0.00487988	0.0170227	-50.3655	2.05694	2.05694	1.81713	0	-0.79664	no
AT3G43190	0.00605955	0.00605955	0.0107561	0.00400429	0.00400429	0.00400429	0.0267078	-26.2477	2.05839	2.05839	1.80917	0	-0.827873	no
AT3G18160	0.00603057	0.00603057	0.0394726	0.0028279	0.0028279	0.075	0.019407	-41.575	2.06047	2.06047	1.24453	0	-2.71049	no
AT1G08830	0.00600122	0.00600122	0.0108559	0.0111684	0.0111684	0.0111684	0.0332791	-18.1873	2.06259	2.06259	1.80516	0	-0.855151	no
AT4G09990	0.00595306	0.00595306	0.00943038	0	0	0	0.0566753	4.98352	2.06609	2.06609	1.8663	0	-0.663685	no
AT2G39700	0.00593765	0.00593765	0.00976584	0.0173533	0.0173533	0.0173533	0.0133277	-62.1115	2.06721	2.06721	1.85112	0	-0.717852	no
AT1G30845	0.00591639	0.00591639	0.00916544	0	0	0	0.0513499	0.247142	2.06877	2.06877	1.87867	0	-0.631487	no
AT3G60450	0.0059153	0.0059153	0.00876582	0.00448097	0.00448097	0.00448097	0.00933362	-79.21	2.06885	2.06885	1.89803	0	-0.567437	no
AT2G34357	0.00588144	0.00588144	0.0140705	0.0379395	0.0193893	0.0379395	0.00854677	-80.939	2.07134	2.07134	1.69252	0	-1.25843	no
AT1G35260	0.00586868	0.00586868	0.0110425	0	0	0	0.0210085	-42.6522	2.07229	2.07229	1.79776	0	-0.911965	no
AT2G30800	0.00581275	0.00581275	0.00875194	0.00220731	0.00969679	0.00969679	0.0144705	-55.6643	2.07644	2.07644	1.89872	0	-0.590382	no
AT1G47830	0.00580712	0.00580712	0.0100457	0.00562946	0.00562946	0.00562946	0.00707081	-92.5371	2.07686	2.07686	1.83885	0	-0.790679	no
AT5G52420	0.00571539	0.00571539	0.00793498	0.001	0.0074614	0.0074614	0.0192772	-41.8973	2.08378	2.08378	1.94128	0	-0.473376	no
AT1G52700	0.00563391	0.00563391	0.00907117	0	0	0	0.0499771	-1.05355	2.09002	2.09002	1.88316	0	-0.687151	no
AT2G03350	0.00559383	0.00559383	0.00708514	0	0	0	0.00981545	-79.1787	2.09312	2.09312	1.99048	0	-0.340959	no
AT1G02816	0.00558404	0.00558404	0.0176329	0.00174497	0.00174497	0.0200926	0.0139679	-57.3609	2.09388	2.09388	1.5945	0	-1.65889	no
AT4G25630	0.00557245	0.00557245	0.00740995	0.00399044	0.00399044	0.00399044	0.00607777	-99.8013	2.09478	2.09478	1.97101	0	-0.411151	no
AT5G60520	0.0055554	0.0055554	0.00947554	0	0	0	0.0577925	5.92055	2.09611	2.09611	1.86422	0	-0.770318	no
AT5G53080	0.00549677	0.00549677	0.0673764	0.00203493	0.00203493	0.075	0.0552505	8.64457	2.10072	2.10072	1.01232	0	-3.61559	no
AT3G27390	0.00549383	0.00549383	0.00789689	0.00394382	0.00394382	0.00394382	0.00874025	-82.3629	2.10095	2.10095	1.94337	0	-0.523473	no
AT5G04110	0.00548973	0.00548973	0.00845714	0	0	0	0.0362449	-16.4744	2.10127	2.10127	1.9136	0	-0.623433	no
AT2G25220	0.00542891	0.00542891	0.00939147	0	0	0	0.0436534	-7.5472	2.10611	2.10611	1.86809	0	-0.79069	no
AT3G52040	0.0053906	0.0053906	0.00660435	0.00429652	0.00429652	0.00429652	0.00868319	-82.6773	2.10919	2.10919	2.021	0	-0.292969	no
AT3G23200	0.00536219	0.00536219	0.0177215	0.001	0.001	0.0152954	0.0422389	-4.24522	2.11148	2.11148	1.59233	0	-1.7246	no
AT3G02340	0.00531503	0.00531503	0.0129153	0.001	0.014567	0.014567	0.0287258	-22.7514	2.11532	2.11532	1.72972	0	-1.28093	no
AT1G52827	0.00529038	0.00529038	0.00949748	0	0	0	0.0319774	-22.4873	2.11734	2.11734	1.86322	0	-0.844173	Yes
AT2G20780	0.00526317	0.00526317	0.00959916	0.001	0.001	0.016754	0.0321626	-17.327	2.11958	2.11958	1.85859	0	-0.866977	Yes
AT3G61430	0.00526112	0.00526112	0.00623305	0.00338032	0.00338032	0.00338032	0.00375709	-122.889	2.11975	2.11975	2.04612	0	-0.244569	no
AT4G03320	0.00518758	0.00518758	0.0420372	0.00443667	0.00443667	0.0566152	0.0433936	-2.95064	2.12586	2.12586	1.21719	0	-3.01853	Yes
AT4G28740	0.00518586	0.00518586	0.0106252	0	0	0	0.0338609	-19.7402	2.126	2.126	1.81449	0	-1.03483	no
AT3G22480	0.00517191	0.00517191	0.0127012	0.00616829	0.00616829	0.0133721	0.00531014	-103.784	2.12717	2.12717	1.73698	0	-1.29619	no
AT4G16690	0.00515337	0.00515337	0.00777228	0	0	0	0.0309629	-24.0348	2.12873	2.12873	1.95028	0	-0.592822	no
AT3G02140	0.00514578	0.00514578	0.0240776	0.001	0.075	0.075	0.0437851	-2.51953	2.12937	2.12937	1.45921	0	-2.22623	Yes
AT5G47830	0.00508586	0.00508586	0.0145926	0.00251872	0.00251872	0.0166343	0.0112648	-67.6846	2.13446	2.13446	1.67669	0	-1.52067	no
AT3G26935	0.00506167	0.00506167	0.00613655	0.00441468	0.00441468	0.00441468	0.00773023	-88.2573	2.13653	2.13653	2.0529	0	-0.277816	no
AT1G20770	0.00503761	0.00503761	0.00882509	0.00671173	0.00671173	0.00671173	0.017389	-49.3437	2.1386	2.1386	1.89511	0	-0.808871	no
AT4G26840	0.00500949	0.00500949	0.00763356	0.00483475	0.00483475	0.00483475	0.00459836	-113.19	2.14103	2.14103	1.9581	0	-0.607693	no
AT4G37760	0.00499276	0.00499276	0.0103398	0.00659817	0.00285235	0.00659817	0.00797366	-84.2707	2.14248	2.14248	1.82631	0	-1.0503	no
AT4G35040	0.00498431	0.00498431	0.00663322	0	0	0	0.0118708	-70.0528	2.14322	2.14322	2.0191	0	-0.412314	no
AT4G10750	0.00496592	0.00496592	0.00668602	0.00558137	0.00242371	0.00242371	0.00959527	-75.3846	2.14483	2.14483	2.01566	0	-0.429087	no
AT2G15620	0.0049576	0.0049576	0.00662477	0.00469018	0.00469018	0.00172827	0.00422	-114.813	2.14555	2.14555	2.01965	0	-0.418228	no
AT4G36810	0.00494836	0.00494836	0.00728024	0.00157565	0.00476209	0.00476209	0.00287973	-133.156	2.14636	2.14636	1.97868	0	-0.557035	no
AT2G37060	0.00489121	0.00489121	0.00676133	0.00676507	0.00676507	0.00676507	0.0120301	-67.028	2.15141	2.15141	2.01079	0	-0.467118	no
AT4G22140	0.0048433	0.0048433	0.0146252	0.001	0.001	0.0124147	0.0142907	-56.2644	2.15568	2.15568	1.67572	0	-1.59439	no
AT5G49280	0.0048361	0.0048361	0.0231561	0.001	0.001	0.0277846	0.0256598	-28.1691	2.15633	2.15633	1.47616	0	-2.25947	no
AT2G25670	0.00479815	0.00479815	0.00574188	0.00719085	0.00719085	0.00719085	0.00318745	-130.781	2.15975	2.15975	2.08177	0	-0.259044	no
AT1G01320	0.00478918	0.00478918	0.00966219	0.00583303	0.0214036	0.0313403	0.00428819	-111.424	2.16056	2.16056	1.85575	0	-1.01257	no
AT3G11070	0.00475809	0.00475809	0.0187569	0.0163622	0.00518732	0.0163622	0.0243538	-30.6766	2.16339	2.16339	1.56766	0	-1.97897	no
AT5G30495	0.00475166	0.00475166	0.00684037	0	0	0	0.0284426	-28.1101	2.16398	2.16398	2.00575	0	-0.525642	no
AT3G01100	0.00474655	0.00474655	0.00831679	0.0162124	0.0162124	0.0162124	0.0298705	-23.3741	2.16445	2.16445	1.92087	0	-0.809148	no
AT1G50370	0.00474051	0.00474051	0.00801752	0.00528428	0.00528428	0.00528428	0.00640019	-97.3202	2.165	2.165	1.93679	0	-0.758114	no
AT5G40980	0.00473904	0.00473904	0.021646	0.001	0.001	0.0178854	0.0349792	-13.2974	2.16514	2.16514	1.50545	0	-2.19144	no
AT4G26810	0.00473052	0.00473052	0.00783289	0.00531323	0.00531323	0.00531323	0.0261738	-29.7155	2.16592	2.16592	1.9469	0	-0.727548	no
AT2G47790	0.00472863	0.00472863	0.0124492	0.001	0.001	0.0101293	0.0220236	-35.5041	2.16609	2.16609	1.74568	0	-1.39656	no
AT2G42080	0.0047171	0.0047171	0.00658823	0	0	0	0.0293459	-26.6093	2.16715	2.16715	2.02206	0	-0.48199	no
AT3G56150	0.00471443	0.00471443	0.00659578	0.00479058	0.00479058	0.00479058	0.0031455	-131.417	2.1674	2.1674	2.02156	0	-0.48446	no
AT1G70330	0.00469967	0.00469967	0.00724509	0.00460027	0.00460027	0.00460027	0.0132288	-62.4688	2.16876	2.16876	1.98078	0	-0.624445	no
AT4G26965	0.00469358	0.00469358	0.0101784	0.00309057	0.00309057	0.0103877	0.0179776	-45.2475	2.16932	2.16932	1.83315	0	-1.11674	no
AT2G34020	0.00466562	0.00466562	0.00975349	0	0	0	0.0519224	0.779348	2.17192	2.17192	1.85167	0	-1.06385	no
AT5G22090	0.00466296	0.00466296	0.00665462	0.00902531	0.0185754	0.00902531	0.00855649	-80.8845	2.17216	2.17216	2.0177	0	-0.51311	no
AT4G19120	0.00465868	0.00465868	0.00799826	0.0053363	0.0103821	0.0103821	0.0121772	-63.9463	2.17256	2.17256	1.93783	0	-0.779764	no
AT3G56460	0.00463061	0.00463061	0.00771897	0.00615878	0.00615878	0.00615878	0.0105206	-73.4637	2.17519	2.17519	1.95327	0	-0.737205	no
AT1G19240	0.00462812	0.00462812	0.00675918	0	0	0	0.0170469	-52.6823	2.17542	2.17542	2.01093	0	-0.546423	no
AT1G14300	0.00461695	0.00461695	0.0234621	0.00493465	0.00493465	0.0284083	0.0267605	-26.1531	2.17647	2.17647	1.47046	0	-2.34532	no
AT2G14660	0.00461557	0.00461557	0.0503313	0.001	0.00712924	0.075	0.0270837	-22.9566	2.1766	2.1766	1.13899	0	-3.44688	no
AT3G05230	0.00461411	0.00461411	0.00927101	0	0	0	0.0261182	-32.2023	2.17674	2.17674	1.8737	0	-1.00667	no
AT1G45231	0.00454061	0.00454061	0.0624609	0.001	0.0713394	0.0713394	0.0584209	11.3228	2.18371	2.18371	1.04522	0	-3.78199	no
AT5G11900	0.00452086	0.00452086	0.00629579	0.0030454	0.0030454	0.0030454	0.00764875	-88.7659	2.1856	2.1856	2.04178	0	-0.47779	no
AT5G19350	0.0045034	0.0045034	0.00615692	0.00316399	0.00316399	0.00316399	0.00596904	-100.668	2.18728	2.18728	2.05146	0	-0.451194	no
AT5G44500	0.00449831	0.00449831	0.0205182	0.001	0.001	0.0220168	0.0343029	-14.2345	2.18778	2.18778	1.52869	0	-2.18945	no
AT2G14115	0.00446641	0.00446641	0.0135417	0.00422472	0.0146339	0.0146339	0.016994	-47.9483	2.19087	2.19087	1.70915	0	-1.60023	no
AT4G04830	0.00446623	0.00446623	0.00670425	0	0	0	0.0124658	-67.7053	2.19088	2.19088	2.01448	0	-0.586019	no
AT1G25220	0.00441661	0.00441661	0.00825689	0.00575223	0.001	0.00575223	0.013301	-59.7092	2.19574	2.19574	1.92401	0	-0.902657	Yes
AT3G26770	0.00437559	0.00437559	0.0168223	0.001	0.001	0.015476	0.0329408	-16.1794	2.19979	2.19979	1.61494	0	-1.94283	no
AT1G60440	0.00435823	0.00435823	0.0357691	0.001	0.075	0.075	0.0342411	-14.3211	2.20152	2.20152	1.28732	0	-3.0369	Yes
AT5G47780	0.00435635	0.00435635	0.00549774	0.00304642	0.00304642	0.00304642	0.0100402	-75.7071	2.2017	2.2017	2.10064	0	-0.335718	no
AT1G34470	0.00433836	0.00433836	0.00781582	0	0	0	0.0325254	-21.6717	2.2035	2.2035	1.94785	0	-0.849248	no
AT5G26940	0.00430775	0.00430775	0.00638179	0	0	0	0.041801	-9.62856	2.20657	2.20657	2.03588	0	-0.567027	no
AT2G27510	0.00429728	0.00429728	0.00691078	0.00950799	0.00950799	0.00950799	0.00414092	-118.22	2.20763	2.20763	2.0013	0	-0.685426	no
AT3G07590	0.00425954	0.00425954	0.0127498	0.001	0.001	0.00994533	0.0146554	-55.0546	2.21146	2.21146	1.73532	0	-1.58171	no
AT3G01340	0.00425621	0.00425621	0.00764752	0.001	0.001	0.00643633	0.00691636	-91.0989	2.2118	2.2118	1.9573	0	-0.845422	no
AT1G45230	0.00423167	0.00423167	0.00704761	0	0	0	0.0180895	-49.8329	2.21431	2.21431	1.99278	0	-0.735908	no
AT4G34090	0.0042058	0.0042058	0.00693104	0	0	0	0.0145132	-60.406	2.21698	2.21698	2.00003	0	-0.720693	no
AT2G20570	0.00419958	0.00419958	0.00541207	0	0	0	0.0107577	-74.7788	2.21762	2.21762	2.10746	0	-0.365935	no
AT1G10370	0.00419023	0.00419023	0.00829168	0.00361403	0.00361403	0.00361403	0.0192393	-44.4901	2.21859	2.21859	1.92218	0	-0.984635	no
AT5G15802	0.00418399	0.00418399	0.00567742	0	0	0	0.014861	-59.2692	2.21923	2.21923	2.08667	0	-0.440356	no
AT2G30150	0.00416185	0.00416185	0.0190205	0.001	0.001	0.0218046	0.0217257	-36.1578	2.22154	2.22154	1.5616	0	-2.19226	no
AT1G80620	0.00412553	0.00412553	0.00563556	0.00566902	0.00566902	0.00566902	0.0182823	-46.9392	2.22535	2.22535	2.08989	0	-0.44998	no
AT2G03070	0.00399852	0.00399852	0.00637611	0	0	0	0.0282843	-28.3779	2.23893	2.23893	2.03627	0	-0.673211	no
AT5G05710	0.00399188	0.00399188	0.00815914	0	0	0	0.0337579	-19.8864	2.23965	2.23965	1.92918	0	-1.03135	no
AT4G28220	0.00397774	0.00397774	0.00913095	0.001	0.001	0.00712233	0.0116728	-65.9772	2.24119	2.24119	1.88031	0	-1.19882	no
AT2G15230	0.00397329	0.00397329	0.0612957	0.001	0.001	0.075	0.0555191	8.87728	2.24168	2.24168	1.0534	0	-3.94738	no
AT3G29090	0.00397024	0.00397024	0.00671455	0	0	0	0.043288	-7.95066	2.24201	2.24201	2.01381	0	-0.758064	no
AT1G51390	0.00396511	0.00396511	0.0109603	0.00956103	0.00956103	0.00956103	0.0517336	2.98923	2.24257	2.24257	1.801	0	-1.46686	no
AT3G48700	0.00395155	0.00395155	0.00970806	0	0	0	0.0584756	6.48459	2.24406	2.24406	1.85369	0	-1.29677	no
AT3G27180	0.00394576	0.00394576	0.0063333	0.00937424	0.00937424	0.00937424	0.0253235	-31.3007	2.24469	2.24469	2.0392	0	-0.682653	no
AT5G02470	0.00393606	0.00393606	0.0152377	0.001	0.017604	0.017604	0.0391775	-7.85664	2.24576	2.24576	1.6579	0	-1.95282	no
AT1G30130	0.00389046	0.00389046	0.00702932	0	0	0	0.0265496	-31.416	2.25082	2.25082	1.99391	0	-0.853443	no
AT3G53420	0.00384132	0.00384132	0.0050605	0.00398882	0.00398882	0.00398882	0.0074211	-90.2162	2.25635	2.25635	2.13663	0	-0.397679	no
AT1G50710	0.00378331	0.00378331	0.00522335	0	0	0	0.0209212	-42.852	2.26295	2.26295	2.12288	0	-0.465327	no
AT3G11330	0.00377721	0.00377721	0.00863249	0.00299619	0.00299619	0.0104246	0.00802496	-83.9629	2.26365	2.26365	1.90469	0	-1.19246	no
AT5G26710	0.00377058	0.00377058	0.00765884	0.00800547	0.00800547	0.00800547	0.00914574	-80.1861	2.26442	2.26442	1.95666	0	-1.02234	no
AT3G29575	0.00375379	0.00375379	0.0263797	0.001	0.001	0.0723886	0.0407283	-3.37311	2.26636	2.26636	1.41956	0	-2.81301	no
AT5G11630	0.00372431	0.00372431	0.0195933	0.001	0.001	0.0139029	0.0212468	-37.2276	2.26978	2.26978	1.54872	0	-2.39532	no
AT2G30766	0.00370702	0.00370702	0.00968199	0	0	0	0.0449144	-6.18027	2.2718	2.2718	1.85486	0	-1.38504	no
AT1G53645	0.00368046	0.00368046	0.00677546	0.00790224	0.00790224	0.00790224	0.0116267	-68.6652	2.27492	2.27492	2.00989	0	-0.880431	no
AT4G38490	0.00367641	0.00367641	0.00856314	0.001	0.001	0.00707501	0.0109711	-68.9528	2.2754	2.2754	1.90819	0	-1.21984	no
AT3G23800	0.00362676	0.00362676	0.0115094	0.001	0.001	0.0146062	0.0347729	-13.5814	2.28131	2.28131	1.77977	0	-1.66605	no
AT4G29040	0.00362318	0.00362318	0.00499867	0.00255686	0.00255686	0.00255686	0.00643343	-97.0716	2.28174	2.28174	2.14197	0	-0.464289	no
AT3G12670	0.00361366	0.00361366	0.00467679	0.0029861	0.0029861	0.0029861	0.00560167	-103.717	2.28288	2.28288	2.17088	0	-0.372056	no
AT1G76400	0.00358779	0.00358779	0.00723478	0.00608614	0.00237827	0.00608614	0.00917178	-77.5513	2.286	2.286	1.9814	0	-1.01185	no
AT1G80830	0.00358111	0.00358111	0.00554751	0	0	0	0.0274388	-29.8347	2.28681	2.28681	2.09673	0	-0.631433	no
AT2G37600	0.00355807	0.00355807	0.0046948	0	0	0	0.00394142	-122.975	2.28961	2.28961	2.16921	0	-0.399968	no
AT1G48920	0.00355007	0.00355007	0.00573078	0	0	0	0.0510771	-0.00859581	2.29059	2.29059	2.08261	0	-0.690885	no
AT1G65150	0.00351397	0.00351397	0.00555157	0	0	0	0.0434063	-7.81968	2.29503	2.29503	2.09641	0	-0.659795	no
AT1G26830	0.00349102	0.00349102	0.0199217	0.00442331	0.075	0.075	0.0170608	-47.7599	2.29787	2.29787	1.5415	0	-2.51262	no
AT4G09730	0.00348594	0.00348594	0.00523654	0.00498764	0.00261397	0.00498764	0.00946736	-76.0288	2.29851	2.29851	2.12178	0	-0.587069	no
AT5G13110	0.00348466	0.00348466	0.0101486	0.00137509	0.00137509	0.00873855	0.00794471	-81.8251	2.29866	2.29866	1.83442	0	-1.54219	no
AT5G24980	0.00345581	0.00345581	0.00713774	0	0	0	0.012217	-68.673	2.30228	2.30228	1.98726	0	-1.04644	no
AT1G69340	0.00343046	0.00343046	0.00678002	0.00601168	0.00601168	0.00601168	0.0162398	-52.6256	2.30547	2.30547	2.00959	0	-0.982888	no
AT3G23805	0.00341037	0.00341037	0.00596517	0	0	0	0.0365275	-16.1016	2.30802	2.30802	2.0652	0	-0.806634	no
AT2G45710	0.00340919	0.00340919	0.0052592	0.00513719	0.00513719	0.00513719	0.00556223	-104.056	2.30817	2.30817	2.11991	0	-0.625415	no
AT1G46554	0.00337593	0.00337593	0.00497862	0	0	0	0.0404673	-11.185	2.31243	2.31243	2.14372	0	-0.560463	no
AT2G33530	0.00337132	0.00337132	0.0102379	0.00826575	0.00826575	0.00826575	0.026481	-26.6571	2.31303	2.31303	1.83062	0	-1.60253	no
AT5G13930	0.00337015	0.00337015	0.00641225	0.0036312	0.00787874	0.0036312	0.00869453	-80.1163	2.31318	2.31318	2.03382	0	-0.928015	no
AT4G31930	0.00335449	0.00335449	0.0193059	0.001	0.001	0.0254201	0.0460633	-0.0847628	2.3152	2.3152	1.55514	0	-2.52488	no
AT5G20160	0.00334688	0.00334688	0.00478585	0.00725452	0.00496205	0.00496205	0.00456738	-111.017	2.31619	2.31619	2.16087	0	-0.515959	no
AT4G14690	0.00332887	0.00332887	0.00641979	0	0	0	0.0136461	-63.3629	2.31853	2.31853	2.0333	0	-0.947493	no
AT2G01590	0.00332287	0.00332287	0.00416209	0	0	0	0.0082564	-87.4812	2.31931	2.31931	2.22151	0	-0.324881	no
AT4G00895	0.00330405	0.00330405	0.00498683	0	0	0	0.00764951	-91.1459	2.32178	2.32178	2.143	0	-0.593887	no
AT1G30880	0.00328965	0.00328965	0.00491013	0.00707634	0.00348857	0.00348857	0.00400248	-117.354	2.32368	2.32368	2.14973	0	-0.57783	no
AT2G34040	0.00328504	0.00328504	0.00561129	0.00443326	0.001	0.00443326	0.0066758	-92.7981	2.32428	2.32428	2.09176	0	-0.772421	no
AT1G07890	0.00328462	0.00328462	0.00522971	0.00451631	0.00451631	0.00451631	0.00966204	-77.5501	2.32434	2.32434	2.12235	0	-0.671002	Yes
AT1G27400	0.00328155	0.00328155	0.0040421	0.00577416	0.00107281	0.00107281	0.00339512	-125.253	2.32475	2.32475	2.23422	0	-0.300728	no
AT2G28605	0.00327793	0.00327793	0.00542639	0	0	0	0.00991717	-78.6838	2.32523	2.32523	2.10631	0	-0.72721	no
AT3G02720	0.0032742	0.0032742	0.0072243	0.00652694	0.001	0.00652694	0.0128505	-61.3631	2.32572	2.32572	1.98203	0	-1.14171	no
AT1G80910	0.00326803	0.00326803	0.00538571	0	0	0	0.0510761	-0.00953401	2.32654	2.32654	2.10958	0	-0.720717	no
AT3G07170	0.00325843	0.00325843	0.00524853	0	0	0	0.00891184	-83.8144	2.32782	2.32782	2.12079	0	-0.687737	no
AT3G63250	0.0032567	0.0032567	0.00694371	0	0	0	0.0242313	-35.8016	2.32805	2.32805	1.99923	0	-1.09229	no
AT5G46800	0.00324577	0.00324577	0.00406444	0	0	0	0.00533505	-108.442	2.32951	2.32951	2.23182	0	-0.324494	no
AT5G17630	0.00323276	0.00323276	0.00545988	0	0	0	0.0115018	-71.5685	2.33125	2.33125	2.10364	0	-0.756102	no
AT2G26590	0.00321715	0.00321715	0.00686517	0.00525635	0.00157541	0.00157541	0.0100031	-73.3864	2.33335	2.33335	2.00417	0	-1.09351	no
AT1G08780	0.0032132	0.0032132	0.00618494	0	0	0	0.0181935	-49.5576	2.33389	2.33389	2.04949	0	-0.944747	no
AT4G20760	0.00320358	0.00320358	0.0072267	0.0113934	0.00367747	0.00367747	0.0274568	-24.9201	2.33519	2.33519	1.98189	0	-1.17365	no
AT2G34810	0.00317111	0.00317111	0.00515448	0	0	0	0.0615818	8.96891	2.33961	2.33961	2.12864	0	-0.700837	no
AT3G54600	0.00315951	0.00315951	0.0044448	0	0	0	0.0137959	-62.8387	2.34121	2.34121	2.19297	0	-0.492418	no
AT1G23120	0.00315686	0.00315686	0.00637949	0	0	0	0.0412396	-10.2775	2.34157	2.34157	2.03604	0	-1.01495	no
AT5G19320	0.00315638	0.00315638	0.00469957	0	0	0	0.0321993	-22.1554	2.34164	2.34164	2.16877	0	-0.574256	no
AT1G77670	0.00314207	0.00314207	0.00552137	0.00202985	0.00602284	0.00602284	0.0124988	-62.6951	2.34361	2.34361	2.09878	0	-0.813309	no
AT1G29310	0.00313832	0.00313832	0.00682647	0	0	0	0.0111917	-72.8806	2.34413	2.34413	2.00663	0	-1.12115	no
AT5G44320	0.00313758	0.00313758	0.00761537	0.00196781	0.00196781	0.0104743	0.00376795	-120.252	2.34423	2.34423	1.95913	0	-1.27926	no
AT5G60020	0.00310183	0.00310183	0.00545282	0	0	0	0.03563	-17.2956	2.34921	2.34921	2.1042	0	-0.813884	no
AT2G17280	0.00309833	0.00309833	0.0068215	0	0	0	0.037753	-14.5175	2.3497	2.3497	2.00695	0	-1.1386	no
AT5G20165	0.00308758	0.00308758	0.00554703	0	0	0	0.0223124	-39.7619	2.35121	2.35121	2.09676	0	-0.84524	no
AT2G24830	0.00306182	0.00306182	0.0324173	0.001	0.001	0.075	0.0254505	-28.5622	2.35485	2.35485	1.33005	0	-3.4043	no
AT1G54140	0.00306035	0.00306035	0.0323843	0.00324096	0.00324096	0.075	0.0547926	8.24506	2.35505	2.35505	1.33049	0	-3.40353	no
AT1G32490	0.00304026	0.00304026	0.00361229	0	0	0	0.00503059	-111.263	2.35792	2.35792	2.28304	0	-0.24872	no
AT3G16100	0.0030312	0.0030312	0.00602564	0	0	0	0.0244963	-35.2796	2.35921	2.35921	2.06082	0	-0.991227	no
AT2G41950	0.00302624	0.00302624	0.00513008	0	0	0	0.0262795	-31.9069	2.35992	2.35992	2.1307	0	-0.761458	no
AT4G14870	0.00299613	0.00299613	0.00453364	0	0	0	0.00883248	-84.2438	2.36426	2.36426	2.18438	0	-0.597568	no
AT2G37220	0.00299076	0.00299076	0.00356995	0	0	0	0.00835083	-86.9354	2.36504	2.36504	2.28816	0	-0.25539	no
AT3G06040	0.00298429	0.00298429	0.00464902	0.00388265	0.00388265	0.00388265	0.00687438	-93.8895	2.36598	2.36598	2.17346	0	-0.63954	no
AT3G05000	0.00297011	0.00297011	0.0054294	0.00504956	0.00504956	0.00504956	0.00793782	-86.9852	2.36805	2.36805	2.10607	0	-0.870279	no
AT5G12470	0.00296714	0.00296714	0.00454425	0.00524344	0.00524344	0.00524344	0.00397106	-120.23	2.36849	2.36849	2.18336	0	-0.614971	no
AT5G11690	0.00296298	0.00296298	0.00456122	0	0	0	0.0491687	-1.83633	2.3691	2.3691	2.18174	0	-0.622368	no
AT2G43950	0.00296092	0.00296092	0.0078914	0.001	0.001	0.00810763	0.016406	-49.6386	2.3694	2.3694	1.94367	0	-1.41424	no
AT1G43690	0.00295515	0.00295515	0.00485969	0.00427082	0.00427082	0.00427082	0.00582847	-101.812	2.37025	2.37025	2.15422	0	-0.717634	no
AT1G63780	0.00292882	0.00292882	0.00722818	0.0151519	0.0151519	0.0151519	0.0125521	-64.9895	2.37413	2.37413	1.9818	0	-1.30331	no
AT3G60770	0.00292034	0.00292034	0.00421611	0.00814622	0.00229869	0.001	0.00198294	-148.445	2.37539	2.37539	2.21591	0	-0.529774	no
AT2G30060	0.00291906	0.00291906	0.00394353	0.00894835	0.00894835	0.00894835	0.00496466	-109.511	2.37558	2.37558	2.24494	0	-0.433984	no
AT5G58290	0.00290897	0.00290897	0.00477135	0.00399364	0.00399364	0.00399364	0.00302058	-133.362	2.37709	2.37709	2.16218	0	-0.71389	no
AT2G32850	0.00289999	0.00289999	0.00389542	0.00397357	0.00397357	0.00397357	0.0102969	-74.4955	2.37843	2.37843	2.25027	0	-0.42573	no
AT5G45160	0.00289341	0.00289341	0.00501443	0	0	0	0.0202399	-44.4411	2.37942	2.37942	2.1406	0	-0.793314	no
AT5G66410	0.00288069	0.00288069	0.00477737	0	0	0	0.00594077	-103.28	2.38133	2.38133	2.16164	0	-0.729802	no
AT4G20870	0.00288003	0.00288003	0.00484795	0	0	0	0.0130593	-65.4727	2.38143	2.38143	2.15527	0	-0.751293	no
AT1G12920	0.00287826	0.00287826	0.00617363	0.00531331	0.00531331	0.00531331	0.013832	-60.3287	2.3817	2.3817	2.05028	0	-1.10092	no
AT1G19370	0.00287815	0.00287815	0.00527881	0	0	0	0.0365231	-16.1074	2.38171	2.38171	2.11829	0	-0.875067	no
AT5G63280	0.00284272	0.00284272	0.00451951	0	0	0	0.0318001	-22.7542	2.38709	2.38709	2.18573	0	-0.668895	no
AT4G18580	0.00283761	0.00283761	0.00449507	0	0	0	0.0192419	-46.8684	2.38787	2.38787	2.18809	0	-0.663666	no
AT3G20000	0.00282627	0.00282627	0.00606651	0.00654622	0.00654622	0.00654622	0.00473605	-109.276	2.38961	2.38961	2.05789	0	-1.10197	no
AT5G06050	0.0028127	0.0028127	0.00381205	0	0	0	0.0166808	-53.7244	2.3917	2.3917	2.25967	0	-0.43861	no
AT1G01910	0.00279833	0.00279833	0.00602414	0	0	0	0.00995888	-78.4824	2.39393	2.39393	2.06093	0	-1.10619	no
AT2G43810	0.00279223	0.00279223	0.00466688	0	0	0	0.0116808	-70.8273	2.39487	2.39487	2.1718	0	-0.741041	no
AT3G22630	0.00278242	0.00278242	0.00393655	0	0	0	0.0078462	-89.9273	2.3964	2.3964	2.24571	0	-0.500593	no
AT2G14835	0.00278206	0.00278206	0.00408444	0	0	0	0.00964287	-80.0302	2.39646	2.39646	2.22969	0	-0.553985	no
AT5G24020	0.00277993	0.00277993	0.00774131	0.001	0.001	0.00782757	0.00775462	-85.6077	2.39679	2.39679	1.95201	0	-1.47753	no
AT3G51000	0.00276303	0.00276303	0.00366545	0	0	0	0.0147517	-59.6235	2.39944	2.39944	2.2767	0	-0.407741	no
AT1G32100	0.00275294	0.00275294	0.00546885	0	0	0	0.0446884	-6.4224	2.40103	2.40103	2.10293	0	-0.990265	no
AT3G06980	0.0027478	0.0027478	0.00424264	0	0	0	0.0101828	-77.4151	2.40184	2.40184	2.21319	0	-0.626687	no
AT2G05755	0.00274411	0.00274411	0.00482506	0	0	0	0.0397784	-12.0092	2.40242	2.40242	2.15732	0	-0.814205	no
AT4G18040	0.00274066	0.00274066	0.00443108	0	0	0	0.0130423	-65.5352	2.40297	2.40297	2.19432	0	-0.693138	no
AT1G62020	0.00271376	0.00271376	0.00404221	0	0	0	0.0174854	-51.4632	2.40725	2.40725	2.23421	0	-0.574852	no
AT1G73885	0.00271351	0.00271351	0.00366185	0	0	0	0.00929779	-81.7794	2.40729	2.40729	2.27712	0	-0.432414	no
AT3G59990	0.00271129	0.00271129	0.0059763	0.0016631	0.0016631	0.0174631	0.00440514	-112.753	2.40765	2.40765	2.06439	0	-1.14028	no
AT1G19520	0.00269362	0.00269362	0.0103346	0.0010522	0.0010522	0.0180423	0.00782265	-85.1884	2.41049	2.41049	1.82653	0	-1.93986	no
AT1G65700	0.00269263	0.00269263	0.00738179	0.00724935	0.00724935	0.00724935	0.0122831	-66.0292	2.41065	2.41065	1.97266	0	-1.45496	no
AT5G50310	0.00268076	0.00268076	0.00947523	0.001	0.001	0.0175056	0.0179554	-45.3069	2.41257	2.41257	1.86424	0	-1.82152	no
AT5G56610	0.00267726	0.00267726	0.00393363	0	0	0	0.0415425	-9.92624	2.41313	2.41313	2.24603	0	-0.555105	no
AT2G40520	0.00267395	0.00267395	0.00678714	0	0	0	0.023566	-37.1381	2.41367	2.41367	2.00914	0	-1.34383	no
AT3G09090	0.00267311	0.00267311	0.00506484	0.0042227	0.0042227	0.0042227	0.010835	-72.0503	2.41381	2.41381	2.13626	0	-0.921996	no
AT4G04940	0.00266049	0.00266049	0.0136369	0.001	0.001	0.0265591	0.0196913	-40.8772	2.41586	2.41586	1.70611	0	-2.35775	no
AT3G55010	0.00266001	0.00266001	0.00410418	0	0	0	0.0052138	-109.546	2.41594	2.41594	2.2276	0	-0.625659	no
AT2G17380	0.00264227	0.00264227	0.0050041	0	0	0	0.0164239	-54.4692	2.41885	2.41885	2.1415	0	-0.92133	no
AT1G01230	0.0026387	0.0026387	0.00472852	0	0	0	0.0191074	-47.205	2.41943	2.41943	2.1661	0	-0.841557	Yes
AT1G05785	0.00259552	0.00259552	0.00961695	0.00815775	0.00815775	0.00815775	0.0359591	-14.4695	2.4266	2.4266	1.85779	0	-1.88956	no
AT5G64280	0.00258189	0.00258189	0.00421091	0	0	0	0.0339558	-19.6059	2.42889	2.42889	2.21645	0	-0.705705	no
AT3G22330	0.00255649	0.00255649	0.00628858	0.00244109	0.00244109	0.0129033	0.00827884	-82.4679	2.43318	2.43318	2.04227	0	-1.29857	no
AT2G23940	0.00255493	0.00255493	0.005664	0	0	0	0.0130136	-65.6409	2.43345	2.43345	2.0877	0	-1.14854	no
AT1G48160	0.00253528	0.00253528	0.0048993	0	0	0	0.0203398	-44.2048	2.4368	2.4368	2.15069	0	-0.950429	no
AT5G55940	0.00253333	0.00253333	0.00699288	0.0110805	0.0110805	0.0110805	0.0233659	-35.1626	2.43713	2.43713	1.99617	0	-1.46485	no
AT1G12350	0.00252868	0.00252868	0.00401097	0	0	0	0.0454298	-5.63261	2.43793	2.43793	2.23758	0	-0.665566	no
AT2G32380	0.00252284	0.00252284	0.00412652	0	0	0	0.00787421	-89.7562	2.43894	2.43894	2.22524	0	-0.709876	no
AT1G48140	0.002518	0.002518	0.00491577	0	0	0	0.0349522	-18.2176	2.43977	2.43977	2.14923	0	-0.96514	no
AT2G34790	0.00249129	0.00249129	0.00446696	0	0	0	0.0547002	3.28094	2.4444	2.4444	2.19081	0	-0.842404	no
AT2G14890	0.00246917	0.00246917	0.00352259	0	0	0	0.00518253	-109.835	2.44827	2.44827	2.29396	0	-0.51261	no
AT4G26310	0.00246585	0.00246585	0.00372552	0	0	0	0.0350106	-18.1375	2.44886	2.44886	2.26964	0	-0.595357	no
AT1G09840	0.00245691	0.00245691	0.00300168	0	0	0	0.00784205	-89.9527	2.45044	2.45044	2.36346	0	-0.288925	no
AT4G38495	0.00243104	0.00243104	0.0100658	0.001	0.001	0.0219666	0.0151597	-50.8105	2.45503	2.45503	1.83798	0	-2.04982	no
AT1G02145	0.00242761	0.00242761	0.00502987	0	0	0	0.0395368	-12.3016	2.45565	2.45565	2.13927	0	-1.05099	no
AT5G07460	0.002416	0.002416	0.00356022	0	0	0	0.0336871	-19.9872	2.45773	2.45773	2.28935	0	-0.559344	Yes
AT5G48450	0.00236524	0.00236524	0.00396322	0	0	0	0.0542999	2.9284	2.46695	2.46695	2.24278	0	-0.744687	Yes
AT1G47290	0.00235886	0.00235886	0.00467098	0	0	0	0.0110245	-73.603	2.46812	2.46812	2.17142	0	-0.985633	no
AT3G12050	0.00235334	0.00235334	0.00388482	0	0	0	0.00791828	-89.4883	2.46914	2.46914	2.25145	0	-0.723136	no
AT5G61420	0.00235295	0.00235295	0.00425423	0	0	0	0.0086941	-85.0018	2.46921	2.46921	2.212	0	-0.854429	no
AT3G01180	0.00234892	0.00234892	0.00392722	0	0	0	0.0187166	-48.1969	2.46996	2.46996	2.24674	0	-0.741508	no
AT3G04790	0.00234723	0.00234723	0.00362419	0.00572232	0.0107002	0.00572232	0.00517993	-104.976	2.47027	2.47027	2.28161	0	-0.626697	no
AT5G05780	0.00233626	0.00233626	0.00315195	0	0	0	0.00728336	-93.5003	2.4723	2.4723	2.34225	0	-0.432041	no
AT1G77540	0.00233543	0.00233543	0.00578515	0.0033426	0.0033426	0.0033426	0.0097817	-76.9593	2.47246	2.47246	2.07851	0	-1.30867	no
AT5G47120	0.00231671	0.00231671	0.00361268	0.00522221	0.00522221	0.00522221	0.00947617	-78.4825	2.47595	2.47595	2.283	0	-0.640995	Yes
AT4G07950	0.00230852	0.00230852	0.00543222	0.00605809	0.00605809	0.00605809	0.0238046	-34.2698	2.47749	2.47749	2.10585	0	-1.23457	no
AT2G19670	0.00229655	0.00229655	0.0042636	0	0	0	0.0126368	-67.0512	2.47975	2.47975	2.21105	0	-0.892607	no
AT5G52370	0.0022881	0.0022881	0.003507	0	0	0	0.00830963	-87.1728	2.48135	2.48135	2.29589	0	-0.616089	no
AT5G22080	0.00228728	0.00228728	0.00356114	0	0	0	0.0121187	-69.0607	2.48151	2.48151	2.28924	0	-0.638707	no
AT4G25970	0.00228306	0.00228306	0.0034443	0	0	0	0.0204275	-43.9984	2.48231	2.48231	2.30372	0	-0.593242	no
AT4G40045	0.00227706	0.00227706	0.00320886	0	0	0	0.0130828	-65.3863	2.48345	2.48345	2.33448	0	-0.494888	no
AT5G63440	0.00227496	0.00227496	0.00418019	0	0	0	0.0254751	-33.3991	2.48385	2.48385	2.21963	0	-0.877729	no
AT3G04830	0.0022747	0.0022747	0.00289944	0	0	0	0.00785184	-89.8928	2.4839	2.4839	2.37851	0	-0.350095	no
AT3G11250	0.00227318	0.00227318	0.00336656	0	0	0	0.0118112	-70.2943	2.48419	2.48419	2.31364	0	-0.566561	no
AT1G06730	0.00226016	0.00226016	0.00413377	0	0	0	0.0476854	-3.30673	2.48669	2.48669	2.22448	0	-0.871034	no
AT4G22756	0.00223877	0.00223877	0.00473564	0.001	0.00588796	0.00588796	0.0104197	-71.4279	2.49082	2.49082	2.16545	0	-1.08085	no
AT1G57620	0.00223206	0.00223206	0.00403675	0	0	0	0.034156	-19.3236	2.49212	2.49212	2.23479	0	-0.854819	no
AT2G25737	0.00221578	0.00221578	0.00475963	0	0	0	0.0353178	-17.7181	2.4953	2.4953	2.16325	0	-1.10304	no
AT2G25964	0.00221247	0.00221247	0.0127925	0.001	0.001	0.0388384	0.0243109	-30.7612	2.49595	2.49595	1.73387	0	-2.53156	no
AT3G44310	0.00219944	0.00219944	0.00459306	0.00962792	0.00962792	0.00962792	0.0182342	-47.0657	2.49851	2.49851	2.17872	0	-1.06232	no
AT4G31310	0.00217888	0.00217888	0.00357126	0	0	0	0.0246157	-35.0462	2.50259	2.50259	2.288	0	-0.712846	no
AT3G08550	0.002162	0.002162	0.00376759	0	0	0	0.0180956	-49.8165	2.50597	2.50597	2.26476	0	-0.801275	no
AT3G17300	0.00215838	0.00215838	0.00353142	0	0	0	0.0165146	-54.205	2.5067	2.5067	2.29288	0	-0.710301	no
AT2G16630	0.00214736	0.00214736	0.00433825	0	0	0	0.0532535	1.99438	2.50892	2.50892	2.20351	0	-1.01455	Yes
AT5G40660	0.00213021	0.00213021	0.00386877	0	0	0	0.0309623	-24.0358	2.5124	2.5124	2.25325	0	-0.860876	no
AT5G27640	0.00212824	0.00212824	0.00303421	0	0	0	0.00598766	-102.903	2.5128	2.5128	2.35878	0	-0.511659	no
AT1G30070	0.00212472	0.00212472	0.00450471	0	0	0	0.02326	-37.7655	2.51352	2.51352	2.18716	0	-1.08416	no
AT4G34050	0.00211083	0.00211083	0.00507823	0.00745086	0.0179093	0.00745086	0.00746756	-87.4183	2.51637	2.51637	2.13511	0	-1.26652	no
AT5G63470	0.00209439	0.00209439	0.00328721	0	0	0	0.0322813	-22.0333	2.51977	2.51977	2.324	0	-0.650336	no
AT2G32720	0.00207552	0.00207552	0.00356513	0	0	0	0.0139656	-62.2519	2.5237	2.5237	2.28875	0	-0.780486	no
AT1G13560	0.00204475	0.00204475	0.0032818	0	0	0	0.00829416	-87.2622	2.53019	2.53019	2.32471	0	-0.682563	no
AT1G05350	0.00204009	0.00204009	0.00402364	0	0	0	0.0343964	-18.9871	2.53118	2.53118	2.23621	0	-0.979871	no
AT3G55850	0.00203555	0.00203555	0.00781815	0.00716829	0.0224509	0.0224509	0.027926	-24.1068	2.53214	2.53214	1.94772	0	-1.94141	no
AT3G25040	0.00203548	0.00203548	0.005043	0	0	0	0.0106545	-75.2417	2.53216	2.53216	2.13814	0	-1.30891	no
AT5G53930	0.00203256	0.00203256	0.00349099	0	0	0	0.0347987	-18.4288	2.53278	2.53278	2.29788	0	-0.78034	no
AT4G17530	0.00201237	0.00201237	0.00318351	0	0	0	0.00861505	-85.4402	2.53712	2.53712	2.33792	0	-0.661725	no
AT5G17410	0.00199264	0.00199264	0.00629971	0.00944636	0.00944636	0.00944636	0.0383215	-11.4154	2.5414	2.5414	2.0415	0	-1.6606	no
AT1G21070	0.00195372	0.00195372	0.00398506	0	0	0	0.0441722	-6.98014	2.54996	2.54996	2.24039	0	-1.02838	Yes
AT5G18900	0.0019498	0.0019498	0.00275179	0	0	0	0.0161323	-55.3292	2.55083	2.55083	2.40121	0	-0.497043	no
AT2G34470	0.00194692	0.00194692	0.00866092	0.0215921	0.0215921	0.0215921	0.0222342	-37.5455	2.55148	2.55148	1.90326	0	-2.15333	no
AT2G04630	0.0019349	0.0019349	0.00351046	0	0	0	0.0073974	-92.7545	2.55417	2.55417	2.29546	0	-0.859406	no
AT5G27600	0.00193432	0.00193432	0.00428679	0	0	0	0.027697	-29.3851	2.5543	2.5543	2.20869	0	-1.14807	no
AT1G01990	0.00191508	0.00191508	0.00273256	0	0	0	0.0125211	-67.4929	2.55864	2.55864	2.40426	0	-0.512851	no
AT4G29680	0.00190417	0.00190417	0.00246256	0	0	0	0.011901	-69.9308	2.56112	2.56112	2.44944	0	-0.370992	no
AT1G71440	0.00189767	0.00189767	0.00472163	0	0	0	0.0387356	-13.2843	2.56261	2.56261	2.16673	0	-1.31506	no
AT2G40400	0.00189693	0.00189693	0.00319725	0	0	0	0.0102209	-77.2356	2.56277	2.56277	2.33605	0	-0.753167	no
AT2G33410	0.00189174	0.00189174	0.00241754	0	0	0	0.00531401	-108.632	2.56396	2.56396	2.45745	0	-0.353821	no
AT3G07640	0.00187791	0.00187791	0.00379133	0	0	0	0.0229172	-38.4781	2.56715	2.56715	2.26203	0	-1.01358	no
AT4G21710	0.00185109	0.00185109	0.002461	0	0	0	0.0100551	-78.0209	2.5734	2.5734	2.44971	0	-0.410867	no
AT5G23630	0.00184957	0.00184957	0.00261525	0	0	0	0.0134937	-63.9019	2.57376	2.57376	2.42331	0	-0.499763	no
AT1G24020	0.00184407	0.00184407	0.00356398	0	0	0	0.011953	-69.7214	2.57505	2.57505	2.28889	0	-0.950597	no
AT5G42090	0.00183073	0.00183073	0.00236614	0	0	0	0.00503978	-111.175	2.5782	2.5782	2.46679	0	-0.370117	no
AT4G16265	0.00182757	0.00182757	0.00272332	0	0	0	0.0163986	-54.5432	2.57895	2.57895	2.40573	0	-0.575441	no
AT4G24820	0.00180529	0.00180529	0.00339699	0	0	0	0.00474252	-114.093	2.58428	2.58428	2.30973	0	-0.912025	no
AT3G54900	0.00179302	0.00179302	0.00261981	0	0	0	0.00689633	-96.1212	2.58724	2.58724	2.42256	0	-0.54707	no
AT1G21690	0.00178818	0.00178818	0.00340898	0	0	0	0.0307705	-24.334	2.58841	2.58841	2.3082	0	-0.930845	no
AT1G24490	0.00177901	0.00177901	0.00646772	0.0156039	0.00177933	0.0156039	0.0202368	-39.5654	2.59065	2.59065	2.03007	0	-1.86218	no
AT2G42740	0.00177861	0.00177861	0.0060969	0.00661857	0.00318553	0.00318553	0.0115289	-66.5724	2.59075	2.59075	2.05572	0	-1.77733	no
AT2G01720	0.00177499	0.00177499	0.00356372	0	0	0	0.00548777	-107.088	2.59163	2.59163	2.28892	0	-1.00557	no
AT5G09900	0.00177203	0.00177203	0.00304317	0	0	0	0.0040261	-121.954	2.59235	2.59235	2.3575	0	-0.780167	no
AT4G29490	0.0017699	0.0017699	0.00326127	0	0	0	0.0317927	-22.7653	2.59288	2.59288	2.32744	0	-0.881769	no
AT5G04510	0.00175054	0.00175054	0.00433749	0	0	0	0.0413143	-10.1907	2.59765	2.59765	2.20359	0	-1.30906	no
AT2G24280	0.00174765	0.00174765	0.00318155	0	0	0	0.0210547	-42.5468	2.59837	2.59837	2.33819	0	-0.864317	no
AT5G58990	0.00174443	0.00174443	0.00280759	0	0	0	0.00936775	-81.4196	2.59917	2.59917	2.39249	0	-0.68658	no
AT2G43710	0.00174198	0.00174198	0.0025103	0	0	0	0.00436717	-118.051	2.59978	2.59978	2.4411	0	-0.527131	no
AT3G04820	0.0017349	0.0017349	0.00403154	0	0	0	0.0249326	-34.4322	2.60155	2.60155	2.23535	0	-1.21647	no
AT5G42920	0.0017281	0.0017281	0.00309093	0	0	0	0.0161463	-55.2876	2.60326	2.60326	2.35074	0	-0.838856	no
AT1G70980	0.00172327	0.00172327	0.0029526	0	0	0	0.0329935	-20.9857	2.60447	2.60447	2.37062	0	-0.776837	no
AT1G44170	0.0017093	0.0017093	0.00341425	0.00426217	0.00426217	0.00426217	0.008685	-82.6672	2.60801	2.60801	2.30753	0	-0.998166	no
AT5G22130	0.00170822	0.00170822	0.0028216	0	0	0	0.031913	-22.5841	2.60828	2.60828	2.39033	0	-0.724017	no
AT2G21130	0.00170473	0.00170473	0.00638803	0.00949647	0.00949647	0.00949647	0.0551461	6.05541	2.60917	2.60917	2.03546	0	-1.90582	no
AT2G14120	0.00170261	0.00170261	0.00224335	0	0	0	0.0113406	-72.2462	2.60971	2.60971	2.48993	0	-0.397907	no
AT3G01740	0.00170198	0.00170198	0.00537811	0.0055797	0.0055797	0.0055797	0.00486593	-110.476	2.60987	2.60987	2.1102	0	-1.65988	no
AT1G02840	0.00168449	0.00168449	0.00245205	0	0	0	0.0074932	-92.1369	2.61436	2.61436	2.4513	0	-0.541681	no
AT5G40830	0.00165519	0.00165519	0.00283653	0	0	0	0.0165563	-54.0838	2.62198	2.62198	2.38804	0	-0.777124	no
AT5G18110	0.0016422	0.0016422	0.0034166	0	0	0	0.0100828	-77.8888	2.6254	2.6254	2.30723	0	-1.05693	no
AT1G09780	0.00163226	0.00163226	0.00339111	0.00506033	0.00506033	0.00506033	0.00782229	-85.1907	2.62804	2.62804	2.31048	0	-1.05488	no
AT1G20560	0.00160461	0.00160461	0.00442277	0	0	0	0.0353037	-17.7373	2.63546	2.63546	2.19513	0	-1.46273	no
AT1G50320	0.00160194	0.00160194	0.00217414	0.00773886	0.00132185	0.00132185	0.00289731	-132.864	2.63618	2.63618	2.50354	0	-0.440628	no
AT2G47980	0.00160187	0.00160187	0.0032038	0	0	0	0.0139701	-62.2366	2.6362	2.6362	2.33516	0	-1.00002	no
AT3G49010	0.00160138	0.00160138	0.00407264	0.00362625	0.001	0.001	0.00250206	-139.904	2.63633	2.63633	2.23095	0	-1.34665	no
AT2G01140	0.00159753	0.00159753	0.00592892	0.075	0.0108421	0.0108421	0.011222	-67.8675	2.63738	2.63738	2.06785	0	-1.89193	no
AT1G47250	0.00156179	0.00156179	0.00465555	0	0	0	0.0182746	-49.3441	2.6472	2.6472	2.17285	0	-1.57575	no
AT3G25140	0.00154385	0.00154385	0.00268767	0	0	0	0.00946958	-80.9006	2.65222	2.65222	2.41145	0	-0.79982	no
AT5G53650	0.00153093	0.00153093	0.00483542	0.0044189	0.0044189	0.0044189	0.00938235	-78.9601	2.65587	2.65587	2.15639	0	-1.65924	no
AT2G21860	0.001521	0.001521	0.00300285	0	0	0	0.00990542	-78.7407	2.6587	2.6587	2.36329	0	-0.981312	no
AT1G47820	0.00150943	0.00150943	0.0042309	0	0	0	0.0183799	-49.0682	2.66201	2.66201	2.21439	0	-1.48696	no
AT3G23570	0.00150149	0.00150149	0.00375215	0.016968	0.00865845	0.00865845	0.013899	-57.5983	2.6643	2.6643	2.26655	0	-1.32132	no
AT1G48900	0.00148836	0.00148836	0.00221555	0	0	0	0.0146999	-59.7924	2.66812	2.66812	2.49534	0	-0.573944	no
AT4G32130	0.00148082	0.00148082	0.00368113	0	0	0	0.0151508	-58.3421	2.67032	2.67032	2.27484	0	-1.31375	no
AT4G29380	0.00147808	0.00147808	0.0251168	0.001	0.001	0.0743904	0.0337764	-14.9769	2.67113	2.67113	1.44086	0	-4.08685	no
AT3G18940	0.00147305	0.00147305	0.00688055	0	0	0	0.0249534	-34.3922	2.67261	2.67261	2.0032	0	-2.22372	no
AT5G47490	0.00146918	0.00146918	0.00339156	0	0	0	0.0223968	-39.5806	2.67375	2.67375	2.31043	0	-1.20693	no
AT1G04510	0.00146212	0.00146212	0.00328802	0	0	0	0.00860002	-85.524	2.67584	2.67584	2.32389	0	-1.16916	no
AT5G58390	0.00145158	0.00145158	0.00453532	0	0	0	0.0472093	-3.78834	2.67898	2.67898	2.18422	0	-1.64358	no
AT2G38280	0.00144064	0.00144064	0.0042321	0.0107658	0.0107658	0.0107658	0.0214738	-39.216	2.68227	2.68227	2.21427	0	-1.55466	no
AT3G51250	0.00143393	0.00143393	0.00343565	0	0	0	0.0393148	-12.5719	2.6843	2.6843	2.30482	0	-1.26061	no
AT4G25050	0.00143035	0.00143035	0.00217822	0	0	0	0.00596879	-103.055	2.68538	2.68538	2.50272	0	-0.606784	no
AT3G22845	0.00141957	0.00141957	0.00364604	0	0	0	0.0079638	-89.2132	2.68867	2.68867	2.279	0	-1.36087	no
AT5G44650	0.00141684	0.00141684	0.00246621	0	0	0	0.016742	-53.5486	2.6895	2.6895	2.4488	0	-0.799615	no
AT5G52650	0.00140488	0.00140488	0.00284227	0	0	0	0.0153389	-57.75	2.69319	2.69319	2.38716	0	-1.0166	no
AT3G05715	0.00138964	0.00138964	0.00279093	0	0	0	0.0228935	-38.5278	2.69792	2.69792	2.39508	0	-1.00603	no
AT5G38430	0.00138552	0.00138552	0.00215386	0	0	0	0.00913118	-82.6473	2.69921	2.69921	2.50761	0	-0.636495	no
AT5G28500	0.00138535	0.00138535	0.00197421	0	0	0	0.0153427	-57.738	2.69927	2.69927	2.54543	0	-0.511027	no
AT1G51510	0.00137708	0.00137708	0.00248972	0	0	0	0.0090948	-82.839	2.70187	2.70187	2.44467	0	-0.854371	no
AT3G08530	0.001368	0.001368	0.00180516	0	0	0	0.00450866	-116.521	2.70474	2.70474	2.58431	0	-0.40006	no
AT5G23060	0.00136226	0.00136226	0.00208687	0	0	0	0.019437	-46.3841	2.70657	2.70657	2.52133	0	-0.615341	no
AT2G47580	0.00135875	0.00135875	0.00274525	0	0	0	0.013132	-65.2064	2.70769	2.70769	2.40224	0	-1.01466	no
AT1G11890	0.00135773	0.00135773	0.00259795	0	0	0	0.0143173	-61.0581	2.70801	2.70801	2.4262	0	-0.936173	no
AT3G16370	0.00135553	0.00135553	0.00225438	0	0	0	0.0117025	-70.7383	2.70872	2.70872	2.4878	0	-0.733877	no
AT2G31141	0.00135126	0.00135126	0.00450219	0	0	0	0.0250288	-34.2474	2.71009	2.71009	2.1874	0	-1.73632	no
AT5G54390	0.00133479	0.00133479	0.00232642	0	0	0	0.0152827	-57.9261	2.71541	2.71541	2.47414	0	-0.801491	no
AT4G21660	0.00133308	0.00133308	0.00300733	0.001	0.00558501	0.00558501	0.00553911	-101.758	2.71597	2.71597	2.36264	0	-1.17372	no
AT1G15390	0.00132698	0.00132698	0.00328057	0.001	0.001	0.001	0.0095739	-75.4916	2.71796	2.71796	2.32488	0	-1.3058	no
AT1G34065	0.00132471	0.00132471	0.0048716	0	0	0	0.0505053	-0.548906	2.71871	2.71871	2.15315	0	-1.87872	no
AT4G14965	0.00130668	0.00130668	0.00393998	0	0	0	0.0361244	-16.6342	2.72466	2.72466	2.24533	0	-1.59228	no
AT3G55170	0.00129061	0.00129061	0.00204851	0	0	0	0.00886003	-84.0943	2.73003	2.73003	2.52939	0	-0.666515	no
AT2G10940	0.00128309	0.00128309	0.00325326	0	0	0	0.0153896	-57.5916	2.73257	2.73257	2.32851	0	-1.34226	no
AT1G52360	0.00128053	0.00128053	0.00199877	0	0	0	0.00902053	-83.2326	2.73344	2.73344	2.54006	0	-0.642371	no
AT5G58110	0.00127198	0.00127198	0.00213356	0	0	0	0.00876392	-84.6178	2.73635	2.73635	2.51172	0	-0.746183	no
AT3G07680	0.00127178	0.00127178	0.00395497	0	0	0	0.00664995	-97.8674	2.73641	2.73641	2.24368	0	-1.63682	no
AT1G76300	0.00127012	0.00127012	0.00298321	0	0	0	0.0177214	-50.8196	2.73698	2.73698	2.36614	0	-1.23191	no
AT5G56940	0.0012618	0.0012618	0.00425632	0.00571423	0.00571423	0.00571423	0.0138289	-60.3395	2.73983	2.73983	2.21179	0	-1.75412	no
AT3G57220	0.00125569	0.00125569	0.00221012	0	0	0	0.027966	-28.9212	2.74194	2.74194	2.49641	0	-0.815643	no
AT4G21150	0.0012519	0.0012519	0.0026085	0	0	0	0.0107035	-75.0213	2.74326	2.74326	2.42444	0	-1.0591	no
AT5G49810	0.00125139	0.00125139	0.00219252	0	0	0	0.0130088	-65.6585	2.74343	2.74343	2.49988	0	-0.809062	no
AT5G52960	0.00125026	0.00125026	0.00184214	0	0	0	0.0143971	-60.7915	2.74383	2.74383	2.5755	0	-0.559159	no
AT2G35010	0.00120156	0.00120156	0.0055374	0.0122217	0.001	0.0122217	0.0127377	-61.7864	2.76108	2.76108	2.09752	0	-2.2043	no
AT3G24170	0.00119825	0.00119825	0.00547479	0.0170013	0.0170013	0.0170013	0.00815558	-83.1879	2.76228	2.76228	2.10246	0	-2.19188	no
AT5G40770	0.00119378	0.00119378	0.00257789	0.00621505	0.001	0.001	0.00256046	-138.797	2.7639	2.7639	2.42956	0	-1.11066	no
AT1G04350	0.00117503	0.00117503	0.00275325	0	0	0	0.0151017	-58.498	2.77078	2.77078	2.40098	0	-1.22844	no
AT3G50790	0.00117354	0.00117354	0.002472	0	0	0	0.0413007	-10.2065	2.77133	2.77133	2.44778	0	-1.07481	no
AT5G18620	0.00116546	0.00116546	0.00171244	0	0	0	0.0146618	-59.917	2.77433	2.77433	2.60721	0	-0.55515	no
AT5G03940	0.001165	0.001165	0.00205162	0	0	0	0.0104185	-76.3168	2.7745	2.7745	2.52873	0	-0.81644	no
AT1G67325	0.00115461	0.00115461	0.0023053	0	0	0	0.0133197	-64.5251	2.77839	2.77839	2.4781	0	-0.997546	no
AT2G27020	0.0011462	0.0011462	0.00316528	0.00464666	0.00730458	0.00464666	0.00371795	-120.893	2.78157	2.78157	2.34041	0	-1.46548	no
AT1G15930	0.0011268	0.0011268	0.00342412	0.00432663	0.001	0.001	0.0026035	-137.996	2.78898	2.78898	2.30628	0	-1.6035	no
AT1G29150	0.00112348	0.00112348	0.00276904	0.00114281	0.00423403	0.00114281	0.00474409	-109.194	2.79026	2.79026	2.3985	0	-1.30141	no
AT1G73060	0.00111205	0.00111205	0.00523971	0.001	0.001	0.0114802	0.0127635	-61.6894	2.7947	2.7947	2.12152	0	-2.23627	no
AT5G10480	0.00111052	0.00111052	0.00238923	0	0	0	0.00870153	-84.9608	2.7953	2.7953	2.46257	0	-1.10532	no
AT1G09100	0.00110487	0.00110487	0.00351766	0	0	0	0.0288761	-27.3841	2.79752	2.79752	2.29457	0	-1.67074	no
AT1G72440	0.00110181	0.00110181	0.00193851	0	0	0	0.00856946	-85.6949	2.79872	2.79872	2.55336	0	-0.815075	no
AT4G17510	0.00109601	0.00109601	0.00260324	0	0	0	0.00892905	-83.7218	2.80101	2.80101	2.42531	0	-1.24805	no
AT1G10950	0.00109439	0.00109439	0.00158398	0	0	0	0.00540631	-107.806	2.80165	2.80165	2.64107	0	-0.533435	no
AT5G53560	0.00108777	0.00108777	0.00197727	0	0	0	0.00609498	-102.05	2.80429	2.80429	2.54476	0	-0.862142	no
AT1G20580	0.00108181	0.00108181	0.00379407	0	0	0	0.0333087	-20.5294	2.80667	2.80667	2.26172	0	-1.81029	no
AT4G32650	0.00107751	0.00107751	0.002621	0	0	0	0.0406161	-11.0088	2.8084	2.8084	2.42236	0	-1.28241	Yes
AT5G23300	0.00107419	0.00107419	0.00391994	0	0	0	0.0265188	-31.4718	2.80974	2.80974	2.24755	0	-1.86758	no
AT4G36760	0.00107358	0.00107358	0.00261897	0	0	0	0.0274662	-29.7868	2.80999	2.80999	2.4227	0	-1.28658	no
AT5G39950	0.00107165	0.00107165	0.00159974	0	0	0	0.0107759	-74.6977	2.81077	2.81077	2.63678	0	-0.577996	no
AT5G17010	0.00106872	0.00106872	0.00203964	0	0	0	0.0257187	-32.9422	2.81196	2.81196	2.53127	0	-0.932435	no
AT2G26210	0.00105521	0.00105521	0.00223809	0	0	0	0.0214574	-41.6375	2.81749	2.81749	2.49095	0	-1.08474	no
AT1G57860	0.00104951	0.00104951	0.00153182	0	0	0	0.006857	-96.3957	2.81984	2.81984	2.65562	0	-0.545521	no
AT4G26690	0.00104386	0.00104386	0.00218513	0	0	0	0.0171223	-52.4703	2.82218	2.82218	2.50135	0	-1.06579	no
AT4G31340	0.00103402	0.00103402	0.00193789	0	0	0	0.0189152	-47.6903	2.8263	2.8263	2.5535	0	-0.906232	no
AT5G48030	0.00103072	0.00103072	0.00437137	0.00541321	0.00541321	0.00541321	0.0134666	-61.6138	2.82769	2.82769	2.20021	0	-2.08443	no
AT5G08040	0.00102981	0.00102981	0.0018901	0	0	0	0.00935013	-81.51	2.82807	2.82807	2.56434	0	-0.876085	no
AT4G00810	0.00102557	0.00102557	0.00199387	0	0	0	0.0221884	-40.0293	2.82986	2.82986	2.54113	0	-0.959148	no
AT3G47520	0.00100709	0.00100709	0.0015936	0	0	0	0.0061872	-101.33	2.83776	2.83776	2.63845	0	-0.6621	no
AT4G10120	0.000991244	0.000991244	0.00318835	0	0	0	0.0270772	-30.4716	2.84465	2.84465	2.33726	0	-1.6855	no
AT1G06700	0.000988096	0.000988096	0.00155046	0	0	0	0.0172241	-52.186	2.84603	2.84603	2.65036	0	-0.649973	no
AT4G01320	0.000969221	0.000969221	0.00226774	0	0	0	0.00541059	-107.768	2.8544	2.8544	2.48523	0	-1.22636	no
AT5G63010	0.0807858	0.0146856	0.0146856	0.0548518	0.0104097	0.0104097	0.0252346	-28.9712	0.93349	1.67394	1.67394	2.4597	2.4597	no
AT5G56270	0.0719876	0.0355438	0.0355438	0.075	0.075	0.075	0.055925	6.72861	0.983568	1.29006	1.29006	1.01815	1.01815	no
AT4G16430	0.0648993	0.0489014	0.0489014	0.075	0.075	0.075	0.0136494	-60.9665	1.02859	1.1515	1.1515	0.408325	0.408325	no
AT3G48940	0.0603789	0.00297141	0.00297141	0.075	0.001	0.001	0.0340133	-14.6415	1.05994	2.36786	2.36786	4.34483	4.34483	no
AT4G14760	0.0595634	0.0457351	0.0457351	0.075	0.075	0.075	0.0140079	-59.7221	1.06585	1.18058	1.18058	0.381124	0.381124	no
AT2G48000	0.0575525	0.0115158	0.0115158	0.0494386	0.00895605	0.00895605	0.0343904	-14.1123	1.08076	1.77953	1.77953	2.32126	2.32126	no
AT5G08550	0.0520544	0.00369336	0.00369336	0.075	0.00359929	0.075	0.0301442	-20.4379	1.12437	2.2734	2.2734	3.81701	3.81701	no
AT1G31070	0.0505205	0.00413744	0.00413744	0.075	0.00471663	0.00471663	0.0186008	-43.6119	1.13736	2.22409	2.22409	3.61006	3.61006	no
AT2G37470	0.0471807	0.0359141	0.0359141	0.0342257	0.0342257	0.0426495	0.00738835	-87.9302	1.16706	1.28556	1.28556	0.393646	0.393646	no
AT2G46270	0.0453087	0.00271728	0.00271728	0.0386648	0.075	0.001	0.0618113	16.6508	1.18464	2.40669	2.40669	4.05955	4.05955	Yes
AT5G52230	0.0434224	0.0149708	0.0149708	0.075	0.075	0.075	0.0410376	-8.12842	1.20311	1.66558	1.66558	1.53629	1.53629	no
AT4G26555	0.0408748	0.00403722	0.00403722	0.075	0.001	0.075	0.0196806	-40.9033	1.22937	2.23474	2.23474	3.33978	3.33978	no
AT1G71960	0.0391493	0.00804258	0.00804258	0.0334727	0.00469741	0.00469741	0.0241487	-31.0825	1.2481	1.93543	1.93543	2.28326	2.28326	no
AT4G14605	0.038481	0.0252151	0.0252151	0.0206374	0.0206374	0.0206374	0.0218454	-38.3924	1.25558	1.43917	1.43917	0.609859	0.609859	no
AT4G33625	0.0376238	0.00202128	0.00202128	0.075	0.001	0.075	0.0541044	7.63835	1.26536	2.5352	2.5352	4.21831	4.21831	no
AT3G60740	0.0369506	0.00646333	0.00646333	0.075	0.00762474	0.00762474	0.0166085	-49.0497	1.2732	2.03037	2.03037	2.51525	2.51525	no
AT2G43445	0.0365365	0.00641952	0.00641952	0.025356	0.001	0.001	0.0544887	7.97811	1.2781	2.03332	2.03332	2.5088	2.5088	no
AT2G03890	0.0359063	0.0119656	0.0119656	0.045076	0.075	0.045076	0.0212984	-37.1114	1.28566	1.76289	1.76289	1.58535	1.58535	no
AT5G27390	0.0357445	0.00332324	0.00332324	0.075	0.001	0.001	0.0200241	-40.0726	1.28762	2.31926	2.31926	3.42706	3.42706	no
AT3G53410	0.0357305	0.0173756	0.0173756	0.0356848	0.0213341	0.0213341	0.0276966	-24.5027	1.28779	1.60089	1.60089	1.04009	1.04009	no
AT2G24330	0.0354623	0.0254324	0.0254324	0.0361385	0.0361385	0.0361385	0.029983	-23.1937	1.29106	1.43544	1.43544	0.47962	0.47962	no
AT5G60410	0.0353902	0.0282143	0.0282143	0.0213202	0.0213202	0.0213202	0.00606049	-97.4397	1.29194	1.39036	1.39036	0.326925	0.326925	Yes
AT1G10610	0.0351457	0.0201857	0.0201857	0.0330627	0.0330627	0.0330627	0.0527294	3.90435	1.29495	1.53578	1.53578	0.800012	0.800012	no
AT2G40860	0.0346889	0.00333314	0.00333314	0.0379679	0.001	0.001	0.0567308	9.91367	1.30063	2.31797	2.31797	3.37952	3.37952	no
AT1G60200	0.0345253	0.00100638	0.00100638	0.075	0.001	0.001	0.0113353	-67.3851	1.30269	2.83806	2.83806	5.10041	5.10041	no
AT4G38840	0.0345192	0.0271414	0.0271414	0.0202408	0.0202408	0.0319929	0.0138087	-57.9113	1.30276	1.40719	1.40719	0.346907	0.346907	no
AT3G48330	0.0337955	0.0106221	0.0106221	0.0213711	0.00391418	0.00391418	0.0209402	-37.9253	1.31197	1.81461	1.81461	1.66976	1.66976	no
AT4G15420	0.0335074	0.00124123	0.00124123	0.075	0.001	0.075	0.0341804	-14.4063	1.31569	2.74697	2.74697	4.75464	4.75464	Yes
AT2G08375	0.0332271	0.0164892	0.0164892	0.0485359	0.0485359	0.0485359	0.0557979	6.61943	1.31933	1.62363	1.62363	1.01084	1.01084	no
AT5G54280	0.033112	0.0161606	0.0161606	0.0304083	0.0304083	0.0304083	0.0290994	-24.6294	1.32084	1.63237	1.63237	1.03487	1.03487	no
AT5G04530	0.0329816	0.0210599	0.0210599	0.0140235	0.0140235	0.0140235	0.0113102	-67.4916	1.32255	1.51737	1.51737	0.647162	0.647162	no
AT2G25690	0.0325641	0.00186809	0.00186809	0.075	0.001	0.075	0.0617415	13.9764	1.32809	2.56943	2.56943	4.12364	4.12364	no
AT3G52105	0.0324467	0.0236097	0.0236097	0.0227805	0.0227805	0.0227805	0.0142979	-58.7386	1.32965	1.46773	1.46773	0.458693	0.458693	no
AT1G74160	0.0319907	0.0173561	0.0173561	0.0305593	0.0305593	0.0305593	0.0206659	-41.0566	1.3358	1.60137	1.60137	0.882211	0.882211	no
AT5G58787	0.0314217	0.0196158	0.0196158	0.0233673	0.0233673	0.0233673	0.0204835	-41.4821	1.3436	1.54822	1.54822	0.679749	0.679749	no
AT5G65180	0.0310998	0.00732098	0.00732098	0.0242758	0.00263914	0.00263914	0.0250175	-29.3859	1.34807	1.97626	1.97626	2.0868	2.0868	no
AT1G03440	0.0308155	0.00579661	0.00579661	0.0188748	0.0188748	0.0188748	0.0432813	-3.07499	1.35206	2.07765	2.07765	2.41037	2.41037	no
AT1G65420	0.0306186	0.0133507	0.0133507	0.0200239	0.0200239	0.0200239	0.0271602	-27.9397	1.35484	1.71532	1.71532	1.19749	1.19749	no
AT1G73730	0.0304912	0.0126748	0.0126748	0.0340174	0.0340174	0.075	0.0166804	-48.8423	1.35665	1.73788	1.73788	1.26642	1.26642	no
AT5G66520	0.0303424	0.0123239	0.0123239	0.029749	0.029749	0.029749	0.0494568	0.828824	1.35878	1.75008	1.75008	1.29988	1.29988	no
AT5G61830	0.0301611	0.00632629	0.00632629	0.0191918	0.00252773	0.00252773	0.0219613	-35.64	1.36138	2.03968	2.03968	2.25326	2.25326	no
AT5G13980	0.0297781	0.00127463	0.00127463	0.075	0.075	0.001	0.0183186	-44.3455	1.36693	2.73544	2.73544	4.5461	4.5461	no
AT3G53400	0.0292734	0.00708663	0.00708663	0.075	0.075	0.075	0.0596393	9.81521	1.37435	1.99039	1.99039	2.04642	2.04642	no
AT1G69250	0.0287583	0.00295584	0.00295584	0.075	0.00455236	0.00455236	0.0142271	-56.4785	1.38206	2.37014	2.37014	3.28234	3.28234	no
AT3G11240	0.0281164	0.00881846	0.00881846	0.0185811	0.0017589	0.0185811	0.0467324	0.607425	1.39187	1.89543	1.89543	1.67281	1.67281	no
AT3G25930	0.0279448	0.024794	0.024794	0.0135401	0.0135401	0.0135401	0.00307553	-132.497	1.39452	1.44648	1.44648	0.172588	0.172588	no
AT5G60200	0.0278797	0.0226927	0.0226927	0.0225091	0.0225091	0.0377817	0.0153629	-52.7917	1.39554	1.48494	1.48494	0.296983	0.296983	no
AT3G48820	0.0278766	0.00532712	0.00532712	0.01764	0.001	0.001	0.0387612	-8.36947	1.39559	2.11433	2.11433	2.38763	2.38763	no
AT2G39660	0.027712	0.0194243	0.0194243	0.0247727	0.0247727	0.0696764	0.0140767	-56.9885	1.39816	1.55248	1.55248	0.512645	0.512645	Yes
AT2G36400	0.0268234	0.0224636	0.0224636	0.0122811	0.0122811	0.0223202	0.00848125	-81.3084	1.41231	1.48935	1.48935	0.255904	0.255904	no
AT3G55320	0.0267641	0.00886978	0.00886978	0.0199093	0.00932367	0.0199093	0.0205749	-38.7702	1.41327	1.89291	1.89291	1.59333	1.59333	no
AT1G71430	0.0265812	0.0104739	0.0104739	0.020725	0.020725	0.020725	0.0195241	-43.7846	1.41625	1.82072	1.82072	1.34361	1.34361	no
AT1G07250	0.0263015	0.0199614	0.0199614	0.0199915	0.0199915	0.0347195	0.0102044	-72.4305	1.42084	1.54063	1.54063	0.397933	0.397933	no
AT3G21760	0.0262337	0.0152056	0.0152056	0.0187124	0.0187124	0.0187124	0.0301278	-22.9624	1.42197	1.65882	1.65882	0.786821	0.786821	no
AT3G16520	0.0261165	0.0171538	0.0171538	0.0117757	0.0117757	0.0117757	0.00599242	-100.48	1.42391	1.60647	1.60647	0.606435	0.606435	no
AT4G32890	0.0260217	0.0141592	0.0141592	0.0109063	0.0109063	0.0232024	0.0190336	-42.5077	1.42549	1.68979	1.68979	0.877975	0.877975	no
AT3G27270	0.0259785	0.0180477	0.0180477	0.0119802	0.0119802	0.0119802	0.024408	-33.0682	1.42621	1.5844	1.5844	0.525504	0.525504	no
AT1G14840	0.0258928	0.0167319	0.0167319	0.0102751	0.0102751	0.0102751	0.00649289	-96.6299	1.42765	1.61728	1.61728	0.629947	0.629947	no
AT5G64160	0.0256033	0.00655802	0.00655802	0.023057	0.00463689	0.00463689	0.0151745	-53.3839	1.43253	2.02405	2.02405	1.965	1.965	Yes
AT3G51980	0.0255563	0.019041	0.019041	0.0146381	0.0146381	0.0146381	0.0132729	-62.3093	1.43333	1.56114	1.56114	0.424568	0.424568	no
AT3G03870	0.025071	0.0152922	0.0152922	0.0272132	0.0272132	0.075	0.0586323	11.4961	1.44165	1.65635	1.65635	0.713223	0.713223	no
AT1G26761	0.0247673	0.0183644	0.0183644	0.0097011	0.0097011	0.0097011	0.0145298	-57.9662	1.44695	1.57685	1.57685	0.431525	0.431525	no
AT2G24550	0.0247236	0.0037467	0.0037467	0.0198739	0.00165534	0.0432204	0.023776	-29.2088	1.44771	2.26718	2.26718	2.7222	2.7222	no
AT3G26990	0.0247111	0.0156914	0.0156914	0.0184548	0.0184548	0.0184548	0.0303171	-22.6618	1.44793	1.64516	1.64516	0.655186	0.655186	no
AT4G03180	0.0246415	0.01898	0.01898	0.0227081	0.0227081	0.0227081	0.0160228	-53.2713	1.44916	1.56253	1.56253	0.376611	0.376611	no
AT3G54320	0.0246364	0.0167717	0.0167717	0.01327	0.01327	0.01327	0.00603433	-100.146	1.44925	1.61625	1.61625	0.554768	0.554768	no
AT5G55700	0.0246266	0.00435823	0.00435823	0.0205441	0.001	0.001	0.0276276	-24.6225	1.44942	2.20152	2.20152	2.4984	2.4984	no
AT4G32200	0.024323	0.0121654	0.0121654	0.0147243	0.0147243	0.0223052	0.0361352	-11.7367	1.45481	1.7557	1.7557	0.999538	0.999538	no
AT5G53440	0.0241575	0.0136616	0.0136616	0.0203689	0.0203689	0.0203689	0.00758853	-86.647	1.45777	1.70532	1.70532	0.82234	0.82234	no
AT3G57490	0.0240661	0.0198941	0.0198941	0.0139752	0.0139752	0.0139752	0.00480636	-111.067	1.45942	1.5421	1.5421	0.274663	0.274663	no
AT1G29071	0.023996	0.012277	0.012277	0.0482539	0.0482539	0.0170307	0.0136332	-58.5254	1.46069	1.75173	1.75173	0.966835	0.966835	no
AT3G14870	0.0238029	0.0100624	0.0100624	0.0163385	0.0163385	0.0163385	0.0144654	-55.6813	1.46419	1.83812	1.83812	1.24216	1.24216	no
AT2G32910	0.0237044	0.0131767	0.0131767	0.0157647	0.0157647	0.0157647	0.00803773	-86.3849	1.466	1.72102	1.72102	0.847163	0.847163	no
AT5G28490	0.0236529	0.00137414	0.00137414	0.075	0.001	0.001	0.0470866	0.969825	1.46694	2.7028	2.7028	4.10542	4.10542	no
AT5G61450	0.0235076	0.00553362	0.00553362	0.0390562	0.0390562	0.075	0.0281059	-23.7986	1.46962	2.09782	2.09782	2.08683	2.08683	Yes
AT5G24520	0.0234754	0.0168326	0.0168326	0.0106162	0.0106162	0.0158903	0.00636604	-95.0786	1.47021	1.61467	1.61467	0.479895	0.479895	no
AT1G26840	0.0233676	0.00244918	0.00244918	0.0228757	0.001	0.0228757	0.0427925	-3.62017	1.47221	2.45181	2.45181	3.25414	3.25414	no
AT3G10980	0.0232226	0.0161881	0.0161881	0.0202977	0.0202977	0.0202977	0.01076	-72.3839	1.47492	1.63163	1.63163	0.520594	0.520594	no
AT1G66340	0.0229691	0.00214199	0.00214199	0.0337818	0.001	0.001	0.0249411	-29.5327	1.47968	2.51001	2.51001	3.42267	3.42267	Yes
AT3G51500	0.0228092	0.0145426	0.0145426	0.0206635	0.0206635	0.0206635	0.0103831	-74.0954	1.48272	1.67818	1.67818	0.649327	0.649327	no
AT1G76540	0.022745	0.00400763	0.00400763	0.026532	0.001	0.001	0.0263834	-26.8342	1.48394	2.23794	2.23794	2.50473	2.50473	no
AT1G71170	0.022591	0.0178976	0.0178976	0.0115853	0.0115853	0.0115853	0.0133294	-62.1052	1.48689	1.58803	1.58803	0.33598	0.33598	no
AT2G19110	0.0223373	0.0171589	0.0171589	0.0133876	0.0133876	0.0133876	0.00807856	-86.1417	1.4918	1.60634	1.60634	0.380499	0.380499	no
AT1G78210	0.0220793	0.00599477	0.00599477	0.0185128	0.001	0.001	0.0369574	-10.6569	1.49684	2.06305	2.06305	1.88092	1.88092	Yes
AT5G15440	0.0219528	0.0097631	0.0097631	0.0102265	0.0102265	0.0222574	0.0449432	-1.26636	1.49934	1.85124	1.85124	1.16899	1.16899	no
AT1G55340	0.0218679	0.0175985	0.0175985	0.0121767	0.0121767	0.0121767	0.00730612	-90.9657	1.50102	1.59535	1.59535	0.313359	0.313359	no
AT4G38810	0.0217424	0.0175223	0.0175223	0.012659	0.012659	0.012659	0.00586898	-101.479	1.50352	1.59723	1.59723	0.311319	0.311319	no
AT3G44380	0.0215881	0.0165206	0.0165206	0.0107141	0.0107141	0.0220498	0.00962834	-75.2195	1.50661	1.6228	1.6228	0.385976	0.385976	no
AT2G45340	0.0215572	0.0132016	0.0132016	0.0160366	0.0160366	0.0160366	0.0239724	-33.9325	1.50723	1.7202	1.7202	0.707457	0.707457	no
AT5G39980	0.0214388	0.00999605	0.00999605	0.075	0.075	0.075	0.0403855	-8.89733	1.50962	1.841	1.841	1.1008	1.1008	no
AT1G14280	0.0213819	0.0144158	0.0144158	0.0120272	0.0120272	0.0316091	0.0164003	-49.6551	1.51078	1.68199	1.68199	0.568744	0.568744	no
AT1G27190	0.0213783	0.012411	0.012411	0.0113995	0.0113995	0.0113995	0.00927753	-77.001	1.51085	1.74702	1.74702	0.784528	0.784528	no
AT3G59820	0.0212577	0.00564013	0.00564013	0.075	0.075	0.075	0.0215657	-39.0109	1.51331	2.08954	2.08954	1.91418	1.91418	no
AT3G01660	0.0209152	0.00519898	0.00519898	0.0106447	0.0106447	0.0106447	0.0332089	-15.7904	1.52036	2.12491	2.12491	2.00825	2.00825	no
AT1G30900	0.0208271	0.00583266	0.00583266	0.0489098	0.0489098	0.00305392	0.0319938	-17.5796	1.5222	2.07496	2.07496	1.83624	1.83624	Yes
AT2G47000	0.0208221	0.0156296	0.0156296	0.0430944	0.0236648	0.0430944	0.0114181	-67.0358	1.5223	1.64688	1.64688	0.413832	0.413832	no
AT4G00310	0.0208199	0.0136654	0.0136654	0.0103852	0.0103852	0.0103852	0.0110542	-71.0888	1.52235	1.7052	1.7052	0.60743	0.60743	no
AT5G60970	0.0206473	0.0156018	0.0156018	0.0127094	0.0127094	0.0127094	0.0251361	-31.6573	1.52596	1.64765	1.64765	0.404236	0.404236	no
AT5G22020	0.0206124	0.0169388	0.0169388	0.00788131	0.00788131	0.00788131	0.00925031	-79.6404	1.5267	1.61194	1.61194	0.283182	0.283182	no
AT1G74720	0.0205048	0.0146073	0.0146073	0.0135948	0.0135948	0.0135948	0.0159609	-53.4572	1.52897	1.67625	1.67625	0.489273	0.489273	no
AT5G62940	0.0205009	0.0144152	0.0144152	0.0157089	0.0157089	0.0157089	0.0295037	-23.9672	1.52905	1.682	1.682	0.508099	0.508099	no
AT2G42600	0.0204204	0.00448377	0.00448377	0.075	0.075	0.075	0.0173106	-49.5606	1.53076	2.18918	2.18918	2.18723	2.18723	no
AT5G14600	0.0203009	0.00485654	0.00485654	0.0119664	0.00263147	0.0119664	0.0258475	-25.1991	1.53331	2.1545	2.1545	2.06354	2.06354	no
AT5G61570	0.0202875	0.0121458	0.0121458	0.0114226	0.0114226	0.0114226	0.0441252	-4.64644	1.5336	1.7564	1.7564	0.740134	0.740134	no
AT4G05460	0.0201194	0.0112812	0.0112812	0.0165114	0.0165114	0.0165114	0.018014	-47.6487	1.53721	1.78847	1.78847	0.834664	0.834664	no
AT4G04205	0.0199624	0.00906488	0.00906488	0.0497193	0.0497193	0.012915	0.0137515	-58.1105	1.54061	1.88346	1.88346	1.13893	1.13893	no
AT5G25490	0.019944	0.0128942	0.0128942	0.00933509	0.00933509	0.00933509	0.0185952	-46.1245	1.54101	1.73043	1.73043	0.629229	0.629229	no
AT5G38840	0.0199184	0.0101607	0.0101607	0.017979	0.0082609	0.017979	0.0105619	-70.7773	1.54157	1.8339	1.8339	0.97111	0.97111	no
AT1G15550	0.0199005	0.0112753	0.0112753	0.00947905	0.00947905	0.00947905	0.036189	-14.1636	1.54196	1.7887	1.7887	0.819636	0.819636	no
AT2G02710	0.0198909	0.0120613	0.0120613	0.0113041	0.0113041	0.0351956	0.0229518	-33.5225	1.54217	1.75943	1.75943	0.721725	0.721725	no
AT1G19730	0.0198144	0.0126608	0.0126608	0.0195075	0.0195075	0.0100004	0.0296964	-21.1564	1.54385	1.73836	1.73836	0.646177	0.646177	no
AT1G52320	0.0197005	0.00939867	0.00939867	0.0157696	0.0157696	0.0157696	0.0184033	-46.6225	1.54635	1.86776	1.86776	1.06771	1.06771	no
AT5G37790	0.0196258	0.00350479	0.00350479	0.0206593	0.001	0.001	0.0311919	-18.798	1.548	2.29616	2.29616	2.48535	2.48535	no
AT4G22290	0.019523	0.0121006	0.0121006	0.0213639	0.0213639	0.0213639	0.0513992	2.67792	1.55028	1.75802	1.75802	0.690096	0.690096	no
AT5G00755	0.0194923	0.00841883	0.00841883	0.020493	0.020493	0.00450619	0.0165598	-49.1905	1.55096	1.91557	1.91557	1.21121	1.21121	no
AT2G36340	0.0194547	0.0127919	0.0127919	0.0132299	0.0132299	0.0231483	0.0252739	-28.8966	1.5518	1.73389	1.73389	0.604888	0.604888	no
AT5G42360	0.0193568	0.0102616	0.0102616	0.0186044	0.0186044	0.0186044	0.043568	-5.25642	1.55399	1.82961	1.82961	0.915581	0.915581	no
AT3G53570	0.0193314	0.0102105	0.0102105	0.0174764	0.0174764	0.0419621	0.0235439	-32.2999	1.55456	1.83178	1.83178	0.920894	0.920894	no
AT3G03340	0.0193013	0.00773796	0.00773796	0.0156422	0.00513887	0.00513887	0.0100137	-73.3357	1.55524	1.9522	1.9522	1.31868	1.31868	no
AT5G06980	0.0192852	0.0141535	0.0141535	0.00757651	0.00757651	0.00757651	0.011732	-68.2326	1.5556	1.68996	1.68996	0.446334	0.446334	no
AT1G07720	0.0192354	0.014758	0.014758	0.00622664	0.00622664	0.00622664	0.0238955	-34.0867	1.55672	1.6718	1.6718	0.382263	0.382263	no
AT5G26960	0.0190213	0.0111112	0.0111112	0.0122197	0.0122197	0.0122197	0.0396449	-9.78574	1.56158	1.79507	1.79507	0.775609	0.775609	no
AT3G19000	0.0190018	0.0107941	0.0107941	0.0137939	0.0062205	0.0062205	0.00647436	-94.2688	1.56203	1.80764	1.80764	0.815896	0.815896	no
AT1G34220	0.0189462	0.0125935	0.0125935	0.0152702	0.0152702	0.0243291	0.00805356	-83.7921	1.5633	1.74068	1.74068	0.589227	0.589227	no
AT2G29450	0.0189075	0.0144477	0.0144477	0.009105	0.009105	0.009105	0.00637619	-97.5005	1.56419	1.68103	1.68103	0.38812	0.38812	no
AT3G48590	0.0188806	0.0152961	0.0152961	0.0151021	0.0151021	0.0151021	0.0165777	-51.6372	1.56481	1.65624	1.65624	0.30374	0.30374	no
AT3G47430	0.0188269	0.0151639	0.0151639	0.00613395	0.00613395	0.00613395	0.0105753	-73.215	1.56605	1.66001	1.66001	0.312151	0.312151	no
AT1G16060	0.0187355	0.00621514	0.00621514	0.0144196	0.001	0.001	0.0307959	-19.4112	1.56816	2.04737	2.04737	1.59191	1.59191	no
AT3G52720	0.0184563	0.00695664	0.00695664	0.0175458	0.001	0.001	0.0149327	-51.5348	1.57468	1.99843	1.99843	1.40765	1.40765	no
AT5G10020	0.0184184	0.00745812	0.00745812	0.00744717	0.00744717	0.00744717	0.0149307	-54.1613	1.57557	1.9682	1.9682	1.30426	1.30426	no
AT2G19800	0.0184108	0.0136262	0.0136262	0.0152709	0.0152709	0.0428416	0.0290131	-22.2736	1.57575	1.70645	1.70645	0.434169	0.434169	Yes
AT5G43080	0.0183525	0.0102604	0.0102604	0.00919329	0.00919329	0.00919329	0.0303436	-22.6199	1.57713	1.82966	1.82966	0.838887	0.838887	no
AT5G60580	0.0182577	0.0103586	0.0103586	0.0305402	0.0305402	0.0305402	0.0297518	-23.5653	1.57938	1.82552	1.82552	0.817678	0.817678	no
AT3G25717	0.0180954	0.00856302	0.00856302	0.0117194	0.0117194	0.0117194	0.0430085	-5.87685	1.58326	1.9082	1.9082	1.07944	1.07944	no
AT5G08390	0.0180853	0.00715433	0.00715433	0.0137872	0.001	0.001	0.0251662	-29.1014	1.5835	1.98626	1.98626	1.33793	1.33793	no
AT1G16250	0.0180223	0.00968112	0.00968112	0.00747314	0.00747314	0.00747314	0.0552101	6.11109	1.58501	1.8549	1.8549	0.896542	0.896542	no
AT2G33830	0.0178752	0.00568874	0.00568874	0.0172109	0.00423988	0.0172109	0.0499105	3.76549	1.58858	2.08581	2.08581	1.65178	1.65178	no
AT1G66130	0.0178566	0.0126834	0.0126834	0.00553303	0.00553303	0.00553303	0.0131367	-62.8043	1.58903	1.73759	1.73759	0.493512	0.493512	no
AT1G17130	0.0178389	0.010573	0.010573	0.0139359	0.0139359	0.0139359	0.0110311	-68.6911	1.58946	1.81663	1.81663	0.754644	0.754644	no
AT4G23540	0.0177384	0.0101663	0.0101663	0.018782	0.018782	0.0330208	0.0138672	-57.7083	1.59191	1.83366	1.83366	0.803076	0.803076	no
AT1G09520	0.0177252	0.0145186	0.0145186	0.00954689	0.00954689	0.0162639	0.00747542	-87.3678	1.59223	1.6789	1.6789	0.287903	0.287903	no
AT5G08130	0.017689	0.00657013	0.00657013	0.0130685	0.003992	0.003992	0.00799037	-84.1702	1.59312	2.02325	2.02325	1.42886	1.42886	no
AT3G52170	0.0176322	0.0127911	0.0127911	0.0216789	0.0216789	0.0216789	0.0255313	-30.9085	1.59452	1.73392	1.73392	0.463075	0.463075	no
AT3G11320	0.0175623	0.00658187	0.00658187	0.0104446	0.001	0.001	0.0207016	-38.4755	1.59624	2.02248	2.02248	1.41591	1.41591	Yes
AT5G06390	0.0175441	0.00608981	0.00608981	0.0374969	0.0374969	0.0682141	0.0125428	-62.5265	1.5967	2.05622	2.05622	1.52651	1.52651	no
AT5G48930	0.0175218	0.010555	0.010555	0.0164292	0.0164292	0.00961331	0.00279093	-134.66	1.59725	1.81737	1.81737	0.73122	0.73122	no
AT5G13570	0.0174236	0.0124741	0.0124741	0.0135931	0.0135931	0.0135931	0.0210084	-40.2675	1.59969	1.74482	1.74482	0.482105	0.482105	no
AT5G10150	0.0173926	0.00500787	0.00500787	0.014456	0.001	0.014456	0.0306705	-19.6071	1.60046	2.14117	2.14117	1.7962	1.7962	no
AT1G75100	0.0173257	0.0107058	0.0107058	0.00450742	0.00450742	0.00450742	0.00717612	-91.8275	1.60214	1.81121	1.81121	0.694515	0.694515	no
AT4G33240	0.0172689	0.00778877	0.00778877	0.0186334	0.0186334	0.0186334	0.00873388	-79.8995	1.60356	1.94936	1.94936	1.14871	1.14871	no
AT5G14050	0.0172436	0.00920089	0.00920089	0.010906	0.010906	0.010906	0.00333536	-126.106	1.6042	1.877	1.877	0.906218	0.906218	no
AT1G63850	0.0172086	0.011858	0.011858	0.00261885	0.00261885	0.0107786	0.0301066	-20.4979	1.60508	1.76681	1.76681	0.53726	0.53726	no
AT5G20680	0.0171346	0.0111883	0.0111883	0.0113227	0.0113227	0.0113227	0.0164747	-51.9362	1.60695	1.79206	1.79206	0.614916	0.614916	no
AT3G61460	0.0171187	0.0127977	0.0127977	0.0135231	0.0135231	0.0275644	0.0120591	-64.4144	1.60735	1.73369	1.73369	0.419696	0.419696	no
AT5G52540	0.0170899	0.00136065	0.00136065	0.075	0.075	0.001	0.0339645	-14.7104	1.60809	2.70708	2.70708	3.65077	3.65077	no
AT3G08670	0.0169625	0.014638	0.014638	0.00446136	0.00446136	0.0085685	0.00748716	-87.2925	1.61133	1.67534	1.67534	0.212631	0.212631	no
AT4G36050	0.0168965	0.00527506	0.00527506	0.0166844	0.001	0.0166844	0.0555868	8.93585	1.61303	2.1186	2.1186	1.67946	1.67946	no
AT4G38670	0.0168307	0.0127797	0.0127797	0.0120819	0.0120819	0.0120819	0.0250418	-31.8377	1.61472	1.73431	1.73431	0.397243	0.397243	no
AT3G18800	0.0167754	0.00583519	0.00583519	0.00452068	0.00452068	0.00452068	0.0312951	-18.6394	1.61615	2.07477	2.07477	1.5235	1.5235	no
AT4G05050	0.0167715	0.0146382	0.0146382	0.00852225	0.00852225	0.00852225	0.00158851	-164.21	1.61625	1.67534	1.67534	0.196279	0.196279	Yes
AT2G45530	0.0166912	0.0105307	0.0105307	0.0178835	0.0178835	0.0178835	0.0216406	-38.8446	1.61834	1.81837	1.81837	0.664486	0.664486	no
AT1G69670	0.0165703	0.00708211	0.00708211	0.0130681	0.0130681	0.0130681	0.0135837	-58.6999	1.6215	1.99066	1.99066	1.22635	1.22635	no
AT5G43630	0.0161293	0.00865793	0.00865793	0.00792424	0.00792424	0.00792424	0.0454186	-3.25969	1.63321	1.90341	1.90341	0.897594	0.897594	no
AT1G54820	0.0161269	0.00837115	0.00837115	0	0	0	0.0175518	-51.2813	1.63328	1.91804	1.91804	0.945967	0.945967	no
AT4G09630	0.0161109	0.0116269	0.0116269	0.0153329	0.0153329	0.0287288	0.0168434	-48.3756	1.63371	1.77536	1.77536	0.470573	0.470573	no
AT3G54390	0.0161042	0.0096286	0.0096286	0.0161792	0.0161792	0.0161792	0.0351158	-15.6087	1.63389	1.85726	1.85726	0.742043	0.742043	no
AT4G37130	0.0160691	0.0114955	0.0114955	0.0129148	0.0129148	0.0129148	0.0259926	-30.0489	1.63483	1.7803	1.7803	0.483218	0.483218	no
AT2G39675	0.0160147	0.0137618	0.0137618	0.00965298	0.00965298	0.00965298	0.00943275	-78.7029	1.63631	1.70215	1.70215	0.218728	0.218728	no
AT3G25840	0.0160021	0.0115853	0.0115853	0.0136873	0.0136873	0.0136873	0.0125031	-65.1769	1.63665	1.77692	1.77692	0.465966	0.465966	no
AT5G49030	0.0159442	0.00165161	0.00165161	0.075	0.075	0.075	0.0105021	-73.5481	1.63822	2.62292	2.62292	3.27109	3.27109	no
AT2G47620	0.0158743	0.00485042	0.00485042	0.00978386	0.00978386	0.00164311	0.0313469	-18.56	1.64013	2.15505	2.15505	1.71051	1.71051	no
AT3G13480	0.0158652	0.0113303	0.0113303	0.00852666	0.00852666	0.00852666	0.0152657	-55.5948	1.64038	1.78658	1.78658	0.485672	0.485672	no
AT2G44410	0.0158232	0.0105818	0.0105818	0.0124498	0.0124498	0.0124498	0.010847	-71.9972	1.64153	1.81627	1.81627	0.580456	0.580456	Yes
AT2G47330	0.0157516	0.0122805	0.0122805	0.0180186	0.0180186	0.0180186	0.00989101	-76.4258	1.6435	1.75161	1.75161	0.359131	0.359131	no
AT4G18570	0.0157283	0.0102245	0.0102245	0.00588054	0.00588054	0.00588054	0.00832991	-82.1726	1.64414	1.83118	1.83118	0.621328	0.621328	no
AT1G79020	0.0156713	0.00597903	0.00597903	0.0248323	0.00601411	0.0248323	0.0197113	-40.8284	1.64572	2.06419	2.06419	1.39014	1.39014	no
AT3G45900	0.0156531	0.00845251	0.00845251	0.00937777	0.00937777	0.00937777	0.0384897	-11.2051	1.64622	1.91384	1.91384	0.888997	0.888997	no
AT3G06880	0.0156441	0.00910945	0.00910945	0.00633503	0.00633503	0.00633503	0.0348987	-15.9063	1.64647	1.88133	1.88133	0.780185	0.780185	no
AT5G11060	0.0156334	0.00527998	0.00527998	0.00495235	0.00495235	0.00495235	0.0462172	0.0753502	1.64677	2.11819	2.11819	1.56603	1.56603	no
AT3G23080	0.0155659	0.01121	0.01121	0.00708569	0.00708569	0.00708569	0.0114109	-69.5647	1.64865	1.79122	1.79122	0.473606	0.473606	no
AT3G01460	0.015532	0.00831946	0.00831946	0.0118509	0.0118509	0.0194406	0.0196666	-40.9374	1.6496	1.92073	1.92073	0.900685	0.900685	no
AT1G50600	0.0155077	0.00632015	0.00632015	0.0104308	0.0207608	0.0104308	0.0252431	-28.955	1.65028	2.0401	2.0401	1.29496	1.29496	no
AT1G08643	0.0154922	0.00951582	0.00951582	0.0333243	0.0333243	0.0145984	0.00879212	-79.5805	1.65071	1.86238	1.86238	0.703144	0.703144	no
AT1G21090	0.0154844	0.0114718	0.0114718	0.00789147	0.00789147	0.00789147	0.010924	-71.6578	1.65093	1.78119	1.78119	0.432724	0.432724	no
AT1G51965	0.0154684	0.00654023	0.00654023	0.00993613	0.00993613	0.00993613	0.0475591	-1.0492	1.65138	2.02523	2.02523	1.24191	1.24191	no
AT1G57700	0.0154274	0.00491017	0.00491017	0.00986144	0.00986144	0.00155904	0.0347908	-13.5566	1.65253	2.14973	2.14973	1.65166	1.65166	no
AT1G11480	0.0153938	0.010778	0.010778	0.00981783	0.0073528	0.00981783	0.00317714	-128.438	1.65348	1.80829	1.80829	0.514264	0.514264	no
AT1G21700	0.0153444	0.00294199	0.00294199	0.0132614	0.001	0.001	0.0139693	-57.3562	1.65488	2.37218	2.37218	2.38285	2.38285	no
AT5G21070	0.0153207	0.01305	0.01305	0.0110001	0.0110001	0.0110001	0.0086843	-82.6711	1.65555	1.72521	1.72521	0.231431	0.231431	no
AT1G48330	0.0152036	0.00543772	0.00543772	0	0	0	0.0431691	-8.0827	1.65888	2.10541	2.10541	1.48334	1.48334	no
AT3G13550	0.0151159	0.00557666	0.00557666	0.0107	0.0107	0.00160445	0.0376003	-9.829	1.66139	2.09445	2.09445	1.4386	1.4386	no
AT3G49990	0.0151035	0.0110592	0.0110592	0.0121966	0.0121966	0.0163344	0.00833764	-82.1281	1.66175	1.7971	1.7971	0.449631	0.449631	no
AT2G32450	0.0150583	0.00852692	0.00852692	0.0109409	0.0109409	0.0109409	0.0155035	-54.8528	1.66305	1.91003	1.91003	0.820466	0.820466	no
AT1G30200	0.0150326	0.0101205	0.0101205	0.0063981	0.0063981	0.0063981	0.017071	-50.2296	1.66379	1.83562	1.83562	0.570809	0.570809	Yes
AT3G46550	0.0150111	0.00807171	0.00807171	0.0153123	0.0153123	0.0153123	0.0374529	-12.5159	1.66441	1.93386	1.93386	0.895088	0.895088	no
AT5G25630	0.0149426	0.012138	0.012138	0.00838749	0.00838749	0.00838749	0.00889459	-81.5226	1.6664	1.75668	1.75668	0.299904	0.299904	no
AT3G28040	0.0148583	0.00994866	0.00994866	0.00781163	0.00781163	0.00781163	0.00462898	-112.872	1.66886	1.84306	1.84306	0.578691	0.578691	no
AT2G46710	0.0148465	0.0067901	0.0067901	0.00541571	0.00541571	0.00541571	0.0179732	-47.7575	1.6692	2.00895	2.00895	1.12862	1.12862	no
AT3G25560	0.0146987	0.00445724	0.00445724	0.0149662	0.00143595	0.00143595	0.0184385	-44.0325	1.67355	2.19176	2.19176	1.72147	1.72147	no
AT5G32470	0.0146916	0.0082458	0.0082458	0.00659926	0.00659926	0.00659926	0.0247655	-32.3702	1.67376	1.92459	1.92459	0.833256	0.833256	no
AT2G42400	0.01466	0.00973759	0.00973759	0.0094618	0.0094618	0.0142776	0.0188573	-42.9544	1.67469	1.85237	1.85237	0.590249	0.590249	no
AT4G27830	0.0146429	0.00745095	0.00745095	0.0103638	0.001	0.001	0.0155381	-52.2473	1.6752	1.96861	1.96861	0.974702	0.974702	no
AT4G32250	0.0146039	0.0105163	0.0105163	0.00861452	0.00861452	0.00861452	0.0136774	-60.8681	1.67636	1.81896	1.81896	0.473727	0.473727	no
AT3G58640	0.0146036	0.00680388	0.00680388	0.0121093	0.00521229	0.00521229	0.0056412	-100.881	1.67637	2.00807	2.00807	1.1019	1.1019	no
AT1G67890	0.0145892	0.00754222	0.00754222	0.0147177	0.0147177	0.0147177	0.0285418	-25.5582	1.67679	1.96333	1.96333	0.951837	0.951837	no
AT3G06570	0.0145865	0.00884871	0.00884871	0.0134963	0.0134963	0.048825	0.0226776	-34.0994	1.67687	1.89395	1.89395	0.721097	0.721097	no
AT3G23605	0.0143259	0.0110663	0.0110663	0.0131948	0.0131948	0.0131948	0.0102233	-74.8396	1.6847	1.79682	1.79682	0.372453	0.372453	no
AT5G38880	0.0142941	0.0124835	0.0124835	0.00732918	0.00732918	0.00732918	0.00729116	-91.0641	1.68567	1.74449	1.74449	0.195399	0.195399	Yes
AT1G76700	0.0142529	0.0067029	0.0067029	0.0105659	0.0105659	0.020181	0.0535583	7.15139	1.68692	2.01456	2.01456	1.0884	1.0884	Yes
AT4G08980	0.0142505	0.0103138	0.0103138	0.00712699	0.00712699	0.00712699	0.00889044	-81.545	1.687	1.82741	1.82741	0.466435	0.466435	no
AT5G59080	0.0142137	0.00463241	0.00463241	0	0	0	0.0433684	-7.86166	1.68812	2.17502	2.17502	1.61745	1.61745	no
AT1G64970	0.0141963	0.00949969	0.00949969	0.0146966	0.0146966	0.0146966	0.0216441	-38.8368	1.68865	1.86312	1.86312	0.579562	0.579562	no
AT1G76090	0.0141014	0.0128361	0.0128361	0.00685604	0.00685604	0.00685604	0.00347795	-126.595	1.69156	1.73239	1.73239	0.13563	0.13563	no
AT1G07820	0.0140959	0.0101313	0.0101313	0.0063978	0.0063978	0.00885848	0.00293984	-132.165	1.69173	1.83516	1.83516	0.476457	0.476457	no
AT5G22730	0.0140323	0.00934005	0.00934005	0.00848593	0.00848593	0.0127826	0.0185369	-43.7768	1.6937	1.87048	1.87048	0.587254	0.587254	no
AT1G08760	0.0139369	0.00878236	0.00878236	0.0107567	0.0107567	0.0491222	0.0310083	-19.0814	1.69666	1.89721	1.89721	0.666225	0.666225	no
AT1G67940	0.0139284	0.00191333	0.00191333	0.0263426	0.001	0.001	0.0241595	-31.0611	1.69692	2.55904	2.55904	2.86387	2.86387	no
AT4G30390	0.0138681	0.0101266	0.0101266	0.00643954	0.00643954	0.00643954	0.0273614	-27.5855	1.69881	1.83536	1.83536	0.453614	0.453614	no
AT5G19570	0.0138284	0.00792165	0.00792165	0.00918776	0.0012115	0.0012115	0.00833005	-82.1718	1.70005	1.94201	1.94201	0.803762	0.803762	no
AT4G24200	0.0137989	0.0083009	0.0083009	0.00991118	0.00991118	0.00991118	0.0400521	-9.29522	1.70098	1.9217	1.9217	0.733209	0.733209	no
AT5G24830	0.0137878	0.00618453	0.00618453	0.00677378	0.00677378	0.00677378	0.0398901	-9.48982	1.70133	2.04952	2.04952	1.15666	1.15666	no
AT1G19000	0.013786	0.0108737	0.0108737	0.00948908	0.00948908	0.00829062	0.00181167	-155.402	1.70139	1.80445	1.80445	0.342368	0.342368	no
AT5G13890	0.0137164	0.0107622	0.0107622	0.0106147	0.0106147	0.0106147	0.0158542	-53.779	1.70359	1.80892	1.80892	0.349922	0.349922	no
AT2G33050	0.0137153	0.0092045	0.0092045	0.00876057	0.00876057	0.00876057	0.0270124	-28.2018	1.70362	1.87683	1.87683	0.575376	0.575376	no
AT5G60530	0.0137011	0.00309601	0.00309601	0.075	0.075	0.075	0.0271981	-27.8728	1.70407	2.35002	2.35002	2.14581	2.14581	no
AT1G33520	0.0136695	0.00754517	0.00754517	0.0127983	0.0159655	0.0127983	0.00762911	-86.391	1.70507	1.96316	1.96316	0.857334	0.857334	no
AT3G59640	0.0135257	0.00687467	0.00687467	0.00570217	0.00570217	0.00570217	0.0281978	-26.1402	1.70966	2.00357	2.00357	0.976344	0.976344	no
AT2G27980	0.0135166	0.00520066	0.00520066	0.00518583	0.001	0.00518583	0.0108449	-66.888	1.70996	2.12477	2.12477	1.37797	1.37797	no
AT1G60170	0.0134374	0.00235754	0.00235754	0.0153923	0.001	0.001	0.0130348	-60.6796	1.71251	2.46837	2.46837	2.5109	2.5109	no
AT4G01000	0.0132881	0.00980938	0.00980938	0.0128054	0.0128054	0.0164739	0.00366182	-121.623	1.71736	1.84918	1.84918	0.437897	0.437897	no
AT1G12020	0.0132855	0.00416947	0.00416947	0.00484638	0.00484638	0.00484638	0.011298	-67.5434	1.71745	2.22074	2.22074	1.67191	1.67191	no
AT5G65060	0.013258	0.0098438	0.0098438	0.010934	0.010934	0.010934	0.0268353	-28.5175	1.71835	1.84766	1.84766	0.429573	0.429573	no
AT3G45850	0.013241	0.00888275	0.00888275	0.0158101	0.0158101	0.0158101	0.0337881	-17.4587	1.71891	1.89228	1.89228	0.57593	0.57593	no
AT3G49670	0.0131899	0.00767854	0.00767854	0.00887797	0.00887797	0.0133535	0.00802687	-83.9515	1.72058	1.95555	1.95555	0.780531	0.780531	no
AT3G51420	0.0131891	0.0104523	0.0104523	0.00827732	0.00827732	0.00827732	0.00713388	-92.1109	1.72061	1.82161	1.82161	0.335531	0.335531	no
AT1G35660	0.0131601	0.00222429	0.00222429	0.0154832	0.0154832	0.001	0.0359558	-11.9756	1.72157	2.49363	2.49363	2.56475	2.56475	no
AT5G58870	0.0131475	0.00424266	0.00424266	0.075	0.075	0.075	0.0148074	-57.058	1.72198	2.21319	2.21319	1.63175	1.63175	no
AT1G29750	0.0131312	0.00335867	0.00335867	0.0117277	0.001	0.001	0.0244925	-30.4039	1.72252	2.31466	2.31466	1.96703	1.96703	no
AT4G15490	0.0130975	0.0104822	0.0104822	0.01247	0.01247	0.00625801	0.0137147	-58.239	1.72364	1.82037	1.82037	0.321358	0.321358	no
AT1G80030	0.0130392	0.00173785	0.00173785	0.075	0.001	0.075	0.0107693	-67.2237	1.72557	2.60081	2.60081	2.90748	2.90748	no
AT5G40140	0.0129757	0.00900351	0.00900351	0.00607956	0.00607956	0.00607956	0.0266487	-28.8524	1.7277	1.88641	1.88641	0.527249	0.527249	no
AT5G58230	0.0129753	0.0100983	0.0100983	0.00898685	0.00898685	0.00898685	0.0079955	-86.6377	1.72771	1.83658	1.83658	0.361651	0.361651	no
AT3G59400	0.012922	0.00910725	0.00910725	0.00327412	0.00327412	0.00327412	0.00532941	-106.108	1.72949	1.88144	1.88144	0.504747	0.504747	no
AT1G24267	0.0129018	0.00635738	0.00635738	0.010611	0.0043999	0.0043999	0.0073258	-88.3383	1.73017	2.03755	2.03755	1.02107	1.02107	no
AT4G01330	0.0128481	0.00283151	0.00283151	0.0116208	0.001	0.0116208	0.0293252	-21.7602	1.73199	2.38881	2.38881	2.18191	2.18191	no
AT1G55830	0.0128423	0.00612141	0.00612141	0.00525738	0.00525738	0.00525738	0.0271282	-27.9964	1.73218	2.05397	2.05397	1.06897	1.06897	no
AT2G45170	0.0127915	0.00943086	0.00943086	0.00856306	0.00856306	0.0119459	0.00743776	-87.6102	1.7339	1.86627	1.86627	0.439726	0.439726	no
AT4G03210	0.0127504	0.00515665	0.00515665	0.0112754	0.0112754	0.0219388	0.0181392	-44.818	1.7353	2.12846	2.12846	1.30603	1.30603	no
AT1G17560	0.0127068	0.00142316	0.00142316	0.075	0.001	0.001	0.0256514	-28.1849	1.73679	2.68757	2.68757	3.15842	3.15842	no
AT5G05970	0.0126949	0.00625947	0.00625947	0.00577073	0.00577073	0.00577073	0.0378387	-12.024	1.73719	2.04429	2.04429	1.02014	1.02014	no
AT4G32420	0.012679	0.00926009	0.00926009	0.00923668	0.00923668	0.00923668	0.00484837	-110.649	1.73774	1.87421	1.87421	0.453344	0.453344	no
AT5G37350	0.012651	0.00970242	0.00970242	0.00896261	0.00896261	0.00896261	0.0171863	-49.9066	1.7387	1.85395	1.85395	0.382834	0.382834	no
AT5G10930	0.0126112	0.00762375	0.00762375	0.0103665	0.0103665	0.0103665	0.0395922	-9.84962	1.74007	1.95866	1.95866	0.726129	0.726129	no
AT2G29290	0.0125756	0.00858168	0.00858168	0	0	0	0.0227446	-38.8409	1.7413	1.90725	1.90725	0.5513	0.5513	no
AT1G61670	0.0125706	0.00973677	0.00973677	0.010431	0.010431	0.010431	0.0206497	-41.0944	1.74147	1.85241	1.85241	0.368539	0.368539	no
AT1G32190	0.0125243	0.00612515	0.00612515	0	0	0	0.0522259	1.05907	1.74307	2.05371	2.05371	1.03191	1.03191	no
AT2G16460	0.0124846	0.00904636	0.00904636	0.0111803	0.0111803	0.0111803	0.0236906	-34.5002	1.74445	1.88435	1.88435	0.46474	0.46474	no
AT5G16610	0.0124709	0.0087429	0.0087429	0.00928366	0.00928366	0.00928366	0.0189597	-45.1928	1.74493	1.89917	1.89917	0.512385	0.512385	no
AT1G47580	0.0124687	0.00842097	0.00842097	0.00413036	0.00413036	0.00413036	0.0225465	-36.8761	1.745	1.91546	1.91546	0.566252	0.566252	no
AT2G18300	0.0124507	0.00373108	0.00373108	0.00913716	0.00913716	0.00913716	0.0497234	1.08693	1.74563	2.26899	2.26899	1.73856	1.73856	no
AT5G57990	0.012417	0.00974953	0.00974953	0.0100549	0.0100549	0.0124432	0.00481565	-108.476	1.74681	1.85184	1.85184	0.348915	0.348915	no
AT2G14100	0.0124055	0.00449068	0.00449068	0.0104943	0.0104943	0.001	0.0361447	-11.7242	1.74721	2.18851	2.18851	1.46597	1.46597	no
AT2G43210	0.0123828	0.00317679	0.00317679	0.0113063	0.001	0.001	0.0198887	-40.3984	1.74801	2.33884	2.33884	1.96269	1.96269	no
AT2G42690	0.0123826	0.0101359	0.0101359	0.00481812	0.00481812	0.00481812	0.00820831	-85.3769	1.74801	1.83496	1.83496	0.288841	0.288841	no
AT2G33400	0.0123311	0.00614556	0.00614556	0.00791005	0.001	0.001	0.0141215	-56.8362	1.74982	2.05226	2.05226	1.00469	1.00469	no
AT1G12650	0.012272	0.0102611	0.0102611	0.0130659	0.00576608	0.00576608	0.00557683	-101.432	1.75191	1.82963	1.82963	0.258184	0.258184	no
AT2G36990	0.0122104	0.00886708	0.00886708	0.00586913	0.00586913	0.00586913	0.0069072	-93.6608	1.7541	1.89304	1.89304	0.461574	0.461574	no
AT2G40380	0.012169	0.00987491	0.00987491	0.00651119	0.00651119	0.00651119	0.0112578	-70.2129	1.75557	1.84629	1.84629	0.30137	0.30137	no
AT3G18524	0.0120864	0.00304115	0.00304115	0.0113688	0.001	0.0113688	0.0445693	-1.66742	1.75853	2.35779	2.35779	1.9907	1.9907	no
AT1G72970	0.011973	0.00592964	0.00592964	0.00895944	0.00895944	0.001	0.0111101	-68.3488	1.76262	2.0678	2.0678	1.01377	1.01377	no
AT3G11560	0.0119673	0.0020465	0.0020465	0.0339853	0.001	0.001	0.0108316	-66.9469	1.76283	2.52981	2.52981	2.54787	2.54787	no
AT1G78570	0.0118605	0.00827416	0.00827416	0.0111079	0.0111079	0.00618794	0.00611103	-97.041	1.76672	1.9231	1.9231	0.519486	0.519486	no
AT1G05470	0.0118499	0.00573269	0.00573269	0.0114268	0.0114268	0.0114268	0.0357638	-14.731	1.76711	2.08247	2.08247	1.04759	1.04759	no
AT1G66260	0.0118476	0.00861832	0.00861832	0.00668056	0.00668056	0.00364801	0.0015148	-163.992	1.7672	1.9054	1.9054	0.45911	0.45911	Yes
AT5G51560	0.0118338	0.00390462	0.00390462	0.00583196	0.001	0.00583196	0.022557	-31.7352	1.7677	2.24925	2.24925	1.59965	1.59965	no
AT3G19860	0.0118135	0.00564679	0.00564679	0.00965054	0.0021655	0.00965054	0.014108	-54.2616	1.76845	2.08902	2.08902	1.06493	1.06493	no
AT4G10080	0.0118132	0.0100961	0.0100961	0.00640047	0.00640047	0.00640047	0.00682134	-94.2613	1.76846	1.83667	1.83667	0.2266	0.2266	no
AT5G26622	0.0117284	0.00604999	0.00604999	0.001	0.001	0.00594467	0.0156306	-51.9625	1.77159	2.05907	2.05907	0.955003	0.955003	no
AT1G22280	0.0117155	0.00638361	0.00638361	0.0209652	0.0209652	0.075	0.0198648	-40.4561	1.77206	2.03576	2.03576	0.875975	0.875975	Yes
AT1G73870	0.0116537	0.00734224	0.00734224	0	0	0	0.0164413	-54.4184	1.77436	1.975	1.975	0.666501	0.666501	no
AT2G22080	0.0116302	0.00681763	0.00681763	0.00530777	0.001	0.001	0.0067411	-92.3308	1.77524	2.00719	2.00719	0.770531	0.770531	no
AT4G31450	0.0116268	0.00722377	0.00722377	0.00756277	0.00756277	0.00756277	0.0257842	-30.4354	1.77537	1.98206	1.98206	0.686627	0.686627	no
AT3G60900	0.0115931	0.00550948	0.00550948	0.00831413	0.001	0.00831413	0.0282431	-23.5648	1.77663	2.09972	2.09972	1.07328	1.07328	no
AT3G01316	0.0115866	0.00597165	0.00597165	0.0267195	0.0267195	0.00989478	0.0178064	-45.7068	1.77687	2.06473	2.06473	0.956257	0.956257	no
AT3G48200	0.0115842	0.00746502	0.00746502	0.0417117	0.0417117	0.0152701	0.0265467	-26.5382	1.77696	1.96779	1.96779	0.633936	0.633936	no
AT1G55820	0.0115689	0.0057181	0.0057181	0.006396	0.006396	0.006396	0.042352	-6.61517	1.77753	2.08357	2.08357	1.01664	1.01664	no
AT1G48380	0.0115136	0.00429429	0.00429429	0.00771487	0.00771487	0.001	0.0336278	-15.1886	1.77961	2.20793	2.20793	1.42285	1.42285	no
AT4G17880	0.0114852	0.00346436	0.00346436	0.00991998	0.001	0.001	0.0117081	-65.8323	1.78069	2.3012	2.3012	1.72912	1.72912	no
AT3G09650	0.0114514	0.00603623	0.00603623	0.00270974	0.00270974	0.0097279	0.0295076	-21.4624	1.78197	2.06006	2.06006	0.923799	0.923799	no
AT5G39550	0.0114258	0.00579206	0.00579206	0.00615464	0.00615464	0.00615464	0.0395913	-9.85064	1.78294	2.07799	2.07799	0.980151	0.980151	no
AT5G53220	0.0113312	0.00284823	0.00284823	0	0	0	0.0580715	6.15172	1.78655	2.38625	2.38625	1.99217	1.99217	no
AT4G06810	0.0113178	0.00670458	0.00670458	0.0327555	0.0120452	0.00335904	0.0155793	-49.5002	1.78706	2.01445	2.01445	0.755372	0.755372	no
AT5G62580	0.011317	0.0082306	0.0082306	0.00592627	0.00592627	0.00901989	0.0146327	-55.1292	1.78709	1.92539	1.92539	0.45942	0.45942	no
AT1G32450	0.0113169	0.00746221	0.00746221	0	0	0	0.0107546	-74.7927	1.7871	1.96796	1.96796	0.600809	0.600809	no
AT4G16900	0.0112829	0.00557021	0.00557021	0.0112931	0.0112931	0.0345603	0.0354454	-12.6619	1.78841	2.09495	2.09495	1.01833	1.01833	no
AT5G61770	0.0112089	0.00909305	0.00909305	0.00833529	0.00833529	0.0125922	0.0072003	-89.1677	1.79126	1.88212	1.88212	0.30181	0.30181	no
AT5G15390	0.0111979	0.00186499	0.00186499	0.0217176	0.001	0.001	0.0222586	-34.9947	1.79169	2.57015	2.57015	2.58599	2.58599	no
AT1G58200	0.0111813	0.00488221	0.00488221	0.0142885	0.0142885	0.0142885	0.0163082	-52.424	1.79233	2.15221	2.15221	1.19548	1.19548	no
AT2G15270	0.0111445	0.00521732	0.00521732	0.00668162	0.00668162	0.0134871	0.0150014	-53.9346	1.79376	2.12338	2.12338	1.09495	1.09495	Yes
AT5G19150	0.0111116	0.00219134	0.00219134	0.0230475	0.001	0.001	0.0198408	-40.5139	1.79505	2.50012	2.50012	2.34217	2.34217	no
AT1G03080	0.0110984	0.00599284	0.00599284	0.028036	0.0191204	0.028036	0.00974713	-74.6309	1.79556	2.06319	2.06319	0.889044	0.889044	Yes
AT4G00110	0.0110122	0.00723874	0.00723874	0.0083695	0.0083695	0.0083695	0.0388756	-10.7263	1.79895	1.98116	1.98116	0.605289	0.605289	no
AT1G26340	0.010898	0.00850896	0.00850896	0.0107701	0.0107701	0.0107701	0.0121704	-66.4715	1.80348	1.91095	1.91095	0.357005	0.357005	no
AT3G17970	0.0108635	0.00632657	0.00632657	0.0107266	0.00630467	0.0107266	0.0161618	-50.3582	1.80485	2.03966	2.03966	0.780001	0.780001	no
AT4G39080	0.0108208	0.00111457	0.00111457	0.075	0.075	0.075	0.0104555	-73.7617	1.80657	2.79372	2.79372	3.27925	3.27925	no
AT2G16070	0.0108134	0.00639376	0.00639376	0.00438821	0.00438821	0.00438821	0.0179144	-47.9149	1.80686	2.03507	2.03507	0.758088	0.758088	no
AT3G20550	0.0107491	0.00727794	0.00727794	0.00585119	0.00585119	0.00585119	0.0135452	-61.3345	1.80946	1.97882	1.97882	0.562608	0.562608	no
AT4G27760	0.0107158	0.00664735	0.00664735	0.0167743	0.00506092	0.00506092	0.0334371	-15.4616	1.8108	2.01818	2.01818	0.688892	0.688892	no
AT3G16060	0.0106113	0.0088531	0.0088531	0.00759868	0.00759868	0.00759868	0.00703381	-92.7889	1.81506	1.89373	1.89373	0.261345	0.261345	no
AT5G53800	0.0105906	0.00880106	0.00880106	0.00611775	0.00611775	0.00611775	0.00615922	-99.1623	1.81591	1.89629	1.89629	0.267035	0.267035	no
AT5G01590	0.0105788	0.00444235	0.00444235	0.075	0.075	0.075	0.0136522	-60.9566	1.81639	2.19321	2.19321	1.25178	1.25178	no
AT4G30020	0.0105717	0.00734249	0.00734249	0.0117181	0.0117181	0.0117181	0.0128202	-63.9748	1.81668	1.97498	1.97498	0.525867	0.525867	no
AT2G23130	0.010559	0.0052959	0.0052959	0.00693605	0.00693605	0.00693605	0.016931	-50.6248	1.8172	2.11689	2.11689	0.995523	0.995523	no
AT1G55250	0.0105208	0.00437396	0.00437396	0.00815155	0.001	0.00815155	0.0222149	-35.0889	1.81878	2.19995	2.19995	1.26623	1.26623	no
AT1G13460	0.0105087	0.00491857	0.00491857	0.0061141	0.0061141	0.0061141	0.0232514	-32.9	1.81928	2.14899	2.14899	1.09527	1.09527	no
AT1G30470	0.0104987	0.00850186	0.00850186	0.00902483	0.00902483	0.00902483	0.00742824	-90.1701	1.81969	1.91131	1.91131	0.30436	0.30436	no
AT1G53730	0.0104632	0.00337422	0.00337422	0.00831644	0.001	0.001	0.0112811	-67.6153	1.82116	2.31265	2.31265	1.63269	1.63269	no
AT5G23520	0.0104444	0.00535419	0.00535419	0	0	0	0.0276719	-29.4286	1.82194	2.11213	2.11213	0.963994	0.963994	Yes
AT3G12380	0.0104318	0.00782213	0.00782213	0.0140865	0.0140865	0.0140865	0.0214936	-39.1716	1.82247	1.9475	1.9475	0.415358	0.415358	no
AT1G20970	0.0102885	0.00730274	0.00730274	0.00918073	0.00918073	0.00918073	0.00914635	-80.1829	1.82847	1.97734	1.97734	0.494518	0.494518	no
AT2G36480	0.010272	0.00275631	0.00275631	0.001	0.001	0.001	0.0225603	-34.3483	1.82917	2.4005	2.4005	1.8979	1.8979	no
AT3G08630	0.0102637	0.00499287	0.00499287	0.0138951	0.00515307	0.001	0.017817	-43.058	1.82952	2.14248	2.14248	1.03961	1.03961	no
AT3G08680	0.0102387	0.00637984	0.00637984	0.00474836	0.00474836	0.00474836	0.0124028	-65.5635	1.83058	2.03602	2.03602	0.682434	0.682434	no
AT2G38950	0.0101953	0.00576314	0.00576314	0.0126297	0.0126297	0.00540213	0.0202336	-39.5731	1.83243	2.08017	2.08017	0.82297	0.82297	no
AT4G11560	0.0101516	0.00658444	0.00658444	0.0098914	0.0098914	0.0098914	0.0117671	-68.0892	1.83429	2.02231	2.02231	0.624573	0.624573	no
AT1G64330	0.0101438	0.00723216	0.00723216	0.00431536	0.00431536	0.00431536	0.0163772	-52.2211	1.83463	1.98156	1.98156	0.488092	0.488092	no
AT1G25380	0.0101393	0.00803696	0.00803696	0.00775425	0.00775425	0.00775425	0.0183407	-46.7859	1.83482	1.93573	1.93573	0.335236	0.335236	no
AT4G23800	0.0101376	0.00620951	0.00620951	0.00536023	0.00536023	0.00118264	0.012095	-64.2715	1.83489	2.04777	2.04777	0.707164	0.707164	no
AT2G41312	0.0101001	0.00586702	0.00586702	0.0179233	0.00287164	0.00287164	0.0507018	4.5206	1.8365	2.07241	2.07241	0.783673	0.783673	no
AT1G48480	0.0100998	0.00674808	0.00674808	0.00586576	0.00586576	0.00586576	0.0080028	-86.5939	1.83651	2.01165	2.01165	0.581777	0.581777	no
AT5G58480	0.0100869	0.00475283	0.00475283	0.00879645	0.00879645	0.00879645	0.0193215	-44.2853	1.83707	2.16387	2.16387	1.08563	1.08563	no
[truncated: 7,860 more rows]

## Sheet: elf18_decay
GeneID	alpha_WT_elf18	alpha_fip37_elf18	alpha_ect234_elf18	beta_WT_elf18	beta_fip37_elf18	beta_ect234_elf18	sigma2	AICc	log10t_WT_elf18	log10t_fip37_elf18	log10t_ect234_elf18	log2dt_fip37/WT	log2dt_ect234/WT	elf18_inducible
AT1G72770	0.0041929	0.000969761	0.00288655	0	0	0	0.0112719	-67.6544	2.21831	2.85416	2.38045	2.11225	0.538601	no
AT1G02690	0.0165608	0.00137447	0.00260975	0.0286785	0.001	0.001	0.0173297	-41.6378	1.62174	2.70269	2.42423	3.59082	2.66579	no
AT1G71360	0.016378	0.00284554	0.004696	0.0101301	0.001	0.001	0.0102279	-66.9485	1.62656	2.38666	2.1691	2.52498	1.80225	no
AT1G55450	0.0215727	0.00625386	0.0128511	0.0113862	0.00305651	0.00305651	0.00289496	-127.532	1.50692	2.04468	1.73188	1.78639	0.747309	Yes
AT3G19010	0.0121307	0.00461415	0.00863199	0.00792067	0.00111305	0.00111305	0.00443308	-107.078	1.75694	2.17673	1.90471	1.39452	0.490896	Yes
AT5G20400	0.00415367	0.00196751	0.00317453	0	0	0	0.0072756	-88.6683	2.22239	2.54691	2.33915	1.07802	0.387844	Yes
AT5G62390	0.00248236	0.00149015	0.00199918	0	0	0	0.00224935	-145.015	2.44596	2.6676	2.53997	0.736262	0.312303	no
AT4G05050	0.0207267	0.0143535	0.027623	0.00582712	0.00582712	0.0127832	0.00248168	-134.925	1.5243	1.68387	1.39956	0.530087	-0.414378	Yes
AT3G08710	0.0138083	0.0120032	0.0240553	0.0115721	0.0115721	0.0218788	0.00293187	-126.923	1.70069	1.76153	1.45961	0.20211	-0.800824	Yes
AT3G47120	0.012049	0.00511761	0.0414282	0.00739023	0.00739023	0.075	0.0121356	-58.7391	1.75988	2.13176	1.22353	1.23537	-1.7817	no
AT3G09000	0.0105865	0.0087085	0.0176244	0.00441914	0.00441914	0.0136878	0.00453142	-106.024	1.81607	1.90088	1.59471	0.281731	-0.735348	Yes
AT5G39580	0.0104327	0.00793144	0.0252885	0.0036581	0.0036581	0.0204173	0.00687463	-86.0179	1.82243	1.94147	1.4379	0.395456	-1.27737	Yes
AT4G39220	0.00626205	0.0043791	0.0137187	0.00274185	0.00274185	0.0196948	0.00753453	-81.6183	2.04411	2.19944	1.70351	0.516001	-1.13143	no
AT1G44000	0.00435579	0.00317172	0.00650482	0	0	0	0.00911022	-77.8745	2.20176	2.33953	2.02759	0.457669	-0.578574	no
AT5G19290	0.00432231	0.00282555	0.00555439	0	0	0	0.00897745	-78.5792	2.20511	2.38972	2.09619	0.613269	-0.361827	no
AT4G00170	0.00342811	0.00209072	0.0107533	0.001	0.001	0.0253273	0.0156458	-46.5445	2.30577	2.52053	1.80929	0.713414	-1.64929	no
AT4G14000	0.00252741	0.00151105	0.00393221	0	0	0	0.0185652	-43.7038	2.43815	2.66155	2.24619	0.742107	-0.637681	no
AT5G09225	0.00216895	0.00115226	0.00396476	0	0	0	0.012785	-61.6083	2.50458	2.77927	2.24261	0.91253	-0.870237	no
AT1G76520	0.0541909	0.00522219	0.0284575	0.075	0.00163808	0.075	0.0268514	-20.6189	1.1069	2.12297	1.38663	3.37532	0.929243	no
AT1G28420	0.00938432	0.00239244	0.00102331	0.00441334	0.00441334	0.00441334	0.0134854	-56.4281	1.86842	2.46198	2.83082	1.97177	3.197	no
AT4G07825	0.00558007	0.00287843	0.00160094	0	0	0	0.00692534	-91.0366	2.09419	2.38167	2.63645	0.955002	1.80137	no
AT3G17800	0.0133962	0.0106715	0.00581228	0.0103936	0.0103936	0.00295251	0.00437363	-107.726	1.71384	1.8126	2.07648	0.328054	1.20465	no
AT4G15410	0.00739482	0.0363626	0.00296278	0.00398729	0.0393966	0.00398729	0.00796669	-78.9412	1.9719	1.28017	2.36913	-2.29787	1.31957	no
AT1G30480	0.00624193	0.0304552	0.0014575	0.00149438	0.075	0.00149438	0.0237356	-26.5393	2.04551	1.35716	2.67722	-2.28663	2.09849	no
AT4G16390	0.00659992	0.01616	0.00449834	0.00223358	0.0134721	0.00223358	0.00496298	-101.658	2.02129	1.63238	2.18777	-1.2919	0.553055	no
AT4G37200	0.00441186	0.0055836	0.0110089	0	0	0	0.00811221	-83.4438	2.1962	2.09391	1.79908	-0.339808	-1.31921	no
AT5G57860	0.00313363	0.00810511	0.0528204	0.001	0.0108834	0.075	0.00993869	-65.433	2.34478	1.93207	1.11802	-1.371	-4.07519	no
AT4G10810	0.00125875	0.00223058	0.00783778	0.001	0.001	0.00728627	0.00409011	-110.943	2.74089	2.49241	1.94663	-0.825428	-2.63846	no
AT1G66580	0.0011559	0.00219785	0.00393681	0	0	0	0.00421489	-114.872	2.77791	2.49883	2.24568	-0.927076	-1.76801	no
AT1G30730	0.0010183	0.00212181	0.0049772	0	0	0	0.00981454	-74.3001	2.83295	2.51412	2.14384	-1.05913	-2.28917	Yes
AT5G45750	0.00773467	0.00916067	0.0146648	0.00401749	0.00401749	0.0139083	0.00413708	-110.395	1.95238	1.8789	1.67455	-0.244113	-0.922942	Yes
AT3G26360	0.00489783	0.00778252	0.0095881	0.00590912	0.00590912	0.00590912	0.00810116	-80.889	2.15082	1.94971	1.85909	-0.668094	-0.969102	no
AT4G25700	0.00400226	0.00679431	0.0129228	0.00157974	0.00157974	0.00752068	0.0058443	-93.8117	2.23852	2.00868	1.72947	-0.763513	-1.69104	no
AT1G69700	0.00345334	0.00421603	0.00505384	0	0	0	0.0048852	-107.788	2.30259	2.21592	2.1372	-0.287891	-0.549386	no
AT4G29410	0.00223424	0.004029	0.00558921	0.0018865	0.0018865	0.0018865	0.00297013	-129.052	2.4917	2.23563	2.09348	-0.85064	-1.32286	no
AT3G02710	0.00214111	0.00335865	0.00811203	0.00143184	0.00143184	0.0117942	0.00705966	-84.7431	2.51019	2.31466	1.9317	-0.649522	-1.9217	no
AT4G09570	0.00202032	0.00644395	0.0350966	0.00612955	0.00612955	0.075	0.00416849	-110.032	2.53541	2.03167	1.29556	-1.67336	-4.11868	Yes
AT1G11400	0.00200616	0.00322615	0.00679661	0.00336618	0.00336618	0.00336618	0.00832	-79.6096	2.53846	2.33214	2.00853	-0.685375	-1.76038	no
AT4G24330	0.00193788	0.00293981	0.0038349	0	0	0	0.0053839	-103.122	2.5535	2.37251	2.25707	-0.601242	-0.984708	no
AT5G52470	0.0015115	0.00199002	0.00399916	0.00382498	0.00382498	0.00382498	0.00253809	-136.598	2.66142	2.54197	2.23886	-0.396801	-1.40372	no
AT4G26230	0.00138363	0.00184158	0.00269489	0.001	0.001	0.001	0.00267911	-131.251	2.69981	2.57564	2.41028	-0.412487	-0.961774	no
AT4G17390	0.00134487	0.0023625	0.00392743	0	0	0	0.00224888	-145.025	2.71215	2.46745	2.24672	-0.81285	-1.54612	no
AT5G27850	0.00127705	0.00255318	0.00394964	0	0	0	0.00437045	-113.132	2.73462	2.43374	2.24427	-0.999482	-1.62891	no
AT5G22440	0.00110132	0.00225535	0.00435277	0	0	0	0.00609983	-97.1291	2.79891	2.48761	2.20206	-1.03412	-1.9827	no
AT1G22780	0.00108873	0.00193248	0.00413492	0	0	0	0.00384017	-119.341	2.8039	2.55471	2.22436	-0.827802	-1.92521	no
AT5G39600	0.00108059	0.00243653	0.00391823	0	0	0	0.0107242	-70.0452	2.80716	2.45405	2.24774	-1.17301	-1.85838	no
AT2G32720	0.00106841	0.00197887	0.00298161	0	0	0	0.0135283	-58.8959	2.81209	2.54441	2.36637	-0.889204	-1.48062	no
AT5G42570	0.00460001	0.00978773	0.00699066	0.001	0.00905378	0.00905378	0.00260986	-132.508	2.17807	1.85014	1.99631	-1.08934	-0.603792	no
AT2G18440	0.0617972	0.0359946	0.0506767	0.0299935	0.0154304	0.0299935	0.00152941	-160.911	1.04986	1.28459	1.13602	0.779761	0.286218	no
AT2G24570	0.0552359	0.0391409	0.0460094	0.0246766	0.0246766	0.0246766	0.00203342	-149.859	1.0986	1.24819	1.17798	0.496931	0.26368	Yes
AT3G17700	0.0548587	0.0195171	0.0447581	0.025059	0.00702074	0.025059	0.00443879	-109.767	1.10158	1.55041	1.18995	1.49098	0.293571	Yes
AT1G76700	0.0547068	0.0138879	0.0433397	0.0331215	0.0100846	0.0331215	0.00722651	-86.3731	1.10278	1.69819	1.20394	1.97789	0.33603	Yes
AT5G61040	0.0466934	0.0106856	0.0275461	0.075	0.075	0.075	0.0333346	-15.609	1.17157	1.81203	1.40077	2.12755	0.761372	no
AT1G21450	0.0341579	0.0134592	0.0264222	0.018851	0.00923793	0.018851	0.00562054	-98.4369	1.30733	1.71181	1.41886	1.34363	0.370466	Yes
AT5G15870	0.0320606	0.0124454	0.0284276	0.016524	0.0081923	0.016524	0.00227144	-141.926	1.33485	1.74582	1.38709	1.36519	0.173511	Yes
AT1G09575	0.0314853	0.00793198	0.011758	0.0221045	0.00443905	0.00443905	0.0170764	-45.0959	1.34272	1.94144	1.77049	1.98893	1.42103	Yes
AT5G07820	0.0278319	0.0120982	0.0236006	0.0179389	0.00751281	0.0179389	0.00442253	-109.943	1.39628	1.7581	1.4679	1.20194	0.237917	Yes
AT2G44490	0.0248059	0.0110158	0.0170917	0.0163078	0.00757384	0.00757384	0.00250738	-134.431	1.44627	1.79881	1.60804	1.1711	0.537384	Yes
AT5G51820	0.0223697	0.00131357	0.00336309	0.075	0.00688165	0.00688165	0.00790469	-82.0675	1.49116	2.72237	2.31409	4.08998	2.73369	no
AT3G50950	0.0197452	0.00993708	0.0170339	0.012024	0.00550602	0.012024	0.00251992	-136.942	1.54536	1.84357	1.60951	0.990607	0.213095	Yes
AT3G17770	0.0195442	0.00568816	0.0104138	0.0160634	0.00588118	0.00588118	0.00428053	-111.51	1.54981	2.08585	1.82322	1.7807	0.90824	no
AT3G03970	0.0194454	0.00160419	0.010009	0.0198307	0.001	0.0198307	0.0592248	14.599	1.55201	2.63557	1.84044	3.59951	0.958135	no
AT1G21130	0.0192492	0.00339903	0.0118126	0.0146228	0.00612154	0.00612154	0.00414038	-113.108	1.55641	2.30947	1.76848	2.50161	0.704473	Yes
AT2G44410	0.0186135	0.00482915	0.0107415	0.0183926	0.00221241	0.0183926	0.0071148	-87.1209	1.571	2.15696	1.80976	1.94651	0.793158	no
AT5G55040	0.0184472	0.010456	0.0143521	0.0093312	0.00440256	0.0093312	0.00227654	-141.818	1.5749	1.82146	1.68391	0.81907	0.362136	no
AT1G07020	0.0164844	0.0107792	0.0127401	0.00805458	0.00805458	0.00805458	0.00598248	-98.0615	1.62375	1.80824	1.73565	0.612852	0.371725	Yes
AT3G46845	0.0152596	0.00580744	0.00825092	0.010593	0.00377862	0.00377862	0.00379335	-117.309	1.65728	2.07684	1.92432	1.39375	0.887093	no
AT2G24260	0.0151078	0.00328906	0.00557555	0.022128	0.00153228	0.00153228	0.00705017	-84.8076	1.66162	2.32375	2.09454	2.19955	1.43811	no
AT5G60860	0.0147098	0.00572573	0.0121006	0.011541	0.00362338	0.011541	0.00643779	-91.9205	1.67322	2.08299	1.75802	1.36124	0.281702	no
AT4G23250	0.0141954	0.00630392	0.0103835	0.0215313	0.0215313	0.0215313	0.0175575	-46.3824	1.68868	2.04122	1.82448	1.1711	0.451126	Yes
AT3G58270	0.0139338	0.00229996	0.00769988	0.0182208	0.0182208	0.0182208	0.0152816	-53.0464	1.69676	2.4791	1.95434	2.59891	0.855683	no
AT4G18430	0.0137301	0.00406457	0.00779124	0.0127638	0.00212582	0.00212582	0.010878	-66.7415	1.70315	2.23181	1.94922	1.75616	0.817414	Yes
AT4G35510	0.0132143	0.00351203	0.0048706	0.0147918	0.00361316	0.00361316	0.00940625	-73.7194	1.71978	2.29527	2.15324	1.91172	1.43993	no
AT4G30200	0.0130603	0.00409948	0.00824966	0.0107727	0.00288011	0.0107727	0.00358068	-120.079	1.72487	2.2281	1.92439	1.67168	0.662787	no
AT4G31510	0.0126317	0.00669904	0.00911839	0.00523725	0.00523725	0.00523725	0.0159132	-51.1024	1.73936	2.01481	1.88091	0.915027	0.470202	Yes
AT2G15320	0.0124023	0.00233787	0.00434431	0.0109291	0.0109291	0.0109291	0.019659	-40.9559	1.74732	2.47201	2.2029	2.40734	1.51341	no
AT1G35430	0.0118636	0.00411171	0.00892286	0	0	0	0.0154589	-54.9911	1.76661	2.2268	1.89032	1.52873	0.410965	Yes
AT1G14530	0.0118252	0.00367737	0.0074609	0.0082677	0.0082677	0.0082677	0.0318809	-17.7492	1.76802	2.27529	1.96803	1.68512	0.664445	no
AT1G76670	0.0117638	0.00269427	0.00464479	0.0132454	0.00112958	0.00112958	0.00391617	-113.029	1.77028	2.41038	2.17386	2.12638	1.34067	no
AT2G45000	0.0110431	0.00172381	0.00729095	0.0135789	0.001	0.0135789	0.011117	-65.6986	1.79774	2.60434	1.97804	2.67947	0.598962	no
AT5G22730	0.0109056	0.00532177	0.00787646	0.0103145	0.0103145	0.0103145	0.0182476	-44.532	1.80318	2.11477	1.94449	1.03509	0.469451	no
AT5G55180	0.0107596	0.00545131	0.00671082	0.00658952	0.0018647	0.0018647	0.0053799	-100.537	1.80903	2.10432	2.01405	0.980946	0.68106	no
AT2G01710	0.0103281	0.00367358	0.00608062	0.00767816	0.00767816	0.00767816	0.00367791	-121.413	1.8268	2.27574	2.05688	1.49132	0.764286	no
AT3G24440	0.00994654	0.00304102	0.0056935	0.0109005	0.0109005	0.0109005	0.0205036	-38.9369	1.84315	2.35781	2.08545	1.70964	0.804879	no
AT1G76680	0.00917109	0.0048158	0.00778135	0	0	0	0.00627584	-98.262	1.8784	2.15816	1.94977	0.929317	0.237074	Yes
AT1G11480	0.00871782	0.00462942	0.00657216	0.00449449	0.00449449	0.00449449	0.0054126	-102.867	1.90042	2.1753	2.02312	0.913136	0.4076	no
AT5G04020	0.00868584	0.00115613	0.00310311	0.012733	0.001	0.001	0.0115364	-63.9211	1.90201	2.77782	2.34903	2.90936	1.48495	Yes
AT3G12210	0.00855016	0.00229057	0.00439252	0	0	0	0.0250053	-31.9077	1.90885	2.48088	2.19811	1.90025	0.960904	no
AT2G39210	0.00843582	0.0016757	0.00716638	0.00478157	0.001	0.00478157	0.003684	-118.713	1.9147	2.61663	1.98553	2.33176	0.235283	Yes
AT5G20050	0.00832364	0.00352654	0.00721584	0.00247118	0.00247118	0.00679817	0.00349593	-121.229	1.92051	2.29348	1.98254	1.23896	0.206047	Yes
AT2G23780	0.00744621	0.00400125	0.00578605	0.00457232	0.00457232	0.00457232	0.0131541	-60.2425	1.96889	2.23863	2.07844	0.896055	0.363928	no
AT4G14430	0.0073893	0.00417835	0.00575868	0.0051652	0.0051652	0.0051652	0.00842376	-81.6349	1.97222	2.21982	2.0805	0.822506	0.359701	no
AT5G34940	0.00726368	0.00192638	0.00443597	0	0	0	0.0343619	-16.6504	1.97967	2.55608	2.19384	1.91481	0.711451	no
AT1G31460	0.00691827	0.00181238	0.00363	0.00614356	0.00614356	0.00614356	0.0227572	-33.9312	2.00083	2.58258	2.28092	1.93252	0.930443	no
AT3G25910	0.00677207	0.00306118	0.00441194	0.00956544	0.00956544	0.00956544	0.00756743	-86.7806	2.0101	2.35494	2.1962	1.14551	0.618184	no
AT3G62140	0.00664421	0.00265898	0.00419916	0	0	0	0.0174768	-49.1021	2.01838	2.41611	2.21766	1.32122	0.661997	no
AT1G01350	0.00645837	0.00344646	0.0044614	0.00281066	0.00281066	0.00281066	0.00537497	-103.201	2.0307	2.30345	2.19135	0.906057	0.533674	no
AT5G55920	0.00625069	0.00181454	0.00403367	0.00684056	0.00684056	0.00684056	0.00621474	-96.2332	2.0449	2.58206	2.23512	1.78441	0.63192	no
AT5G03500	0.00593305	0.00199311	0.00296022	0	0	0	0.0125405	-65.0337	2.06755	2.54129	2.3695	1.57375	1.00307	no
AT3G60110	0.00535534	0.0020222	0.00331283	0	0	0	0.0205339	-41.3641	2.11204	2.535	2.32063	1.40505	0.692913	no
AT3G52100	0.00505112	0.00119179	0.00310243	0	0	0	0.0320524	-19.9901	2.13744	2.76462	2.34912	2.08347	0.703206	no
AT4G11670	0.00485804	0.00131648	0.002702	0	0	0	0.0345696	-16.3611	2.15436	2.72141	2.40914	1.88368	0.846347	no
AT1G10580	0.00461227	0.00146704	0.00239207	0	0	0	0.0154733	-54.9463	2.17691	2.67438	2.46205	1.65257	0.947217	no
AT1G27210	0.00413211	0.00158832	0.00281277	0	0	0	0.0220866	-37.8652	2.22465	2.63989	2.39169	1.37937	0.554885	no
AT4G36810	0.00402438	0.00244145	0.00331047	0	0	0	0.00733206	-90.7956	2.23613	2.45318	2.32094	0.721027	0.281731	no
AT3G53780	0.00401217	0.00178914	0.00273541	0	0	0	0.0105439	-73.3576	2.23745	2.58818	2.4038	1.16512	0.552623	Yes
AT1G29260	0.003974	0.00179716	0.00296012	0	0	0	0.0127442	-64.2601	2.2416	2.58624	2.36952	1.14488	0.424936	no
AT4G08350	0.00370419	0.00226054	0.00284824	0	0	0	0.0030643	-132.673	2.27213	2.48661	2.38625	0.712491	0.379091	no
AT4G31430	0.00343915	0.00181907	0.00255499	0	0	0	0.00889631	-81.5134	2.30437	2.58098	2.43344	0.918851	0.428736	no
AT5G41350	0.00282536	0.000980005	0.00194607	0	0	0	0.0145993	-57.7371	2.38975	2.8496	2.55167	1.52758	0.537875	no
AT5G62000	0.00236507	0.00135892	0.001857	0	0	0	0.00420424	-117.491	2.46698	2.70763	2.57201	0.799425	0.348904	no
AT3G15770	0.0470701	0.00819136	0.0693365	0.0530944	0.00886392	0.0530944	0.0155662	-49.5405	1.16808	1.92747	0.999864	2.52264	-0.558803	no
AT4G11521	0.0392948	0.0026256	0.0495483	0.075	0.075	0.075	0.0130224	-60.7252	1.24649	2.4216	1.1458	3.90362	-0.334496	Yes
AT5G08760	0.0213118	0.0150424	0.0523353	0.00907842	0.00907842	0.0403948	0.00528122	-98.6746	1.51221	1.66351	1.12203	0.502613	-1.29614	no
AT4G25360	0.0160162	0.0131554	0.0221504	0.0136356	0.0102488	0.0136356	0.00327461	-124.368	1.63627	1.72172	1.49544	0.28387	-0.467804	no
AT4G20860	0.0147021	0.00712504	0.0170188	0.00937203	0.00303153	0.00937203	0.00380097	-117.213	1.67345	1.98804	1.6099	1.04506	-0.211103	Yes
AT2G21970	0.0123907	0.00939708	0.0154242	0.00796921	0.00796921	0.00796921	0.0100718	-73.058	1.74773	1.86783	1.65262	0.398971	-0.315944	no
AT5G63020	0.012142	0.00895225	0.0605489	0.00969593	0.00969593	0.075	0.0120084	-61.9963	1.75654	1.88889	1.05872	0.439682	-2.3181	no
AT1G51890	0.0120546	0.00449523	0.0154206	0.00759402	0.001	0.00759402	0.0128029	-58.9213	1.75967	2.18807	1.65272	1.42312	-0.355275	Yes
AT1G21100	0.0116483	0.00424312	0.0150802	0.0069564	0.0069564	0.0069564	0.0101826	-72.5332	1.77456	2.21314	1.66242	1.45692	-0.372541	Yes
AT5G24850	0.0108883	0.00333474	0.0187843	0.0127003	0.001	0.0127003	0.0201375	-37.1813	1.80387	2.31776	1.56703	1.70714	-0.786751	no
AT4G32420	0.0107332	0.00618265	0.032565	0.0100107	0.0100107	0.075	0.00977766	-69.1094	1.8101	2.04965	1.32807	0.795784	-1.60124	no
AT5G24530	0.0106469	0.00658121	0.0185584	0.00697096	0.00246636	0.00697096	0.00727952	-86.0223	1.8136	2.02252	1.57229	0.694011	-0.801636	no
AT5G51560	0.0102063	0.00774634	0.0261683	0.0077595	0.0077595	0.0366989	0.0114125	-64.4393	1.83196	1.95173	1.42305	0.397879	-1.35835	no
AT2G41350	0.00886541	0.00455011	0.0351167	0.00327633	0.00327633	0.0390846	0.0189154	-40.1865	1.89313	2.1828	1.29531	0.962286	-1.9859	no
AT5G57110	0.00862733	0.00343305	0.0195092	0.037247	0.001	0.037247	0.00800227	-78.7273	1.90495	2.30515	1.55059	1.32942	-1.17717	no
AT3G02040	0.0085797	0.0050968	0.0166928	0	0	0	0.0209797	-40.3333	1.90735	2.13353	1.6183	0.751338	-0.960228	no
AT1G55970	0.00854893	0.00519491	0.0199003	0.001	0.001	0.0191624	0.0149788	-51.3868	1.90891	2.12525	1.54196	0.718643	-1.21898	no
AT1G59870	0.00799006	0.00398753	0.00925634	0.00631512	0.001	0.00631512	0.00425001	-111.853	1.93828	2.24012	1.87439	1.00271	-0.212235	Yes
AT4G31360	0.00725442	0.00211943	0.0346122	0.00175556	0.00175556	0.0331059	0.0256742	-25.5221	1.98022	2.51461	1.3016	1.77518	-2.25435	no
AT3G01290	0.00710699	0.00543876	0.00916594	0.00716476	0.00716476	0.00716476	0.00373173	-120.716	1.98914	2.10533	1.87865	0.385961	-0.367046	Yes
AT2G20130	0.00673288	0.00201219	0.0107486	0.00521127	0.00521127	0.0259221	0.0105681	-68.1291	2.01262	2.53716	1.80948	1.74246	-0.674849	Yes
AT3G07215	0.00665292	0.00515049	0.00812574	0.00987466	0.00987466	0.00987466	0.00450128	-111.716	2.01781	2.12898	1.93096	0.369276	-0.288512	no
AT3G55740	0.00660646	0.00428145	0.00985502	0	0	0	0.00827484	-84.9894	2.02086	2.20923	1.84717	0.625779	-0.576982	Yes
AT5G10190	0.00645289	0.003141	0.00913345	0.0080566	0.0080566	0.0080566	0.0249056	-29.6012	2.03107	2.34376	1.88019	1.03872	-0.501215	no
AT2G41160	0.0061376	0.00376497	0.0217697	0.001	0.001	0.0280561	0.011849	-59.8864	2.05283	2.26506	1.50297	0.705037	-1.82657	no
AT1G34065	0.00604644	0.0021384	0.0370433	0.0304624	0.001	0.0304624	0.0618121	16.6514	2.05933	2.51074	1.27212	1.49955	-2.61506	no
AT1G33960	0.0060298	0.00176803	0.0126992	0	0	0	0.0560975	6.87647	2.06052	2.59334	1.73705	1.76997	-1.07456	no
AT1G45474	0.00601161	0.0032759	0.00989436	0.00917559	0.0013698	0.00917559	0.00621303	-93.6263	2.06183	2.32549	1.84544	0.87586	-0.718856	no
AT5G05670	0.00559192	0.00290194	0.0109815	0.00901269	0.00135944	0.00901269	0.0102929	-69.3955	2.09326	2.37814	1.80017	0.946324	-0.973653	no
AT4G09620	0.0054499	0.00278882	0.0135587	0.001	0.001	0.0176647	0.00707701	-87.3765	2.10444	2.39541	1.70861	0.966574	-1.31492	no
AT1G33030	0.0053484	0.00215514	0.00842088	0	0	0	0.0181994	-47.1572	2.1126	2.50735	1.91547	1.31133	-0.654863	Yes
AT2G35390	0.00481991	0.00352328	0.00622142	0	0	0	0.00832537	-84.6972	2.15779	2.29388	2.04694	0.452085	-0.368238	no
AT1G06830	0.00479123	0.00360056	0.00722007	0	0	0	0.015958	-53.4657	2.16038	2.28446	1.98228	0.412176	-0.591617	Yes
AT4G15390	0.00434889	0.00361102	0.00635105	0	0	0	0.00604282	-100.078	2.20245	2.2832	2.03798	0.268241	-0.546347	no
AT4G10100	0.00433325	0.00246742	0.00526343	0	0	0	0.00544294	-105.097	2.20401	2.44858	2.11956	0.812443	-0.280554	no
AT3G61430	0.00423417	0.00332437	0.00523045	0	0	0	0.00428235	-116.608	2.21406	2.31912	2.12229	0.348999	-0.304856	no
AT2G25980	0.00419354	0.00226559	0.00532849	0.00331099	0.00331099	0.00331099	0.00888364	-79.0835	2.21825	2.48564	2.11422	0.888279	-0.345559	no
AT4G03110	0.00415497	0.00246243	0.00907194	0.010444	0.00152823	0.010444	0.00751353	-84.5035	2.22226	2.44946	1.88313	0.754753	-1.12657	no
AT3G05920	0.00414079	0.00243713	0.00660307	0	0	0	0.0187518	-45.722	2.22374	2.45395	2.02108	0.764724	-0.673231	no
AT4G18580	0.00409772	0.0025745	0.00795986	0.0048686	0.0048686	0.0048686	0.0164373	-49.5471	2.22828	2.43013	1.93992	0.670532	-0.95792	no
AT5G53620	0.00389064	0.00177541	0.0194577	0.00401084	0.00401084	0.075	0.00834886	-79.4434	2.2508	2.59153	1.55173	1.13186	-2.32226	no
AT3G46820	0.00359081	0.0020632	0.0371481	0.001	0.001	0.075	0.0162863	-47.3698	2.28563	2.52628	1.27089	0.799423	-3.37091	no
AT2G25480	0.00344244	0.00178409	0.00448693	0	0	0	0.014696	-57.4203	2.30396	2.58941	2.18888	0.948245	-0.382297	no
AT5G09850	0.00293303	0.00212876	0.00707846	0.001	0.001	0.0136024	0.006377	-92.3759	2.37351	2.5127	1.99089	0.462376	-1.27104	no
AT5G16840	0.00246129	0.00145274	0.00640303	0.00955466	0.001	0.00955466	0.00578989	-97.012	2.44966	2.67864	2.03444	0.760636	-1.37934	no
AT5G58375	0.00231732	0.00113841	0.00348325	0	0	0	0.0115424	-69.0148	2.47584	2.78453	2.29884	1.02544	-0.58798	no
AT3G59990	0.00218221	0.00118489	0.0136942	0.00657789	0.00657789	0.075	0.00393574	-115.541	2.50193	2.76715	1.70429	0.881036	-2.6497	no
AT1G07260	0.0275868	0.00400128	0.00202904	0.031632	0.001	0.001	0.0301293	-17.8414	1.40012	2.23863	2.53353	2.78544	3.76511	no
AT2G40480	0.023346	0.0101912	0.00597569	0.0190124	0.0190124	0.0190124	0.0242164	-30.9481	1.47261	1.8326	2.06444	1.19586	1.966	no
AT5G67270	0.0207563	0.0147378	0.00150317	0.0363099	0.0363099	0.001	0.0183559	-41.6278	1.52368	1.67239	2.66382	0.494026	3.78747	no
AT1G09160	0.0180484	0.0145047	0.00948405	0.00971233	0.00971233	0.00971233	0.0113774	-67.2074	1.58439	1.67932	1.86383	0.315348	0.928292	no
AT5G66050	0.0175994	0.0103853	0.00471809	0.00751161	0.00751161	0.001	0.00869573	-77.4894	1.59533	1.82441	2.16706	0.760985	1.89925	no
AT1G72030	0.0170482	0.00793069	0.00507407	0.00731501	0.00731501	0.00731501	0.021787	-36.0225	1.60915	1.94151	2.13547	1.1041	1.74841	no
AT5G23090	0.0166682	0.00905847	0.00652879	0.00741204	0.001	0.001	0.00974849	-72.004	1.61894	1.88377	2.02599	0.879759	1.35221	no
AT4G16146	0.0157012	0.00486858	0.00103847	0.0141012	0.001	0.001	0.0328697	-13.6629	1.64489	2.15342	2.82443	1.6893	3.91834	no
AT2G30580	0.0150186	0.00367764	0.00163891	0.0150544	0.001	0.001	0.0174956	-41.1805	1.6642	2.27526	2.62627	2.0299	3.19594	no
AT3G06270	0.0123896	0.0089614	0.00371274	0.0091866	0.0091866	0.001	0.0162054	-47.6089	1.74777	1.88845	2.27113	0.467335	1.73857	no
AT3G25717	0.00987763	0.00680136	0.00415565	0	0	0	0.0228388	-36.2578	1.84617	2.00823	2.22219	0.538342	1.24909	no
AT1G15420	0.00945203	0.00617649	0.00412863	0.00924553	0.00924553	0.00924553	0.0129581	-60.963	1.8653	2.05008	2.22502	0.613836	1.19496	no
AT1G76185	0.00869805	0.00627968	0.00324554	0	0	0	0.0185728	-46.1825	1.9014	2.04289	2.32954	0.470001	1.42224	no
AT1G79790	0.00824577	0.00565441	0.00336052	0.0066409	0.00106877	0.00106877	0.00683418	-89.0524	1.92459	2.08844	2.31442	0.544278	1.29497	no
AT5G08535	0.00812936	0.00441776	0.00153037	0.00186039	0.00186039	0.00186039	0.0211928	-34.7296	1.93077	2.19562	2.65603	0.879827	2.40926	no
AT3G14172	0.00726354	0.00470941	0.0022127	0.00615636	0.00615636	0.00615636	0.025472	-28.5218	1.97968	2.16786	2.4959	0.625125	1.71486	no
AT1G79950	0.0066567	0.00487654	0.00323786	0	0	0	0.0100126	-75.8395	2.01757	2.15271	2.33057	0.44895	1.03977	no
AT4G03100	0.00655029	0.00544058	0.00394281	0.00426199	0.00426199	0.00426199	0.00649302	-94.1307	2.02456	2.10518	2.24502	0.267799	0.732333	no
AT5G23380	0.00614975	0.00397965	0.00210388	0	0	0	0.0185896	-46.1391	2.05197	2.24098	2.5178	0.627887	1.54747	no
AT3G60530	0.00601941	0.0023235	0.00131197	0	0	0	0.0211964	-39.8401	2.06127	2.47468	2.7229	1.37332	2.19789	no
AT1G24440	0.00579274	0.00290584	0.00137728	0	0	0	0.0274616	-27.4101	2.07794	2.37755	2.7018	0.995289	2.07242	no
AT2G24830	0.00562094	0.00315185	0.00180979	0.00448034	0.00448034	0.00448034	0.00662081	-93.1952	2.09102	2.34226	2.5832	0.834613	1.63499	no
AT3G11960	0.00487534	0.00243859	0.00112225	0	0	0	0.0232026	-35.4993	2.15282	2.45369	2.79074	0.999459	2.11911	no
AT5G14410	0.00482849	0.00331162	0.00190768	0	0	0	0.0228286	-36.2792	2.15701	2.32078	2.56032	0.544034	1.33975	no
AT3G12030	0.00430166	0.00313897	0.00192414	0	0	0	0.0159335	-53.5397	2.20719	2.34404	2.55659	0.454602	1.16068	no
AT1G80810	0.00410065	0.00268864	0.00156805	0	0	0	0.0154468	-55.0287	2.22797	2.41129	2.64547	0.608975	1.38689	no
AT3G54920	0.00385981	0.00198408	0.000999286	0	0	0	0.0154247	-55.0974	2.25426	2.54327	2.84114	0.960062	1.94956	no
AT2G27385	0.00373474	0.00242511	0.00134848	0	0	0	0.0167396	-51.1706	2.26857	2.45609	2.71098	0.622954	1.46968	no
AT4G13460	0.00327431	0.00221542	0.00123821	0	0	0	0.0154452	-55.0338	2.32571	2.49537	2.74803	0.563614	1.40293	no
AT3G47610	0.00303865	0.00201915	0.00140013	0	0	0	0.0084449	-84.0129	2.35814	2.53566	2.69466	0.589686	1.11787	no
AT4G34160	0.0283846	0.0690241	0.00171158	0.075	0.075	0.075	0.0314153	-18.4554	1.38774	1.00182	2.60743	-1.28199	4.05171	no
AT5G06430	0.015325	0.0221019	0.00155896	0.001	0.0150593	0.001	0.0252259	-26.3676	1.65543	1.4964	2.64799	-0.528283	3.29723	no
AT5G65660	0.0144957	0.0193283	0.00622266	0.0258785	0.0258785	0.0258785	0.00890102	-78.9896	1.67959	1.55463	2.04685	-0.415088	1.22002	no
AT2G26180	0.0144449	0.0204033	0.00482642	0.0111457	0.0111457	0.001	0.0295353	-18.7972	1.68111	1.53113	2.1572	-0.49824	1.58153	no
AT1G78800	0.0113632	0.0165578	0.00489938	0.00275388	0.0113669	0.00275388	0.0139544	-54.7872	1.78532	1.62182	2.15068	-0.543135	1.2137	no
AT1G74090	0.0101505	0.0431245	0.00328329	0.0107203	0.075	0.00117558	0.00859818	-75.2797	1.83434	1.2061	2.32452	-2.08695	1.62834	no
AT5G50430	0.0101166	0.013447	0.00648858	0.00268977	0.00561864	0.00268977	0.00579681	-96.9546	1.83579	1.7122	2.02868	-0.410556	0.640752	Yes
AT5G54940	0.00975989	0.0138677	0.00618894	0.00406382	0.0124406	0.001	0.00378862	-114.618	1.85138	1.69882	2.04921	-0.506795	0.657173	no
AT5G05930	0.00879975	0.0570974	0.0040469	0.00292779	0.075	0.00292779	0.00765936	-83.5808	1.89635	1.08421	2.2337	-2.69789	1.12065	no
AT1G53300	0.00875528	0.0144177	0.00130544	0.0179545	0.0179545	0.0179545	0.0180646	-45.0158	1.89856	1.68193	2.72507	-0.71962	2.74562	no
AT2G31070	0.00822051	0.0182575	0.00217343	0.00165849	0.0106001	0.00165849	0.0200958	-37.2808	1.92593	1.57938	2.50368	-1.15119	1.91925	no
AT4G28270	0.00766256	0.0110783	0.00436115	0	0	0	0.0266109	-28.9205	1.95645	1.79635	2.20122	-0.53184	0.813117	no
AT1G09533	0.00764082	0.0124501	0.0033372	0.00790936	0.00790936	0.00790936	0.0337422	-15.0256	1.95769	1.74565	2.31744	-0.704363	1.19509	no
AT1G63300	0.00704618	0.0267292	0.00311792	0.001	0.0411647	0.001	0.0241372	-28.4852	1.99287	1.41384	2.34696	-1.9235	1.17626	no
AT3G51850	0.00651029	0.0092118	0.00493185	0.00404919	0.00404919	0.00404919	0.0127163	-61.8672	2.02722	1.87648	2.14782	-0.50076	0.400594	no
AT2G33860	0.00636161	0.0134	0.002892	0	0	0	0.0344174	-16.5729	2.03726	1.71372	2.37963	-1.07477	1.13732	no
AT3G06790	0.00616477	0.00878627	0.00319804	0.00964895	0.00964895	0.001	0.0195587	-38.5811	2.05091	1.89702	2.33594	-0.511203	0.946861	no
AT3G16060	0.00612185	0.0105332	0.00425722	0.00163677	0.00932433	0.00163677	0.00368387	-118.715	2.05394	1.81826	2.2117	-0.78291	0.524056	no
AT5G26770	0.00471215	0.0073296	0.00157457	0	0	0	0.0226352	-36.6877	2.16761	1.97575	2.64366	-0.637347	1.58142	no
AT1G60600	0.00455349	0.0113217	0.00164384	0.00847173	0.00847173	0.00137882	0.0197517	-38.1099	2.18248	1.78691	2.62497	-1.31405	1.46991	no
AT5G62990	0.00377132	0.00559995	0.00160556	0	0	0	0.0348467	-15.978	2.26433	2.09264	2.6352	-0.570347	1.232	no
AT1G78880	0.00367335	0.0084717	0.0015128	0.00133515	0.0156028	0.00133515	0.00602934	-95.0668	2.27576	1.91285	2.66104	-1.20556	1.27987	no
AT4G05060	0.00358979	0.00509195	0.00182274	0	0	0	0.0229226	-36.082	2.28576	2.13394	2.5801	-0.504318	0.97779	no
AT2G27230	0.00344945	0.00565709	0.0023277	0	0	0	0.0118247	-67.8547	2.30308	2.08823	2.4739	-0.713692	0.56746	no
AT1G08660	0.00331414	0.00578845	0.00181737	0	0	0	0.0189522	-45.2117	2.32045	2.07826	2.58138	-0.804541	0.866779	no
AT1G64530	0.00321947	0.00582269	0.00176267	0	0	0	0.0314668	-20.8752	2.33304	2.0757	2.59465	-0.854861	0.86906	no
AT2G39290	0.00319242	0.00470872	0.00153035	0	0	0	0.0278906	-26.666	2.33671	2.16792	2.65604	-0.560687	1.06079	no
AT1G10910	0.00292831	0.00451275	0.00121365	0	0	0	0.0250212	-31.8772	2.37421	2.18638	2.75673	-0.62394	1.27071	no
AT5G48570	0.00279037	0.00433463	0.00149082	0	0	0	0.0209626	-40.3724	2.39516	2.20387	2.6674	-0.635451	0.904347	no
AT1G08465	0.00271533	0.0047663	0.00101225	0	0	0	0.0407642	-8.44931	2.407	2.16264	2.83554	-0.811742	1.42357	no
AT1G60990	0.00269837	0.00497725	0.00106163	0	0	0	0.0489384	0.323032	2.40972	2.14384	2.81485	-0.883257	1.34581	no
AT3G47450	0.002477	0.00390359	0.00101809	0	0	0	0.0321245	-19.8822	2.4469	2.24936	2.83304	-0.656209	1.28273	no
AT5G26240	0.00200172	0.00323138	0.00102153	0	0	0	0.0185326	-46.2863	2.53942	2.33144	2.83157	-0.690912	0.970502	no
AT1G80310	0.00435886	0.0238537	0.0358427	0.0025526	0.075	0.075	0.0167697	-45.9659	2.20145	1.46327	1.28642	-2.45219	-3.03966	no
AT4G34120	0.00421253	0.00516094	0.00848133	0.00821388	0.00172885	0.00821388	0.00327336	-124.386	2.21628	2.1281	1.91236	-0.292948	-1.0096	Yes
AT3G26780	0.00176902	0.00705058	0.0138289	0.00414392	0.075	0.075	0.00494365	-104.596	2.59309	1.9926	1.70004	-1.9948	-2.96666	no
AT4G37270	0.00165361	0.00249475	0.0321259	0.001	0.001	0.075	0.00978674	-71.816	2.62239	2.4438	1.33397	-0.593271	-4.28004	no
AT1G54520	0.00146549	0.00265924	0.0125467	0.00124359	0.00124359	0.033335	0.00678109	-89.4268	2.67484	2.41607	1.74229	-0.859629	-3.09786	no
AT1G54000	0.00117561	0.00193039	0.00315111	0	0	0	0.0147053	-57.39	2.77056	2.55518	2.34236	-0.715488	-1.42246	no
AT1G54010	0.00101719	0.00217571	0.00378418	0	0	0	0.0184429	-46.5193	2.83342	2.50323	2.26285	-1.0969	-1.89539	no
AT5G63590	0.00320998	0.0221093	0.00552322	0.00399472	0.0428953	0.00399472	0.018161	-42.1402	2.33432	1.49625	2.09863	-2.78401	-0.782945	no
AT3G55605	0.00185558	0.0759912	0.0364043	0.001	0.075	0.075	0.0229455	-30.9154	2.57235	0.960062	1.27967	-5.35589	-4.29417	no
AT2G17520	0.00157444	0.00450284	0.00267943	0	0	0	0.0141775	-59.1445	2.6437	2.18734	2.41278	-1.516	-0.767087	no
AT3G27925	0.00152518	0.00422585	0.00288657	0	0	0	0.0174512	-49.1723	2.65751	2.21491	2.38044	-1.47026	-0.92038	no
AT1G03680	0.0012547	0.00254952	0.00184607	0	0	0	0.00852482	-83.5608	2.74228	2.43437	2.57458	-1.02288	-0.55711	no
AT1G05575	0.081779	0.081779	0.0623087	0.075	0.075	0.075	0.0203079	-39.3971	0.928184	0.928184	1.04628	0	0.392296	Yes
AT3G06370	0.04827	0.04827	0.00703282	0.075	0.075	0.00513787	0.0205102	-36.3012	1.15715	1.15715	1.9937	0	2.77895	no
AT3G46620	0.0391638	0.0391638	0.0211244	0.075	0.075	0.075	0.0162274	-50.164	1.24794	1.24794	1.51604	0	0.890613	no
AT5G24160	0.0269393	0.0269393	0.00255183	0.075	0.075	0.001	0.0195528	-38.5957	1.41044	1.41044	2.43397	0	3.40011	no
AT3G58620	0.0223019	0.0223019	0.0133352	0.0120065	0.0210635	0.0120065	0.0113136	-62.1057	1.49248	1.49248	1.71583	0	0.741932	no
AT1G74950	0.0110437	0.0110437	0.00482331	0.00479657	0.0186345	0.00479657	0.0147322	-52.1837	1.79771	1.79771	2.15748	0	1.19512	no
AT1G74310	0.00558283	0.00558283	0.00306594	0	0	0	0.0271425	-27.9711	2.09397	2.09397	2.35426	0	0.864669	no
AT4G22240	0.00305821	0.00305821	0.00224868	0	0	0	0.00615275	-99.2127	2.35536	2.35536	2.4889	0	0.443605	no
AT3G25410	0.0143952	0.0143952	0.061093	0.00969966	0.00969966	0.075	0.0205373	-36.2377	1.68261	1.68261	1.05483	0	-2.08542	no
AT1G76070	0.00887178	0.00887178	0.0125672	0.00999079	0.0215237	0.0215237	0.0115977	-63.6668	1.89281	1.89281	1.74159	0	-0.502371	Yes
AT1G74840	0.00876014	0.00876014	0.0256719	0.0129737	0.0129737	0.075	0.00707982	-84.6062	1.89831	1.89831	1.43137	0	-1.55116	no
AT2G35387	0.0087342	0.0087342	0.0130001	0.0156109	0.0156109	0.0156109	0.0199706	-40.201	1.8996	1.8996	1.72688	0	-0.57377	no
AT1G76900	0.00743005	0.00743005	0.0212748	0.00377677	0.00377677	0.0293975	0.00391654	-115.775	1.96983	1.96983	1.51296	0	-1.5177	no
AT4G33240	0.00656895	0.00656895	0.0156887	0.00463223	0.0495363	0.0495363	0.00679307	-89.342	2.02333	2.02333	1.64524	0	-1.25599	no
AT2G31530	0.00545105	0.00545105	0.0333834	0.001	0.001	0.075	0.0414203	-2.56438	2.10435	2.10435	1.31729	0	-2.61453	no
AT5G18130	0.00483517	0.00483517	0.0245146	0.00113012	0.00113012	0.0415327	0.0225258	-31.8015	2.15641	2.15641	1.4514	0	-2.342	no
AT3G07370	0.00437606	0.00437606	0.0280191	0.00394103	0.00394103	0.075	0.0125679	-59.8102	2.19974	2.19974	1.39337	0	-2.6787	no
AT1G17745	0.0040054	0.0040054	0.00673572	0.00757511	0.00757511	0.00757511	0.0141984	-56.5755	2.23818	2.23818	2.01244	0	-0.749886	no
AT4G17910	0.00379056	0.00379056	0.00640085	0	0	0	0.0526728	3.85286	2.26212	2.26212	2.03459	0	-0.755852	no
AT4G33120	0.003549	0.003549	0.00612784	0	0	0	0.0421875	-6.80201	2.29072	2.29072	2.05352	0	-0.787968	no
AT4G23790	0.00335163	0.00335163	0.0574571	0.00303691	0.00303691	0.075	0.0299924	-18.06	2.31557	2.31557	1.08148	0	-4.09955	no
AT4G16765	0.00291994	0.00291994	0.00520436	0	0	0	0.0444437	-4.30122	2.37545	2.37545	2.12446	0	-0.833782	no
AT4G04950	0.00258107	0.00258107	0.0091595	0.0340897	0.00366872	0.0340897	0.00684529	-88.9744	2.42903	2.42903	1.87895	0	-1.8273	no
AT4G37930	0.00176043	0.00176043	0.00494725	0.0132929	0.001	0.0132929	0.00509414	-103.157	2.59521	2.59521	2.14646	0	-1.4907	no
AT5G03870	0.0490402	0.0490402	0.00135062	0.075	0.075	0.001	0.0368293	-8.20322	1.15027	1.15027	2.71029	0	5.18227	no
AT3G02050	0.0399528	0.0399528	0.00232294	0.075	0.075	0.001	0.029181	-19.3766	1.23928	1.23928	2.47479	0	4.10427	no
AT4G26310	0.0271311	0.0271311	0.00375992	0.075	0.075	0.001	0.0232093	-30.3668	1.40736	1.40736	2.26565	0	2.85117	no
AT1G79150	0.0223413	0.0223413	0.00282549	0.075	0.075	0.075	0.011622	-66.1864	1.49172	1.49172	2.38973	0	2.98314	no
AT1G02730	0.0217524	0.0217524	0.00804712	0.0128732	0.0128732	0.00424384	0.0107748	-67.1991	1.50332	1.50332	1.93518	0	1.43463	no
AT5G21040	0.020826	0.020826	0.00697751	0.0121717	0.0318084	0.0121717	0.0056411	-98.2616	1.52222	1.52222	1.99712	0	1.5776	no
AT4G18570	0.0194585	0.0194585	0.00237348	0.0131654	0.0131654	0.0131654	0.0133483	-59.539	1.55172	1.55172	2.46544	0	3.03532	no
AT5G42680	0.0159217	0.0159217	0.00628861	0.00903123	0.00903123	0.00903123	0.0325523	-16.7489	1.63884	1.63884	2.04227	0	1.34018	no
AT2G42320	0.0156857	0.0156857	0.00619089	0.00559592	0.00559592	0.00559592	0.0187987	-43.1038	1.64532	1.64532	2.04907	0	1.34123	no
AT1G61210	0.0144583	0.0144583	0.00552827	0.00920987	0.00920987	0.00920987	0.0134205	-59.2799	1.68071	1.68071	2.09824	0	1.387	no
AT1G68580	0.0134267	0.0134267	0.0073604	0.00808488	0.00808488	0.00808488	0.00533257	-103.582	1.71286	1.71286	1.97392	0	0.867248	no
AT1G34418	0.0125372	0.0125372	0.00565354	0.00841476	0.017609	0.00841476	0.00521544	-102.027	1.74262	1.74262	2.08851	0	1.14899	no
AT3G06140	0.0113743	0.0113743	0.00207622	0.00745955	0.00745955	0.00745955	0.0512153	5.00428	1.7849	1.7849	2.52355	0	2.45375	no
AT5G48655	0.010459	0.010459	0.00646967	0.00764368	0.00764368	0.00764368	0.00712039	-89.7034	1.82134	1.82134	2.02994	0	0.692975	no
AT3G26744	0.0097863	0.0097863	0.00439906	0.00313487	0.00975796	0.00313487	0.00505591	-103.519	1.85021	1.85021	2.19747	0	1.15357	no
AT4G38215	0.00851336	0.00851336	0.00418641	0	0	0	0.0109848	-71.3914	1.91072	1.91072	2.21898	0	1.02402	no
AT5G56140	0.00820556	0.00820556	0.00192823	0.0129024	0.0129024	0.001	0.00709714	-87.2402	1.92672	1.92672	2.55567	0	2.08932	no
AT5G19540	0.00721495	0.00721495	0.00271625	0.00616008	0.00616008	0.00616008	0.0180704	-45.0005	1.98259	1.98259	2.40686	0	1.40937	no
AT3G56370	0.00685149	0.00685149	0.00133557	0.00682069	0.00682069	0.00682069	0.0212915	-37.1267	2.00504	2.00504	2.71516	0	2.35896	no
AT4G35500	0.00654538	0.00654538	0.00146918	0	0	0	0.0237374	-34.4055	2.02489	2.02489	2.67375	0	2.15547	no
AT5G19340	0.00628347	0.00628347	0.0011637	0	0	0	0.0242803	-33.3201	2.04263	2.04263	2.77499	0	2.43285	no
AT1G62880	0.00605745	0.00605745	0.00141489	0	0	0	0.0327473	-18.9606	2.05854	2.05854	2.6901	0	2.09802	no
AT1G69040	0.00597914	0.00597914	0.00125965	0.00541069	0.00541069	0.00541069	0.0184699	-43.9509	2.06419	2.06419	2.74057	0	2.24691	no
AT3G19540	0.00512852	0.00512852	0.00118712	0	0	0	0.0203726	-41.7428	2.13083	2.13083	2.76633	0	2.11108	no
AT5G01310	0.00507427	0.00507427	0.0013627	0	0	0	0.0410685	-8.09238	2.13545	2.13545	2.70642	0	1.89673	no
AT4G32730	0.00487611	0.00487611	0.00152345	0	0	0	0.0142505	-58.898	2.15275	2.15275	2.658	0	1.67839	no
AT5G56220	0.00458904	0.00458904	0.00117851	0	0	0	0.0296586	-23.7157	2.1791	2.1791	2.76949	0	1.96123	no
AT3G12560	0.00429854	0.00429854	0.0015624	0	0	0	0.016373	-52.2336	2.2075	2.2075	2.64703	0	1.46008	no
AT1G55360	0.00401877	0.00401877	0.00156915	0	0	0	0.0092816	-79.4783	2.23673	2.23673	2.64516	0	1.35677	no
AT5G64340	0.00358743	0.00358743	0.00113067	0	0	0	0.0203962	-41.6872	2.28604	2.28604	2.78749	0	1.66577	no
AT5G23610	0.00324304	0.00324304	0.000968563	0	0	0	0.00864398	-82.8945	2.32987	2.32987	2.8547	0	1.74343	no
AT5G63370	0.00295107	0.00295107	0.0017576	0	0	0	0.00462186	-112.946	2.37085	2.37085	2.5959	0	0.74763	no
AT5G16730	0.00273948	0.00273948	0.00119354	0	0	0	0.00806825	-86.203	2.40316	2.40316	2.76399	0	1.19866	no
AT3G57490	0.0174543	0.0174543	0.0099476	0.011934	0.0195059	0.011934	0.00552886	-96.4751	1.59892	1.59892	1.84311	0	0.811167	no
AT1G17070	0.0137005	0.0137005	0.00548278	0.00723235	0.0170859	0.00723235	0.00479233	-106.089	1.70409	1.70409	2.10182	0	1.32125	Yes
AT4G26760	0.0126135	0.0126135	0.00746496	0.00780381	0.00780381	0.00780381	0.012362	-60.6032	1.73999	1.73999	1.9678	0	0.756757	no
AT3G56070	0.0119807	0.0119807	0.00372857	0.0196617	0.0196617	0.001	0.00533475	-100.942	1.76234	1.76234	2.26928	0	1.68401	no
AT2G37035	0.0100605	0.0100605	0.00406148	0.001	0.0147612	0.001	0.0205523	-36.2026	1.83821	1.83821	2.23214	0	1.30862	no
AT1G29980	0.00805801	0.00805801	0.0068804	0.00586026	0.00586026	0.00586026	0.00488292	-107.81	1.9346	1.9346	2.00321	0	0.22793	no
AT5G40980	0.00802131	0.00802131	0.00482264	0.00762613	0.00762613	0.00762613	0.0378416	-6.90179	1.93658	1.93658	2.15754	0	0.734016	no
AT1G45976	0.00800286	0.00800286	0.00626057	0.0080379	0.0080379	0.0080379	0.0107325	-70.0085	1.93758	1.93758	2.04421	0	0.354222	no
AT3G18790	0.00764665	0.00764665	0.00158227	0.0035711	0.0176626	0.0035711	0.014241	-53.8114	1.95735	1.95735	2.64154	0	2.27283	no
AT4G14500	0.00729767	0.00729767	0.00407477	0.00733669	0.00733669	0.00733669	0.00844185	-78.9117	1.97764	1.97764	2.23072	0	0.840717	no
AT3G10700	0.00697206	0.00697206	0.00152702	0.0214334	0.0214334	0.0214334	0.0102535	-72.1997	1.99746	1.99746	2.65698	0	2.19087	no
AT3G57150	0.00679475	0.00679475	0.00310344	0.00641818	0.0170973	0.00641818	0.00545842	-99.8417	2.00865	2.00865	2.34898	0	1.13055	no
AT3G45010	0.00673127	0.00673127	0.0029168	0.00940624	0.00940624	0.001	0.00847516	-78.7227	2.01273	2.01273	2.37592	0	1.20649	no
AT1G06770	0.00624011	0.00624011	0.00167471	0.00842396	0.00842396	0.00842396	0.0132378	-59.9378	2.04563	2.04563	2.61689	0	1.89766	no
AT1G62250	0.00604407	0.00604407	0.00227306	0.00648607	0.001	0.001	0.0194619	-38.8194	2.0595	2.0595	2.48421	0	1.41089	no
AT5G37380	0.00602561	0.00602561	0.00285821	0.00285582	0.0179211	0.00285582	0.00749171	-84.6431	2.06082	2.06082	2.38473	0	1.076	no
AT1G54500	0.0059557	0.0059557	0.00483027	0.00596558	0.00596558	0.00596558	0.00559563	-101.27	2.06589	2.06589	2.15685	0	0.302167	no
AT3G50845	0.00595536	0.00595536	0.00329908	0	0	0	0.0249729	-31.97	2.06592	2.06592	2.32243	0	0.852126	no
AT4G30820	0.00589793	0.00589793	0.00161628	0.001	0.001	0.001	0.0168552	-45.7218	2.07013	2.07013	2.63231	0	1.86753	no
AT5G13100	0.00584069	0.00584069	0.00376815	0.001	0.001	0.001	0.00588285	-96.2474	2.07436	2.07436	2.2647	0	0.632283	no
AT1G65310	0.00579643	0.00579643	0.00425172	0	0	0	0.0194988	-43.847	2.07766	2.07766	2.21226	0	0.44712	no
AT1G26300	0.00514525	0.00514525	0.0030868	0	0	0	0.03521	-15.4801	2.12942	2.12942	2.35132	0	0.737129	no
AT5G13530	0.00501572	0.00501572	0.0037198	0.00303222	0.00303222	0.00303222	0.011797	-62.8487	2.14049	2.14049	2.27031	0	0.431231	no
AT4G02990	0.00497896	0.00497896	0.00275303	0.00341812	0.00341812	0.00341812	0.0272682	-22.6308	2.14369	2.14369	2.40101	0	0.854824	no
AT2G19880	0.00482381	0.00482381	0.00314413	0.00173758	0.00173758	0.00173758	0.0184395	-41.4097	2.15744	2.15744	2.34332	0	0.617511	no
AT5G40150	0.00476462	0.00476462	0.00224661	0	0	0	0.0544253	5.42386	2.1628	2.1628	2.4893	0	1.08461	no
AT2G17250	0.0046941	0.0046941	0.00190241	0.00323593	0.00323593	0.00323593	0.0101942	-69.8582	2.16927	2.16927	2.56152	0	1.30302	no
AT5G65960	0.00467056	0.00467056	0.0035689	0	0	0	0.00607752	-99.8033	2.17146	2.17146	2.28829	0	0.388116	no
AT1G20090	0.00458897	0.00458897	0.00129221	0.00614394	0.00614394	0.00614394	0.00549775	-102.117	2.17911	2.17911	2.72949	0	1.82832	no
AT5G53800	0.00429917	0.00429917	0.00321107	0	0	0	0.0107145	-72.5872	2.20744	2.20744	2.33418	0	0.421004	no
AT3G48860	0.00426563	0.00426563	0.00325953	0	0	0	0.00738393	-90.4572	2.21084	2.21084	2.32767	0	0.388096	no
AT3G45160	0.00421964	0.00421964	0.00309557	0	0	0	0.0162575	-52.5732	2.21555	2.21555	2.35009	0	0.446917	no
AT5G46410	0.00418139	0.00418139	0.00273257	0.00457806	0.00457806	0.00457806	0.0078251	-85.1735	2.21951	2.21951	2.40425	0	0.613722	no
AT3G27310	0.00364032	0.00364032	0.002782	0	0	0	0.00725233	-91.3204	2.27969	2.27969	2.39647	0	0.387942	no
AT5G50420	0.00362679	0.00362679	0.00189595	0	0	0	0.049166	0.545753	2.2813	2.2813	2.563	0	0.935772	no
AT5G67320	0.00354241	0.00354241	0.00276702	0	0	0	0.00870311	-82.5673	2.29153	2.29153	2.39881	0	0.356395	no
AT1G80640	0.00341855	0.00341855	0.00123438	0	0	0	0.0185924	-46.1317	2.30698	2.30698	2.74938	0	1.46959	no
AT5G13140	0.00323846	0.00323846	0.00136466	0	0	0	0.0154129	-55.1341	2.33049	2.33049	2.7058	0	1.24676	no
AT4G36960	0.00316719	0.00316719	0.00238652	0.001	0.001	0.001	0.00933264	-74.0965	2.34015	2.34015	2.46306	0	0.408295	no
AT5G50000	0.00304939	0.00304939	0.00199638	0	0	0	0.0110918	-70.9259	2.35661	2.35661	2.54058	0	0.611131	no
AT5G63870	0.00301829	0.00301829	0.00171682	0	0	0	0.0308147	-21.8803	2.36106	2.36106	2.6061	0	0.81399	no
AT5G05000	0.00285015	0.00285015	0.00181611	0	0	0	0.00897367	-81.0978	2.38596	2.38596	2.58168	0	0.650186	no
AT4G03415	0.00276673	0.00276673	0.00128481	0	0	0	0.00847304	-83.8533	2.39886	2.39886	2.73199	0	1.10663	no
AT5G23760	0.00254927	0.00254927	0.00115259	0	0	0	0.0148175	-57.0251	2.43441	2.43441	2.77915	0	1.14521	no
AT3G63030	0.00241076	0.00241076	0.00117858	0	0	0	0.0218368	-38.4113	2.45867	2.45867	2.76947	0	1.03243	no
AT5G06360	0.00173871	0.00173871	0.00102548	0	0	0	0.00527515	-106.6	2.6006	2.6006	2.8299	0	0.761715	no
AT4G28470	0.00168374	0.00168374	0.00108276	0	0	0	0.00803463	-86.4034	2.61455	2.61455	2.80629	0	0.636949	no
AT3G17609	0.00903458	0.00903458	0.0173938	0.00188272	0.00626344	0.00626344	0.00587292	-96.3285	1.88492	1.88492	1.60043	0	-0.945042	no
AT2G36330	0.0074037	0.0074037	0.0773212	0.00810309	0.00810309	0.075	0.0128484	-58.7509	1.97138	1.97138	0.952527	0	-3.38455	no
AT4G25340	0.00576011	0.00576011	0.0162114	0.00872336	0.00872336	0.020154	0.00433394	-110.914	2.08039	2.08039	1.631	0	-1.49284	no
AT5G60210	0.00387744	0.00387744	0.0200657	0.00270778	0.00270778	0.0297302	0.0122746	-60.9439	2.25228	2.25228	1.53837	0	-2.37156	no
AT4G37445	0.00385868	0.00385868	0.0205286	0.0147016	0.0147016	0.0147016	0.0463011	0.162379	2.25439	2.25439	1.52847	0	-2.41146	no
AT5G62840	0.00341226	0.00341226	0.00939221	0	0	0	0.0487547	0.142522	2.30778	2.30778	1.86806	0	-1.46074	no
AT2G36220	0.00294255	0.00294255	0.0300498	0.00900796	0.00900796	0.0554973	0.0115376	-63.9159	2.3721	2.3721	1.36298	0	-3.35222	Yes
AT4G14630	0.00252574	0.00252574	0.00581288	0	0	0	0.0199281	-42.8016	2.43844	2.43844	2.07643	0	-1.20255	no
AT1G30400	0.00211337	0.00211337	0.0111116	0.00148825	0.00148825	0.0210148	0.00577831	-97.108	2.51585	2.51585	1.79505	0	-2.39444	no
AT1G22140	0.00203774	0.00203774	0.00520394	0	0	0	0.0120536	-66.9344	2.53168	2.53168	2.12449	0	-1.35264	no
AT1G11300	0.00189651	0.00189651	0.00525225	0	0	0	0.03005	-23.0865	2.56287	2.56287	2.12048	0	-1.46959	Yes
AT1G78920	0.00180475	0.00180475	0.00332957	0	0	0	0.00485012	-110.632	2.58441	2.58441	2.31844	0	-0.883535	no
AT3G62580	0.00173173	0.00173173	0.00370945	0	0	0	0.00654263	-96.2637	2.60234	2.60234	2.27152	0	-1.09899	no
AT3G19910	0.0015686	0.0015686	0.00439093	0	0	0	0.0122919	-65.9949	2.64531	2.64531	2.19827	0	-1.48505	no
AT1G09932	0.00154915	0.00154915	0.00370222	0	0	0	0.0165208	-51.8021	2.65073	2.65073	2.27236	0	-1.25691	Yes
AT1G26460	0.00146854	0.00146854	0.0157672	0.001	0.001	0.075	0.00768565	-83.4163	2.67394	2.67394	1.64307	0	-3.42447	no
AT3G44310	0.00137706	0.00137706	0.00380435	0	0	0	0.0192891	-44.3661	2.70187	2.70187	2.26054	0	-1.46606	no
AT2G37120	0.00121852	0.00121852	0.00301997	0	0	0	0.00973448	-77.1916	2.75499	2.75499	2.36082	0	-1.30941	no
AT2G26240	0.00117242	0.00117242	0.00243275	0	0	0	0.00436295	-115.713	2.77174	2.77174	2.45473	0	-1.0531	no
AT1G25275	0.00116409	0.00116409	0.00301277	0	0	0	0.00540976	-105.39	2.77484	2.77484	2.36186	0	-1.37189	no
AT5G51230	0.00116267	0.00116267	0.00279144	0	0	0	0.0157349	-54.1417	2.77537	2.77537	2.395	0	-1.26356	no
AT3G16030	0.00109104	0.00109104	0.0335051	0.001	0.075	0.075	0.0335717	-12.6486	2.80298	2.80298	1.31571	0	-4.9406	no
AT3G44630	0.0202059	0.0202059	0.0477205	0.0100422	0.0100422	0.075	0.0147804	-52.027	1.53535	1.53535	1.16212	0	-1.23983	Yes
AT1G55910	0.0159141	0.0159141	0.0347773	0.00985472	0.00985472	0.0298351	0.0071778	-86.6977	1.63904	1.63904	1.29953	0	-1.12784	Yes
AT3G57330	0.0136065	0.0136065	0.0151405	0.0080839	0.0080839	0.0080839	0.00174409	-157.227	1.70708	1.70708	1.66069	0	-0.154118	Yes
AT3G19770	0.0126445	0.0126445	0.0154029	0.0087345	0.0087345	0.0087345	0.00628583	-93.0671	1.73892	1.73892	1.65322	0	-0.284694	no
AT2G10940	0.0110045	0.0110045	0.0143965	0.0137241	0.0137241	0.0137241	0.00755402	-86.8657	1.79926	1.79926	1.68257	0	-0.387621	no
AT2G46610	0.00985716	0.00985716	0.0124017	0.00542833	0.00542833	0.00542833	0.0100354	-73.2319	1.84707	1.84707	1.74734	0	-0.331292	no
AT1G78810	0.00938441	0.00938441	0.0246425	0.0043742	0.0043742	0.0212637	0.0197398	-38.1388	1.86842	1.86842	1.44914	0	-1.39281	no
AT3G61860	0.00920136	0.00920136	0.0108266	0.00480057	0.00480057	0.00480057	0.00326128	-127.184	1.87697	1.87697	1.80634	0	-0.234655	no
AT5G52420	0.00877484	0.00877484	0.0175593	0.0133048	0.075	0.075	0.0195295	-38.653	1.89759	1.89759	1.59632	0	-1.00079	no
AT1G67910	0.00839236	0.00839236	0.0225136	0.00150736	0.00150736	0.0163468	0.0155748	-49.514	1.91694	1.91694	1.48838	0	-1.42365	no
AT3G10720	0.00790941	0.00790941	0.0116832	0.00424196	0.00424196	0.00424196	0.00277327	-134.964	1.94268	1.94268	1.77327	0	-0.56279	Yes
AT4G34555	0.0078647	0.0078647	0.010496	0.00596554	0.00596554	0.00596554	0.00600201	-97.9051	1.94514	1.94514	1.8198	0	-0.41638	no
AT5G55530	0.00736794	0.00736794	0.0164789	0.00241372	0.00952574	0.0229392	0.00647558	-88.8883	1.97348	1.97348	1.6239	0	-1.16129	no
AT3G15357	0.00697373	0.00697373	0.0100349	0.00868558	0.00868558	0.00868558	0.0230923	-30.6095	1.99736	1.99736	1.83931	0	-0.525019	no
AT5G43880	0.00659047	0.00659047	0.0136184	0.00240227	0.00240227	0.013939	0.0116571	-63.4215	2.02191	2.02191	1.7067	0	-1.04711	no
AT1G79380	0.00617835	0.00617835	0.010669	0.001	0.001	0.00842826	0.00917426	-74.9181	2.04995	2.04995	1.8127	0	-0.788128	no
AT4G30750	0.00529723	0.00529723	0.0162503	0.00507095	0.057156	0.057156	0.0151098	-50.9689	2.11678	2.11678	1.62996	0	-1.61716	no
AT5G47455	0.00480464	0.00480464	0.0284474	0.00689639	0.00689639	0.075	0.0230602	-30.6761	2.15916	2.15916	1.38678	0	-2.56579	no
AT5G20010	0.00443739	0.00443739	0.00620375	0.00277739	0.001	0.001	0.00255387	-136.3	2.1937	2.1937	2.04817	0	-0.483429	no
AT3G49720	0.00441254	0.00441254	0.0110088	0.00503379	0.00128407	0.0120196	0.00454007	-105.933	2.19614	2.19614	1.79909	0	-1.31898	no
AT1G48170	0.00432233	0.00432233	0.00646509	0	0	0	0.0110282	-71.2019	2.20511	2.20511	2.03025	0	-0.58086	no
AT3G02560	0.00423611	0.00423611	0.0067419	0.00551261	0.00371713	0.00371713	0.00174858	-154.483	2.21386	2.21386	2.01204	0	-0.670414	no
AT1G23740	0.0039373	0.0039373	0.00481355	0	0	0	0.00519953	-107.293	2.24563	2.24563	2.15836	0	-0.289898	no
AT3G02190	0.00393296	0.00393296	0.00491421	0	0	0	0.00340069	-127.673	2.24611	2.24611	2.14937	0	-0.321343	no
AT3G58600	0.00375198	0.00375198	0.0077658	0.001	0.001	0.0105202	0.00322407	-125.114	2.26656	2.26656	1.95064	0	-1.04948	no
AT1G65486	0.00358547	0.00358547	0.00669176	0	0	0	0.00728893	-91.0788	2.28628	2.28628	2.01529	0	-0.900222	Yes
AT2G45140	0.00351368	0.00351368	0.00861397	0.00287853	0.00287853	0.0109756	0.00372018	-118.244	2.29506	2.29506	1.90562	0	-1.2937	no
AT1G11545	0.00339306	0.00339306	0.00974018	0.0107185	0.001	0.0107185	0.0210657	-35.0183	2.31023	2.31023	1.85226	0	-1.52136	no
AT1G48630	0.00336547	0.00336547	0.00716888	0.00845289	0.00300324	0.00845289	0.00490588	-104.965	2.31378	2.31378	1.98537	0	-1.09094	no
AT1G01910	0.00328913	0.00328913	0.00550306	0.0063134	0.00261503	0.00261503	0.00691807	-88.4668	2.32374	2.32374	2.10022	0	-0.742528	no
AT1G14020	0.00325508	0.00325508	0.0264373	0.001	0.001	0.075	0.0339023	-12.1782	2.32826	2.32826	1.41861	0	-3.02181	no
AT3G16080	0.00297449	0.00297449	0.00388319	0.007714	0.00132872	0.00132872	0.00264105	-134.689	2.36741	2.36741	2.25164	0	-0.384602	no
AT5G27750	0.00282004	0.00282004	0.00535212	0	0	0	0.0624575	12.0314	2.39057	2.39057	2.1123	0	-0.924395	no
AT4G15520	0.00279783	0.00279783	0.0043125	0	0	0	0.0220769	-37.8863	2.394	2.394	2.2061	0	-0.624214	no
AT5G59830	0.00277275	0.00277275	0.017341	0.001	0.001	0.0214589	0.0246923	-27.3937	2.39792	2.39792	1.60175	0	-2.6448	no
AT3G07170	0.00275435	0.00275435	0.00437523	0	0	0	0.00611796	-99.485	2.40081	2.40081	2.19982	0	-0.667649	no
AT5G58420	0.00274618	0.00274618	0.00426028	0.00767025	0.00276375	0.00276375	0.00213183	-144.97	2.4021	2.4021	2.21139	0	-0.633519	no
AT1G04480	0.00274126	0.00274126	0.00381306	0.0058914	0.001	0.001	0.00264547	-134.609	2.40287	2.40287	2.25955	0	-0.476109	no
AT1G08780	0.0026765	0.0026765	0.00352558	0	0	0	0.0118566	-67.7254	2.41326	2.41326	2.29359	0	-0.397514	no
AT5G41010	0.00263205	0.00263205	0.00432248	0.00587191	0.00587191	0.00587191	0.00472568	-109.381	2.42053	2.42053	2.20509	0	-0.715673	no
AT4G37750	0.00260338	0.00260338	0.00543758	0.00163365	0.00163365	0.00163365	0.0246139	-27.5465	2.42529	2.42529	2.10542	0	-1.06258	no
AT2G21290	0.00254202	0.00254202	0.00625751	0.0101421	0.00391691	0.0101421	0.00190185	-150.45	2.43565	2.43565	2.04442	0	-1.29961	no
AT1G27400	0.00253141	0.00253141	0.0043844	0.00418433	0.001	0.001	0.00570363	-97.7324	2.43746	2.43746	2.19892	0	-0.792438	no
AT1G15060	0.00248007	0.00248007	0.004279	0	0	0	0.0232546	-35.3918	2.44636	2.44636	2.20948	0	-0.786895	no
AT5G11810	0.00245531	0.00245531	0.00565652	0.00595869	0.001	0.00595869	0.00601599	-95.1732	2.45072	2.45072	2.08828	0	-1.20401	no
AT1G23860	0.00243314	0.00243314	0.004207	0.00585114	0.00281627	0.00585114	0.00363052	-119.415	2.45466	2.45466	2.21685	0	-0.789971	no
AT4G17720	0.00235941	0.00235941	0.00335464	0	0	0	0.0161268	-52.9607	2.46802	2.46802	2.31518	0	-0.507731	no
AT1G64970	0.00234193	0.00234193	0.00426791	0	0	0	0.0241584	-33.5615	2.47125	2.47125	2.21061	0	-0.865833	no
AT4G32400	0.00232599	0.00232599	0.00552217	0.001	0.001	0.0106023	0.00755601	-84.2329	2.47422	2.47422	2.09872	0	-1.24739	no
AT4G01700	0.00218505	0.00218505	0.00563041	0.001	0.001	0.001	0.00452948	-108.796	2.50136	2.50136	2.09029	0	-1.36558	Yes
AT3G58010	0.00217565	0.00217565	0.00839556	0.001	0.001	0.0159609	0.0237075	-29.3474	2.50324	2.50324	1.91678	0	-1.94818	no
AT5G10350	0.00216358	0.00216358	0.00455296	0	0	0	0.00447446	-114.501	2.50565	2.50565	2.18253	0	-1.07338	no
AT4G16444	0.00211506	0.00211506	0.00312667	0	0	0	0.0147022	-57.4002	2.5155	2.5155	2.34574	0	-0.563927	no
AT3G16100	0.00204902	0.00204902	0.00341227	0	0	0	0.0151219	-56.049	2.52928	2.52928	2.30778	0	-0.735799	no
AT3G10220	0.00198003	0.00198003	0.00355543	0.001	0.001	0.001	0.0161333	-47.823	2.54415	2.54415	2.28993	0	-0.844505	no
AT3G02200	0.00197788	0.00197788	0.00311957	0.00592748	0.00592748	0.00592748	0.0115534	-66.4707	2.54463	2.54463	2.34673	0	-0.657395	no
AT1G68000	0.00194445	0.00194445	0.003858	0	0	0	0.011995	-67.1682	2.55203	2.55203	2.25446	0	-0.988492	no
AT1G13950	0.0018915	0.0018915	0.00334671	0.0252101	0.001	0.001	0.0178839	-42.8782	2.56402	2.56402	2.31621	0	-0.823212	no
AT1G13560	0.0018772	0.0018772	0.00298357	0	0	0	0.00618023	-98.9989	2.56732	2.56732	2.36609	0	-0.668458	no
AT3G24800	0.00185222	0.00185222	0.00526879	0.001	0.001	0.0118393	0.0127704	-59.043	2.57313	2.57313	2.11911	0	-1.50822	no
AT2G17380	0.00177199	0.00177199	0.00232362	0	0	0	0.00731014	-90.9393	2.59236	2.59236	2.47466	0	-0.391004	no
AT5G38630	0.00173346	0.00173346	0.00283161	0	0	0	0.0134445	-61.6927	2.60191	2.60191	2.38879	0	-0.707965	no
AT2G35790	0.00171405	0.00171405	0.00710779	0.001	0.001	0.0192662	0.0116602	-63.4087	2.6068	2.6068	1.98909	0	-2.05199	no
AT2G18740	0.00171218	0.00171218	0.00254124	0	0	0	0.00973394	-77.1942	2.60728	2.60728	2.43578	0	-0.569702	no
AT3G54560	0.0017109	0.0017109	0.00264108	0	0	0	0.00906192	-80.628	2.6076	2.6076	2.41904	0	-0.626371	no
AT3G18370	0.00166736	0.00166736	0.0043275	0.001	0.001	0.00823813	0.00738552	-85.3283	2.6188	2.6188	2.20459	0	-1.37597	Yes
AT1G12920	0.00157512	0.00157512	0.00540324	0.00736951	0.001	0.00736951	0.00303834	-127.962	2.64351	2.64351	2.10817	0	-1.77836	no
AT5G07090	0.00156807	0.00156807	0.00212224	0.0159976	0.00163721	0.00163721	0.00188432	-150.894	2.64546	2.64546	2.51403	0	-0.436602	no
AT1G07210	0.00155771	0.00155771	0.00251479	0.0109565	0.001	0.001	0.00860825	-77.9748	2.64834	2.64834	2.44032	0	-0.691012	no
AT5G56530	0.00151994	0.00151994	0.00237408	0	0	0	0.0200857	-42.4236	2.659	2.659	2.46533	0	-0.643351	no
AT5G05010	0.00150928	0.00150928	0.00254334	0	0	0	0.00422197	-117.289	2.66206	2.66206	2.43542	0	-0.752863	no
AT2G38810	0.00149264	0.00149264	0.00248079	0	0	0	0.025824	-30.3613	2.66687	2.66687	2.44624	0	-0.732932	no
AT3G49910	0.0014885	0.0014885	0.00264399	0.00367047	0.001	0.001	0.00256687	-136.056	2.66808	2.66808	2.41857	0	-0.82886	no
AT2G14835	0.00148608	0.00148608	0.002339	0	0	0	0.00975191	-77.1057	2.66878	2.66878	2.4718	0	-0.654381	no
AT5G27700	0.00140641	0.00140641	0.00238478	0	0	0	0.0037095	-123.501	2.69271	2.69271	2.46338	0	-0.761842	no
AT3G03920	0.00138208	0.00138208	0.00313759	0.001	0.001	0.001	0.00858931	-78.0805	2.70029	2.70029	2.34423	0	-1.18282	no
AT2G42740	0.00138054	0.00138054	0.00345686	0	0	0	0.0141537	-59.225	2.70078	2.70078	2.30214	0	-1.32423	no
AT4G31120	0.00137685	0.00137685	0.00320423	0.0101641	0.0101641	0.0101641	0.0110948	-68.4145	2.70194	2.70194	2.3351	0	-1.21861	no
AT2G05170	0.00135398	0.00135398	0.00411745	0.001	0.001	0.0109514	0.00599844	-95.3134	2.70921	2.70921	2.2262	0	-1.60454	no
AT5G23540	0.00134823	0.00134823	0.00230148	0	0	0	0.00830823	-84.7961	2.71106	2.71106	2.47882	0	-0.771495	no
AT2G32060	0.00134049	0.00134049	0.00285523	0.0107988	0.001	0.001	0.00612349	-94.323	2.71356	2.71356	2.38518	0	-1.09084	no
AT1G26690	0.00129089	0.00129089	0.00188854	0	0	0	0.0110031	-71.3113	2.72994	2.72994	2.5647	0	-0.548902	no
AT1G04510	0.00128771	0.00128771	0.0025961	0	0	0	0.012686	-64.4799	2.73101	2.73101	2.4265	0	-1.01154	no
AT4G34670	0.0012347	0.0012347	0.00203786	0	0	0	0.00329974	-129.119	2.74926	2.74926	2.53165	0	-0.722896	no
AT4G02230	0.00123124	0.00123124	0.00244704	0	0	0	0.00707196	-92.5293	2.75048	2.75048	2.45219	0	-0.990922	no
AT5G50870	0.00111472	0.00111472	0.00160897	0	0	0	0.00659805	-95.8588	2.79366	2.79366	2.63428	0	-0.529466	no
AT5G20060	0.00106104	0.00106104	0.0027256	0.001	0.001	0.001	0.00729768	-85.9027	2.81509	2.81509	2.40536	0	-1.36109	no
AT5G22280	0.00105909	0.00105909	0.00259817	0	0	0	0.0161495	-52.8931	2.81589	2.81589	2.42616	0	-1.29466	no
AT2G11910	0.00100509	0.00100509	0.00185975	0	0	0	0.00798284	-86.7138	2.83862	2.83862	2.57137	0	-0.887776	no
AT4G31800	0.0759054	0.0759054	0.0199612	0.075	0.075	0.075	0.0322222	-19.7365	0.960553	0.960553	1.54064	0	1.927	Yes
AT5G13200	0.0755343	0.0755343	0.0533059	0.075	0.075	0.075	0.0533295	4.4476	0.962681	0.962681	1.11405	0	0.502835	no
AT5G64640	0.0653533	0.0653533	0.00596018	0.0732107	0.0732107	0.00234082	0.0246945	-30.0098	1.02556	1.02556	2.06557	0	3.45483	no
AT2G18210	0.0632311	0.0632311	0.0334543	0.0397163	0.0573179	0.0397163	0.0380018	-9.31915	1.03989	1.03989	1.31637	0	0.918445	Yes
AT4G36030	0.060419	0.060419	0.0380856	0.075	0.075	0.075	0.0261255	-29.8042	1.05965	1.05965	1.26007	0	0.665759	Yes
AT1G55040	0.0569589	0.0569589	0.0389871	0.075	0.075	0.075	0.0248998	-32.1106	1.08526	1.08526	1.2499	0	0.546924	no
AT5G43020	0.0496272	0.0496272	0.00321852	0.0397285	0.0576456	0.00383354	0.0237908	-29.1791	1.14511	1.14511	2.33317	0	3.94666	no
AT2G25050	0.0493169	0.0493169	0.00121192	0.075	0.075	0.075	0.0620847	14.2424	1.14783	1.14783	2.75735	0	5.34672	no
AT5G24590	0.0477124	0.0477124	0.00573013	0.075	0.075	0.075	0.0188872	-45.3767	1.16219	1.16219	2.08266	0	3.05772	no
AT3G17626	0.0476827	0.0476827	0.00322765	0.075	0.075	0.001	0.0414196	-5.18541	1.16246	1.16246	2.33194	0	3.88491	no
AT4G05010	0.0468746	0.0468746	0.00152342	0.075	0.075	0.075	0.0484427	-0.165578	1.16989	1.16989	2.65801	0	4.94342	no
AT1G53650	0.0415328	0.0415328	0.00131741	0.075	0.075	0.075	0.0340478	-14.5928	1.22243	1.22243	2.72111	0	4.97848	no
AT2G30575	0.0399618	0.0399618	0.0237579	0.075	0.075	0.075	0.0325557	-19.2422	1.23918	1.23918	1.46502	0	0.750214	no
AT4G20880	0.039747	0.039747	0.0201758	0.075	0.075	0.075	0.0333813	-18.0401	1.24152	1.24152	1.53599	0	0.978216	no
AT5G46740	0.0389469	0.0389469	0.00678815	0.075	0.075	0.075	0.0493708	0.74534	1.25035	1.25035	2.00907	0	2.52042	no
AT5G45100	0.0388669	0.0388669	0.018213	0.075	0.0551462	0.075	0.0192206	-42.0385	1.25125	1.25125	1.58044	0	1.09357	no
AT1G64950	0.0364742	0.0364742	0.00866946	0.075	0.075	0.075	0.0174595	-49.1496	1.27884	1.27884	1.90283	0	2.07286	no
AT1G56020	0.0339705	0.0339705	0.00502792	0.0245158	0.045149	0.0245158	0.0405824	-3.54526	1.30972	1.30972	2.13944	0	2.75625	no
AT3G21805	0.0336164	0.0336164	0.0072911	0.075	0.075	0.00776271	0.015777	-51.5151	1.31427	1.31427	1.97803	0	2.20496	no
AT4G14760	0.033485	0.033485	0.00118352	0.075	0.075	0.001	0.0196946	-40.869	1.31598	1.31598	2.76765	0	4.82236	no
AT1G14120	0.0325662	0.0325662	0.0203518	0.0171988	0.0171988	0.0171988	0.0522871	3.50006	1.32806	1.32806	1.53222	0	0.67822	no
AT3G53400	0.0318523	0.0318523	0.00577581	0.0692761	0.0692761	0.0692761	0.0329983	-18.594	1.33768	1.33768	2.07921	0	2.4633	no
AT2G42890	0.0315322	0.0315322	0.00458016	0.0603658	0.0603658	0.0603658	0.0335994	-15.2292	1.34207	1.34207	2.17994	0	2.78336	no
AT2G25790	0.0311809	0.0311809	0.0167136	0.0260077	0.0260077	0.0260077	0.0412534	-7.87668	1.34694	1.34694	1.61776	0	0.899641	no
AT4G20240	0.0303062	0.0303062	0.021174	0.0237043	0.0119744	0.0119744	0.0208965	-38.0256	1.35929	1.35929	1.51502	0	0.51732	no
AT2G30250	0.0299066	0.0299066	0.0104436	0.075	0.075	0.075	0.0198454	-43.0011	1.36506	1.36506	1.82197	0	1.51784	Yes
AT3G01680	0.0296554	0.0296554	0.00197447	0.075	0.075	0.075	0.0316319	-18.1256	1.36872	1.36872	2.54537	0	3.90876	no
AT1G32190	0.0293306	0.0293306	0.00476999	0.0186383	0.0186383	0.001	0.0396751	-7.25089	1.3735	1.3735	2.16231	0	2.62035	no
AT1G17550	0.0291862	0.0291862	0.00262892	0.075	0.075	0.00431171	0.021062	-37.6469	1.37565	1.37565	2.42105	0	3.47274	no
AT1G29270	0.0290342	0.0290342	0.0108218	0.00427481	0.0161977	0.00427481	0.0267443	-26.1821	1.37792	1.37792	1.80652	0	1.42381	no
AT1G49870	0.0279653	0.0279653	0.00716938	0.0200994	0.0200994	0.0200994	0.0552127	8.61169	1.39421	1.39421	1.98534	0	1.96372	no
AT5G60890	0.0278874	0.0278874	0.0109137	0.0248572	0.0248572	0.0248572	0.0522546	3.47026	1.39542	1.39542	1.80285	0	1.35347	no
AT4G22590	0.0276053	0.0276053	0.00835178	0.075	0.075	0.075	0.0550541	5.97522	1.39983	1.39983	1.91905	0	1.72479	no
AT5G61520	0.0274045	0.0274045	0.0143782	0.075	0.075	0.075	0.0212565	-39.7041	1.403	1.403	1.68312	0	0.930534	no
AT2G35110	0.0266734	0.0266734	0.00131181	0.075	0.075	0.075	0.0220674	-35.4088	1.41475	1.41475	2.72296	0	4.34577	no
AT5G57035	0.0259016	0.0259016	0.017528	0.0175617	0.0321728	0.0175617	0.00519063	-104.877	1.4275	1.4275	1.59709	0	0.563383	Yes
AT1G63100	0.0254316	0.0254316	0.00837034	0.0156786	0.0156786	0.001	0.0231175	-33.1773	1.43545	1.43545	1.91808	0	1.60327	no
AT5G60170	0.025144	0.025144	0.0175702	0.0188929	0.0188929	0.0188929	0.00874816	-82.3195	1.44039	1.44039	1.59605	0	0.517089	no
AT1G67120	0.025018	0.025018	0.0023861	0.075	0.075	0.00386024	0.0145472	-55.4103	1.44257	1.44257	2.46314	0	3.39024	no
AT3G22270	0.0247433	0.0247433	0.0125742	0.0232826	0.0476399	0.0476399	0.0111292	-68.2662	1.44737	1.44737	1.74135	0	0.976575	no
AT2G28810	0.0242162	0.0242162	0.00588118	0.030154	0.030154	0.030154	0.0302515	-20.2674	1.45672	1.45672	2.07136	0	2.0418	no
AT2G31320	0.0241071	0.0241071	0.00363968	0.075	0.075	0.075	0.037002	-10.5989	1.45868	1.45868	2.27976	0	2.72757	no
AT4G23930	0.0234662	0.0234662	0.00113189	0.075	0.075	0.075	0.0593292	9.56495	1.47038	1.47038	2.78702	0	4.37378	no
AT5G02680	0.0232695	0.0232695	0.0170842	0.00953603	0.00953603	0.00953603	0.0169061	-50.6954	1.47404	1.47404	1.60823	0	0.445777	no
AT1G11840	0.0231052	0.0231052	0.0027675	0.075	0.075	0.001	0.0219632	-35.636	1.47712	1.47712	2.39874	0	3.06156	no
AT2G07680	0.0230162	0.0230162	0.0108612	0.0255922	0.0395835	0.0395835	0.027536	-24.7819	1.47879	1.47879	1.80495	0	1.08347	no
AT2G01750	0.0229856	0.0229856	0.016958	0.0130138	0.0233575	0.0233575	0.0160074	-50.8193	1.47937	1.47937	1.61145	0	0.438766	no
AT1G11960	0.0229837	0.0229837	0.0166669	0.0189784	0.0189784	0.0189784	0.0181022	-47.4144	1.47941	1.47941	1.61897	0	0.463623	Yes
AT4G16770	0.0227761	0.0227761	0.00277526	0.075	0.075	0.001	0.0323756	-17.0101	1.48335	1.48335	2.39752	0	3.03682	no
AT2G24580	0.02235	0.02235	0.0155797	0.0144752	0.0144752	0.0144752	0.0103272	-74.3546	1.49155	1.49155	1.64827	0	0.520603	no
AT3G13674	0.0222958	0.0222958	0.0130515	0.0106417	0.0106417	0.0106417	0.0289349	-24.9016	1.4926	1.4926	1.72517	0	0.772554	no
AT5G25830	0.0221653	0.0221653	0.0124304	0.0135078	0.0135078	0.0135078	0.0354215	-15.1926	1.49515	1.49515	1.74634	0	0.834432	no
AT4G19700	0.0216636	0.0216636	0.0110308	0.0115714	0.0115714	0.0041328	0.00396982	-117.747	1.50509	1.50509	1.79822	0	0.973742	no
AT5G66070	0.0214984	0.0214984	0.0157823	0.0140438	0.0140438	0.0140438	0.00573524	-102.586	1.50842	1.50842	1.64266	0	0.445921	Yes
AT4G37410	0.021313	0.021313	0.0174654	0.0129616	0.0129616	0.0129616	0.00589385	-101.276	1.51218	1.51218	1.59865	0	0.287238	no
AT5G52530	0.0211694	0.0211694	0.0170675	0.0119599	0.0139027	0.0139027	0.00221198	-145.819	1.51512	1.51512	1.60866	0	0.31073	no
AT1G02750	0.0210687	0.0210687	0.0028764	0.0358809	0.075	0.075	0.0371554	-10.4004	1.51719	1.51719	2.38198	0	2.87276	no
AT3G15530	0.0207595	0.0207595	0.0158086	0.0170884	0.0278555	0.0278555	0.00430477	-113.859	1.52361	1.52361	1.64193	0	0.393062	Yes
AT3G06355	0.0206978	0.0206978	0.0177533	0.00893314	0.00893314	0.00893314	0.00521885	-107.115	1.5249	1.5249	1.59155	0	0.221391	no
AT3G54020	0.0206503	0.0206503	0.016953	0.0110462	0.0110462	0.0110462	0.0112622	-70.1944	1.5259	1.5259	1.61158	0	0.284623	no
AT3G17611	0.0202277	0.0202277	0.00603893	0.0137458	0.0298953	0.00295492	0.0154731	-49.8285	1.53488	1.53488	2.05987	0	1.74397	no
AT3G59220	0.0200781	0.0200781	0.0160164	0.00983807	0.00983807	0.00983807	0.0133238	-62.1253	1.5381	1.5381	1.63626	0	0.326073	no
AT5G42360	0.0197972	0.0197972	0.00429692	0.0253009	0.0253009	0.0253009	0.0462918	0.152688	1.54422	1.54422	2.20767	0	2.20392	no
AT5G05230	0.0196486	0.0196486	0.00693564	0.0448428	0.0448428	0.0448428	0.0542028	7.72555	1.54749	1.54749	1.99974	0	1.50232	no
AT5G18490	0.0195835	0.0195835	0.0141364	0.0238212	0.0477234	0.0477234	0.0172705	-47.1735	1.54893	1.54893	1.69049	0	0.470227	Yes
AT5G24520	0.0195001	0.0195001	0.012544	0.00990422	0.0144436	0.00990422	0.00353024	-120.76	1.55079	1.55079	1.74239	0	0.636484	no
AT1G78490	0.0193434	0.0193434	0.00181671	0.0481656	0.0481656	0.00204354	0.0303642	-20.0888	1.55429	1.55429	2.58154	0	3.41244	no
AT4G11090	0.019187	0.019187	0.0139031	0.0107548	0.0307105	0.0107548	0.0255639	-28.3489	1.55782	1.55782	1.69771	0	0.464724	no
AT1G06150	0.0191405	0.0191405	0.00455729	0.0228931	0.0228931	0.001	0.0336327	-15.1816	1.55887	1.55887	2.18212	0	2.07038	no
AT4G09640	0.0191352	0.0191352	0.00855537	0.0146854	0.0146854	0.0146854	0.0615477	11.3271	1.55899	1.55899	1.90859	0	1.16132	no
AT2G43110	0.0189456	0.0189456	0.00641621	0.0188455	0.0635436	0.0635436	0.0285319	-23.0765	1.56332	1.56332	2.03355	0	1.56207	no
AT2G28410	0.018833	0.018833	0.0129327	0.0219987	0.0219987	0.0219987	0.0529176	4.07545	1.56591	1.56591	1.72914	0	0.542244	no
AT1G71870	0.0187668	0.0187668	0.0113874	0.00924586	0.00924586	0.00924586	0.0584382	8.83864	1.56743	1.56743	1.7844	0	0.720749	no
AT2G40270	0.0187499	0.0187499	0.0103939	0.019461	0.0251824	0.0251824	0.00940465	-76.3478	1.56783	1.56783	1.82405	0	0.85114	Yes
AT3G02640	0.0184891	0.0184891	0.0084483	0.00877062	0.00877062	0.001	0.00959123	-75.4048	1.57391	1.57391	1.91406	0	1.12994	no
AT5G52280	0.0183867	0.0183867	0.0133184	0.00919822	0.00919822	0.00919822	0.017204	-49.8572	1.57632	1.57632	1.71637	0	0.465245	no
AT3G10525	0.0183151	0.0183151	0.00930445	0.0100766	0.0100766	0.0100766	0.0139966	-59.7608	1.57802	1.57802	1.87213	0	0.977039	no
AT2G32070	0.0181424	0.0181424	0.0140099	0.015158	0.015158	0.015158	0.00951126	-78.3051	1.58213	1.58213	1.69439	0	0.372911	no
AT1G72430	0.0177743	0.0177743	0.00228099	0.0163728	0.0163728	0.001	0.0151927	-53.3264	1.59103	1.59103	2.4827	0	2.96206	no
AT3G53730	0.0174076	0.0174076	0.0153381	0.0109721	0.0151369	0.0151369	0.00238232	-142.258	1.60009	1.60009	1.65505	0	0.182593	no
AT3G07790	0.0172822	0.0172822	0.0117167	0.0173884	0.0317353	0.0317353	0.00710317	-89.8196	1.60323	1.60323	1.77202	0	0.560721	no
AT3G47940	0.0171442	0.0171442	0.01142	0.00758543	0.00758543	0.00758543	0.0147507	-57.2419	1.60671	1.60671	1.78316	0	0.586156	no
AT5G15790	0.0171294	0.0171294	0.00830335	0.0145924	0.00743125	0.0145924	0.0467562	0.6319	1.60708	1.60708	1.92157	0	1.04471	no
AT1G77060	0.0170696	0.0170696	0.00678486	0.0115163	0.0115163	0.0115163	0.0479069	1.79888	1.6086	1.6086	2.00928	0	1.33104	no
AT1G19310	0.0170219	0.0170219	0.0138963	0.00832502	0.00832502	0.00832502	0.00402556	-119.576	1.60982	1.60982	1.69793	0	0.29269	Yes
AT3G18910	0.016856	0.016856	0.0119006	0.0210946	0.0632793	0.0632793	0.0217063	-36.2008	1.61407	1.61407	1.76526	0	0.502228	no
AT3G27420	0.0168511	0.0168511	0.00518159	0.00917367	0.0238285	0.001	0.0109371	-66.4816	1.6142	1.6142	2.12636	0	1.70137	no
AT4G30440	0.0166994	0.0166994	0.00923483	0.0125949	0.0125949	0.0125949	0.00599316	-100.474	1.61812	1.61812	1.8754	0	0.854643	no
AT2G45050	0.0165737	0.0165737	0.00602199	0.00682565	0.00682565	0.00682565	0.0285524	-25.5403	1.62141	1.62141	2.06109	0	1.46059	no
AT3G50240	0.0165618	0.0165618	0.0102347	0.0134337	0.0134337	0.0134337	0.0379963	-11.8245	1.62172	1.62172	1.83075	0	0.69439	no
AT1G45207	0.0162987	0.0162987	0.0093271	0.0076735	0.0076735	0.0076735	0.0333258	-18.12	1.62867	1.62867	1.87108	0	0.805254	no
AT1G68890	0.0162712	0.0162712	0.00372151	0.0168457	0.0168457	0.001	0.0335661	-15.2768	1.62941	1.62941	2.27011	0	2.12836	no
AT2G40475	0.0162544	0.0162544	0.00856616	0.00748159	0.0256559	0.00748159	0.0197504	-40.7332	1.62985	1.62985	1.90804	0	0.924109	no
AT3G25780	0.0161414	0.0161414	0.00719942	0.00830387	0.0160066	0.001	0.0253408	-26.1493	1.63288	1.63288	1.98353	0	1.16481	Yes
AT3G06130	0.01607	0.01607	0.00964551	0.0103232	0.0103232	0.0103232	0.0314191	-20.948	1.63481	1.63481	1.8565	0	0.736442	no
AT1G64600	0.015773	0.015773	0.00934856	0.0184708	0.0520993	0.0520993	0.0159335	-51.0412	1.64291	1.64291	1.87008	0	0.75464	no
AT2G22770	0.0157079	0.0157079	0.00440562	0.0139734	0.0139734	0.00125506	0.0200327	-40.052	1.64471	1.64471	2.19682	0	1.83407	no
AT5G23730	0.015653	0.015653	0.00597006	0.0135551	0.0135551	0.001	0.019254	-41.955	1.64623	1.64623	2.06485	0	1.39063	no
AT1G51600	0.0155724	0.0155724	0.0120844	0.00932794	0.00932794	0.00932794	0.0152884	-55.5233	1.64847	1.64847	1.7586	0	0.365841	no
AT5G54490	0.0153254	0.0153254	0.00217595	0.0685063	0.0183426	0.0183426	0.0583693	11.2803	1.65541	1.65541	2.50318	0	2.81621	no
AT3G45930	0.0152914	0.0152914	0.0128117	0.0112824	0.0139624	0.0139624	0.00692404	-91.0456	1.65638	1.65638	1.73322	0	0.255252	no
AT4G33960	0.0152005	0.0152005	0.00343964	0.0133775	0.0133775	0.0133775	0.0440471	-2.23311	1.65897	1.65897	2.30431	0	2.14379	no
AT2G29590	0.0149586	0.0149586	0.0119789	0.0129929	0.0129929	0.0129929	0.0179873	-47.7198	1.66593	1.66593	1.76241	0	0.320486	no
AT1G64700	0.0149529	0.0149529	0.00855775	0.0127648	0.0127648	0.0127648	0.0424689	-6.48281	1.6661	1.6661	1.90847	0	0.805126	Yes
AT3G49850	0.0149331	0.0149331	0.0111995	0.00976166	0.00976166	0.00976166	0.0152861	-55.5307	1.66668	1.66668	1.79163	0	0.415084	no
AT2G46710	0.0147527	0.0147527	0.00777673	0.0117152	0.0117152	0.0117152	0.0192046	-42.0783	1.67195	1.67195	1.95003	0	0.923744	no
AT1G23000	0.0146425	0.0146425	0.00530197	0.0109912	0.0109912	0.0109912	0.0554261	8.79682	1.67521	1.67521	2.11639	0	1.46557	no
AT4G36850	0.0144731	0.0144731	0.0106242	0.00608421	0.00608421	0.00608421	0.0221799	-37.663	1.68026	1.68026	1.81453	0	0.446019	no
AT3G05670	0.0144263	0.0144263	0.00167284	0.0205204	0.0709019	0.0709019	0.00613732	-94.2147	1.68167	1.68167	2.61737	0	3.10833	no
AT2G33710	0.0143998	0.0143998	0.00994011	0.00911075	0.00911075	0.00911075	0.0114965	-69.2057	1.68247	1.68247	1.84343	0	0.534714	no
AT4G38810	0.0142042	0.0142042	0.0102274	0.0103788	0.0103788	0.0103788	0.00542741	-105.234	1.68841	1.68841	1.83106	0	0.473872	no
AT4G24275	0.0140902	0.0140902	0.00893972	0.00313457	0.00605103	0.00605103	0.00979457	-74.3978	1.69191	1.69191	1.8895	0	0.656387	no
AT3G62240	0.0140492	0.0140492	0.010729	0.0102966	0.0143016	0.0143016	0.00414938	-115.624	1.69317	1.69317	1.81027	0	0.388976	no
AT5G56120	0.0140078	0.0140078	0.00567577	0	0	0	0.0508757	-0.19819	1.69445	1.69445	2.0868	0	1.30335	no
AT4G14040	0.0139761	0.0139761	0.00426275	0.0171792	0.0171792	0.001	0.0159346	-51.0378	1.69544	1.69544	2.21114	0	1.71311	no
AT3G50340	0.0138532	0.0138532	0.00840298	0.00569746	0.0110254	0.0110254	0.0163963	-49.667	1.69928	1.69928	1.91639	0	0.721243	no
AT1G69295	0.013756	0.013756	0.0110196	0.0108098	0.0108098	0.0108098	0.00570037	-100.38	1.70233	1.70233	1.79866	0	0.31999	no
AT2G25060	0.013721	0.013721	0.00974288	0.00569039	0.00569039	0.00569039	0.00864194	-80.4075	1.70344	1.70344	1.85214	0	0.493965	no
AT3G25560	0.0137173	0.0137173	0.0086076	0.0127813	0.0127813	0.0127813	0.0195764	-43.6564	1.70356	1.70356	1.90594	0	0.672315	no
AT4G37790	0.0135823	0.0135823	0.00604285	0.0121372	0.0121372	0.0026112	0.0136977	-58.2986	1.70785	1.70785	2.05958	0	1.16842	Yes
AT5G56010	0.0134905	0.0134905	0.00940231	0.0106079	0.0106079	0.0060774	0.00354462	-123.185	1.7108	1.7108	1.86759	0	0.520856	no
AT3G21480	0.0133035	0.0133035	0.00419157	0.0107306	0.0252996	0.0252996	0.0252988	-28.8492	1.71686	1.71686	2.21845	0	1.66624	no
AT1G60430	0.0132583	0.0132583	0.0029827	0.0162816	0.0162816	0.0162816	0.0603124	12.8522	1.71834	1.71834	2.36622	0	2.1522	no
AT5G53930	0.0131212	0.0131212	0.00577373	0.0148334	0.0294106	0.0148334	0.0338622	-14.8552	1.72285	1.72285	2.07937	0	1.18433	no
AT1G76990	0.0129756	0.0129756	0.00496386	0.010301	0.010301	0.001	0.00397045	-117.739	1.7277	1.7277	2.14501	0	1.38627	no
AT4G27830	0.0129238	0.0129238	0.00446486	0.0107487	0.0107487	0.001	0.0227622	-33.9207	1.72944	1.72944	2.19102	0	1.53334	no
AT2G25580	0.0127255	0.0127255	0.00288626	0.0153537	0.075	0.075	0.0340022	-14.6571	1.73615	1.73615	2.38049	0	2.14044	no
AT3G04930	0.0126361	0.0126361	0.00962936	0.014899	0.014899	0.014899	0.00747238	-89.8857	1.73921	1.73921	1.85723	0	0.392037	no
AT1G21980	0.0126308	0.0126308	0.00155455	0.0229157	0.0229157	0.0229157	0.0230894	-33.2357	1.73939	1.73939	2.64922	0	3.02238	no
AT3G24550	0.0125408	0.0125408	0.0109722	0.00707707	0.00707707	0.00707707	0.00318096	-130.879	1.7425	1.7425	1.80053	0	0.192782	no
AT5G48180	0.0124947	0.0124947	0.0058953	0.012619	0.0085143	0.00239253	0.00458601	-108.201	1.7441	1.7441	2.07032	0	1.08367	no
AT3G22380	0.0124336	0.0124336	0.00424483	0.00827669	0.0174439	0.00827669	0.00378656	-117.395	1.74623	1.74623	2.21297	0	1.55047	no
AT4G12110	0.0122677	0.0122677	0.00849175	0.0166776	0.0221353	0.0221353	0.00711945	-89.7097	1.75206	1.75206	1.91183	0	0.530727	no
AT1G33055	0.0122669	0.0122669	0.00804229	0.00813973	0.00813973	0.00813973	0.0505605	1.88825	1.75209	1.75209	1.93545	0	0.609087	no
AT3G62620	0.0120197	0.0120197	0.00338151	0.0113356	0.0113356	0.0113356	0.0483351	-0.272299	1.76093	1.76093	2.31172	0	1.82966	no
AT1G47490	0.0119275	0.0119275	0.010121	0.00851493	0.00851493	0.0122202	0.00529728	-103.9	1.76427	1.76427	1.8356	0	0.236947	no
AT3G11964	0.0118954	0.0118954	0.00797497	0.0307775	0.0733025	0.0733025	0.00659234	-93.402	1.76545	1.76545	1.9391	0	0.576857	no
AT3G11650	0.0118805	0.0118805	0.0072808	0.00488782	0.00488782	0.00488782	0.014647	-57.5805	1.76599	1.76599	1.97865	0	0.706428	no
AT5G61830	0.0118636	0.0118636	0.00866313	0.00595884	0.00595884	0.00595884	0.0345658	-16.3664	1.76661	1.76661	1.90315	0	0.453586	no
AT4G10590	0.0118178	0.0118178	0.00943379	0.00672539	0.0105052	0.0105052	0.0124754	-62.7853	1.76829	1.76829	1.86614	0	0.325057	no
AT4G10570	0.0117382	0.0117382	0.00453949	0.00638582	0.00638582	0.00638582	0.0318007	-20.3684	1.77122	1.77122	2.18382	0	1.37061	no
AT3G10390	0.0116984	0.0116984	0.00603072	0.0122536	0.0122536	0.0122536	0.052674	3.85392	1.7727	1.7727	2.06046	0	0.955912	no
AT1G07640	0.0116248	0.0116248	0.00804963	0.00910521	0.00910521	0.00910521	0.0156562	-54.3822	1.77544	1.77544	1.93505	0	0.53021	no
AT1G03610	0.0115966	0.0115966	0.0082181	0.0116875	0.0116875	0.0116875	0.00903294	-80.7818	1.77649	1.77649	1.92605	0	0.496831	Yes
AT4G35580	0.011387	0.011387	0.00278417	0.0093414	0.075	0.0093414	0.00996725	-70.9387	1.78442	1.78442	2.39613	0	2.03206	no
AT3G03750	0.0113445	0.0113445	0.007045	0.00462394	0.00462394	0.00462394	0.0309381	-21.6885	1.78604	1.78604	1.99294	0	0.687323	Yes
AT1G25280	0.0112389	0.0112389	0.00955722	0.00694277	0.0140822	0.0140822	0.0046642	-110.01	1.7901	1.7901	1.86049	0	0.233833	no
AT1G20930	0.011189	0.011189	0.00414655	0.0154493	0.0154493	0.001	0.0176298	-46.1853	1.79204	1.79204	2.22314	0	1.43209	no
AT1G22970	0.0111423	0.0111423	0.00511575	0.00966436	0.075	0.075	0.0199439	-40.2653	1.79385	1.79385	2.13192	0	1.12303	no
AT5G67250	0.011021	0.011021	0.00736074	0.0117867	0.017232	0.0117867	0.0069287	-91.0133	1.79861	1.79861	1.9739	0	0.582328	no
AT4G38620	0.0110071	0.0110071	0.00761568	0.00940807	0.0368143	0.00940807	0.0172946	-47.1068	1.79915	1.79915	1.95912	0	0.53139	Yes
AT3G09670	0.0109941	0.0109941	0.0040525	0.0117577	0.075	0.075	0.0364063	-11.378	1.79967	1.79967	2.2331	0	1.43985	no
AT1G61240	0.0109377	0.0109377	0.00401009	0	0	0	0.0560993	4.49323	1.8019	1.8019	2.23767	0	1.4476	no
AT5G67385	0.0108709	0.0108709	0.00767207	0.00695818	0.00695818	0.00695818	0.0371753	-12.8729	1.80456	1.80456	1.95591	0	0.502782	no
AT5G20540	0.0108699	0.0108699	0.00305676	0.0146854	0.0146854	0.0146854	0.04727	-1.34184	1.8046	1.8046	2.35556	0	1.83026	no
AT1G06850	0.0108694	0.0108694	0.00803938	0.00306413	0.00306413	0.00306413	0.0110252	-71.2153	1.80462	1.80462	1.9356	0	0.435117	no
AT3G57965	0.010815	0.010815	0.00608798	0	0	0	0.0146915	-59.8197	1.8068	1.8068	2.05635	0	0.829004	no
AT1G20100	0.0108123	0.0108123	0.00753655	0.00831221	0.00831221	0.00831221	0.010139	-75.2372	1.80691	1.80691	1.96365	0	0.520702	no
AT5G20190	0.0108008	0.0108008	0.00363198	0.00448129	0.0116977	0.00448129	0.00763924	-83.707	1.80737	1.80737	2.28068	0	1.57231	no
AT5G61570	0.0106457	0.0106457	0.00620766	0	0	0	0.0348262	-18.391	1.81365	1.81365	2.0479	0	0.778151	no
AT3G62720	0.0105501	0.0105501	0.00334877	0.0182189	0.00665981	0.0182189	0.0153779	-52.7449	1.81757	1.81757	2.31594	0	1.65555	no
AT5G50740	0.0105391	0.0105391	0.00546496	0.00227678	0.00611195	0.00611195	0.0117126	-65.8138	1.81802	1.81802	2.10324	0	0.947464	no
AT5G66320	0.0105087	0.0105087	0.00628865	0.00415946	0.00415946	0.00415946	0.0166762	-51.3527	1.81928	1.81928	2.04227	0	0.740758	no
AT1G11670	0.0104591	0.0104591	0.00297581	0.0142074	0.0142074	0.00177819	0.00931739	-76.7952	1.82133	1.82133	2.36722	0	1.81341	no
AT3G55320	0.0103652	0.0103652	0.00710141	0.0112346	0.0364188	0.0364188	0.0157608	-51.5644	1.82525	1.82525	1.98948	0	0.545565	no
AT3G15095	0.0103463	0.0103463	0.0044874	0.001	0.00765648	0.00765648	0.0141105	-56.8735	1.82604	1.82604	2.18883	0	1.20516	no
AT5G58230	0.010304	0.010304	0.00884673	0.00718606	0.016222	0.016222	0.00711184	-89.7611	1.82782	1.82782	1.89404	0	0.219984	no
AT5G11700	0.0102538	0.0102538	0.00756889	0.0216346	0.0216346	0.0216346	0.00889849	-81.5016	1.82994	1.82994	1.96179	0	0.438007	no
AT2G46510	0.0102205	0.0102205	0.00298024	0.00447638	0.0179508	0.00447638	0.0254983	-28.4723	1.83136	1.83136	2.36657	0	1.77796	no
AT3G08670	0.0102005	0.0102005	0.00743853	0.00262723	0.00262723	0.00262723	0.00948335	-78.4461	1.8322	1.8322	1.96934	0	0.455549	no
AT5G10020	0.0101605	0.0101605	0.00324101	0.00854983	0.0187278	0.00854983	0.0296632	-21.21	1.83391	1.83391	2.33014	0	1.64845	no
AT4G11100	0.0101421	0.0101421	0.0072126	0.0208263	0.00515426	0.00515426	0.0145234	-55.4891	1.8347	1.8347	1.98273	0	0.49176	no
AT3G60410	0.00999026	0.00999026	0.00196714	0.0109732	0.0295038	0.0109732	0.0214075	-36.866	1.84125	1.84125	2.54699	0	2.34442	no
AT1G12060	0.00992833	0.00992833	0.00302472	0	0	0	0.0548758	3.43481	1.84395	1.84395	2.36014	0	1.71475	no
AT1G09320	0.00975254	0.00975254	0.00434532	0.00473294	0.0115532	0.0115532	0.0278225	-24.285	1.85171	1.85171	2.2028	0	1.16632	no
AT3G54850	0.00969434	0.00969434	0.00679121	0.0102361	0.0201912	0.0201912	0.0142316	-56.4632	1.85431	1.85431	2.00888	0	0.513473	Yes
AT5G55510	0.00968964	0.00968964	0.00410286	0.00586362	0.00586362	0.00586362	0.0169237	-50.6457	1.85452	1.85452	2.22774	0	1.23981	no
AT4G32920	0.00967213	0.00967213	0.00694636	0.00788841	0.00788841	0.00788841	0.0153314	-55.3885	1.8553	1.8553	1.99907	0	0.477576	no
AT2G33610	0.00958737	0.00958737	0.00208395	0.00827467	0.00827467	0.001	0.0155272	-52.2812	1.85913	1.85913	2.52194	0	2.20182	no
AT5G15050	0.00951919	0.00951919	0.0030639	0.00990628	0.00990628	0.00990628	0.0260601	-27.426	1.86223	1.86223	2.35455	0	1.63547	no
AT5G42000	0.00951868	0.00951868	0.00550721	0.00859353	0.00859353	0.00859353	0.0116443	-68.5929	1.86225	1.86225	2.09989	0	0.78944	no
AT3G02065	0.00950217	0.00950217	0.00424798	0.00223329	0.0120194	0.0120194	0.0220733	-35.396	1.863	1.863	2.21264	0	1.16148	no
AT1G60670	0.00935294	0.00935294	0.00376691	0.0065156	0.0065156	0.0065156	0.0279045	-24.1437	1.86988	1.86988	2.26484	0	1.31204	no
AT1G03520	0.00933816	0.00933816	0.004451	0.00770247	0.00770247	0.00770247	0.0487686	0.156191	1.87056	1.87056	2.19237	0	1.06901	no
AT1G32640	0.00914863	0.00914863	0.00332805	0.0124618	0.075	0.0124618	0.0251492	-29.1339	1.87947	1.87947	2.31864	0	1.45888	no
AT2G23770	0.00911842	0.00911842	0.0045713	0.00348766	0.00793018	0.00793018	0.0163423	-49.8253	1.88091	1.88091	2.18079	0	0.996179	Yes
AT3G28430	0.00911789	0.00911789	0.0044582	0.00523694	0.00523694	0.00523694	0.0242228	-33.4338	1.88093	1.88093	2.19167	0	1.03224	no
AT2G32610	0.00895175	0.00895175	0.00509452	0	0	0	0.0528201	1.60214	1.88892	1.88892	2.13372	0	0.813223	no
AT3G23730	0.00888758	0.00888758	0.00388821	0	0	0	0.0188544	-47.8448	1.89204	1.89204	2.25108	0	1.19269	no
AT3G58850	0.00880558	0.00880558	0.00647143	0.00600024	0.00600024	0.00600024	0.0354574	-15.144	1.89607	1.89607	2.02982	0	0.444333	no
AT2G20310	0.00877625	0.00877625	0.00304384	0.00731808	0.075	0.075	0.0457324	-0.430856	1.89752	1.89752	2.3574	0	1.52771	no
AT1G71020	0.0087488	0.0087488	0.00541795	0.0134369	0.0134369	0.0134369	0.0180811	-47.4704	1.89888	1.89888	2.10699	0	0.691337	no
AT5G39250	0.00866276	0.00866276	0.00544952	0	0	0	0.0265022	-31.5018	1.90317	1.90317	2.10447	0	0.668696	no
AT3G55240	0.00862256	0.00862256	0.00513322	0	0	0	0.0228006	-38.7229	1.90519	1.90519	2.13044	0	0.748253	no
AT1G56290	0.00857213	0.00857213	0.00556795	0.0057182	0.0186782	0.0186782	0.0110408	-68.6489	1.90774	1.90774	2.09513	0	0.622508	no
AT1G75335	0.0084736	0.0084736	0.00201477	0.0184487	0.0184487	0.0184487	0.0194089	-41.5705	1.91276	1.91276	2.5366	0	2.07236	no
AT1G80245	0.00836871	0.00836871	0.00274764	0.00254086	0.0103074	0.0103074	0.0275234	-24.8039	1.91817	1.91817	2.40187	0	1.60681	no
AT2G33435	0.00836164	0.00836164	0.00693319	0.00542495	0.0139801	0.0139801	0.00571655	-100.244	1.91853	1.91853	1.99989	0	0.270266	no
AT3G14310	0.00811349	0.00811349	0.00318741	0.00968095	0.00968095	0.00273303	0.00367334	-121.473	1.93162	1.93162	2.33739	0	1.34794	no
AT1G80870	0.00807673	0.00807673	0.00469056	0.00887411	0.00887411	0.00887411	0.0319966	-20.0736	1.93359	1.93359	2.1696	0	0.784012	no
AT2G18790	0.00797696	0.00797696	0.00423882	0.0142596	0.050469	0.050469	0.0328897	-16.2539	1.93899	1.93899	2.21358	0	0.912176	no
AT3G07760	0.00786425	0.00786425	0.00569808	0.00545107	0.00545107	0.00545107	0.0125355	-65.0528	1.94517	1.94517	2.0851	0	0.464834	no
AT5G44230	0.00786401	0.00786401	0.00168237	0.00847311	0.00847311	0.00847311	0.0376631	-12.2473	1.94518	1.94518	2.6149	0	2.22477	no
AT5G47550	0.00784973	0.00784973	0.00156744	0.0250057	0.0250057	0.001	0.0149945	-53.9568	1.94597	1.94597	2.64563	0	2.32423	no
AT2G22840	0.00777146	0.00777146	0.00220226	0	0	0	0.029953	-25.6264	1.95032	1.95032	2.49796	0	1.8192	no
AT3G07430	0.0077657	0.0077657	0.00143025	0.0428514	0.0219051	0.001	0.00805458	-81.1658	1.95064	1.95064	2.68541	0	2.44085	no
AT4G38950	0.0077181	0.0077181	0.00609653	0.00718708	0.00718708	0.00718708	0.0105315	-73.4142	1.95332	1.95332	2.05574	0	0.340256	no
AT1G03160	0.00755033	0.00755033	0.00506754	0	0	0	0.0237933	-36.6772	1.96286	1.96286	2.13603	0	0.575253	no
AT5G12860	0.00751322	0.00751322	0.00323944	0.0164539	0.0164539	0.001	0.00783823	-85.093	1.965	1.965	2.33036	0	1.21369	no
AT2G46370	0.00741803	0.00741803	0.00500957	0.00679319	0.0120781	0.0120781	0.00624237	-96.0203	1.97054	1.97054	2.14102	0	0.566348	no
AT1G80010	0.00738926	0.00738926	0.00301848	0.0033477	0.0234398	0.0234398	0.0394225	-7.55737	1.97222	1.97222	2.36104	0	1.29161	no
AT5G24830	0.0073387	0.0073387	0.0027451	0	0	0	0.0384129	-13.6858	1.97521	1.97521	2.40227	0	1.41866	no
AT2G46180	0.00729842	0.00729842	0.00416732	0.00159501	0.00407134	0.00407134	0.00713842	-89.582	1.9776	1.9776	2.22097	0	0.808463	no
AT1G10780	0.00728348	0.00728348	0.00143526	0	0	0	0.059711	7.48806	1.97849	1.97849	2.6839	0	2.34332	no
AT1G06730	0.00722488	0.00722488	0.00279427	0.00947586	0.00947586	0.00947586	0.0260296	-29.9807	1.98199	1.98199	2.39456	0	1.3705	no
AT3G59940	0.00717161	0.00717161	0.00567064	0.00396452	0.0159297	0.0159297	0.0125313	-62.5707	1.98521	1.98521	2.08719	0	0.338785	no
AT1G01610	0.00706643	0.00706643	0.00557124	0.004449	0.004449	0.004449	0.0121564	-66.5269	1.99163	1.99163	2.09487	0	0.342984	no
AT1G12350	0.00705647	0.00705647	0.00432486	0.0058328	0.0058328	0.0058328	0.0175582	-48.8789	1.99224	1.99224	2.20485	0	0.706294	no
AT5G24570	0.00697419	0.00697419	0.00490609	0	0	0	0.0180882	-49.8363	1.99733	1.99733	2.15009	0	0.507454	no
AT1G72340	0.00696174	0.00696174	0.00480157	0.00100185	0.00605584	0.00605584	0.0102204	-72.3552	1.99811	1.99811	2.15944	0	0.535942	no
AT1G30590	0.00695745	0.00695745	0.00273993	0.00623175	0.00623175	0.00623175	0.018349	-46.7642	1.99838	1.99838	2.40309	0	1.34442	no
AT4G13070	0.00694375	0.00694375	0.00201084	0.00491273	0.0498761	0.0498761	0.0400042	-6.85428	1.99923	1.99923	2.53745	0	1.78792	no
AT3G61830	0.00692526	0.00692526	0.00296496	0	0	0	0.045905	-5.13315	2.00039	2.00039	2.36881	0	1.22386	no
AT5G23130	0.00691295	0.00691295	0.00241751	0	0	0	0.0309938	-23.9868	2.00116	2.00116	2.45746	0	1.51578	no
AT2G01480	0.00689134	0.00689134	0.00375029	0	0	0	0.0260976	-32.2402	2.00252	2.00252	2.26676	0	0.877784	no
AT5G50970	0.00688163	0.00688163	0.00277359	0	0	0	0.057548	5.71706	2.00313	2.00313	2.39778	0	1.311	no
AT2G34190	0.00685239	0.00685239	0.00427601	0	0	0	0.0250067	-34.2898	2.00498	2.00498	2.20979	0	0.680343	no
AT5G52640	0.00681578	0.00681578	0.00260214	0.00223022	0.00945779	0.00223022	0.0189039	-42.8359	2.00731	2.00731	2.42549	0	1.38918	no
AT5G64260	0.00680504	0.00680504	0.00401832	0.00342349	0.00763515	0.00763515	0.0141715	-56.6665	2.00799	2.00799	2.23678	0	0.760012	no
AT4G09990	0.00678855	0.00678855	0.00491	0	0	0	0.0343883	-18.9983	2.00905	2.00905	2.14974	0	0.467382	no
AT5G45600	0.00668511	0.00668511	0.00356446	0.00207525	0.00685983	0.00685983	0.00865666	-80.3258	2.01572	2.01572	2.28883	0	0.907267	no
AT2G30590	0.00651547	0.00651547	0.00544272	0.00234283	0.00693143	0.00693143	0.00484224	-108.212	2.02688	2.02688	2.10501	0	0.259541	no
AT2G15560	0.00644166	0.00644166	0.00193824	0.00794535	0.0212922	0.0212922	0.0281224	-23.7704	2.03183	2.03183	2.55342	0	1.73268	no
AT1G15570	0.00636214	0.00636214	0.00352929	0	0	0	0.0321661	-22.2049	2.03722	2.03722	2.29314	0	0.850132	no
AT4G20430	0.00634749	0.00634749	0.00252944	0	0	0	0.0562027	4.58157	2.03822	2.03822	2.4378	0	1.32737	no
AT5G04890	0.00633114	0.00633114	0.00266821	0.0123758	0.0123758	0.0123758	0.0349968	-15.7716	2.03934	2.03934	2.41461	0	1.24659	no
AT1G04390	0.00628624	0.00628624	0.00302726	0	0	0	0.0580695	6.15002	2.04243	2.04243	2.35978	0	1.05418	no
AT2G47490	0.00626964	0.00626964	0.00342246	0	0	0	0.0163694	-54.6287	2.04358	2.04358	2.30649	0	0.87335	no
AT1G77580	0.00616285	0.00616285	0.00173716	0	0	0	0.0499708	-1.05962	2.05104	2.05104	2.60099	0	1.82687	no
AT3G22790	0.00611427	0.00611427	0.00465589	0.00365692	0.00365692	0.00365692	0.0156261	-54.4747	2.05448	2.05448	2.17282	0	0.393124	no
AT3G48880	0.00603533	0.00603533	0.00333795	0.00529976	0.0109832	0.0109832	0.0145686	-55.3397	2.06012	2.06012	2.31735	0	0.854472	no
AT1G25500	0.00602608	0.00602608	0.00273156	0	0	0	0.0441716	-6.98078	2.06079	2.06079	2.40441	0	1.14149	no
AT2G29050	0.00601074	0.00601074	0.00400989	0	0	0	0.0336902	-19.9828	2.0619	2.0619	2.23769	0	0.583978	no
AT5G45560	0.00598412	0.00598412	0.00384651	0	0	0	0.031516	-23.1849	2.06382	2.06382	2.25576	0	0.637591	no
AT3G54610	0.0059056	0.0059056	0.00252052	0	0	0	0.0389467	-13.0234	2.06956	2.06956	2.43934	0	1.22836	no
AT4G14410	0.00571587	0.00571587	0.00461784	0.0023853	0.00741551	0.0023853	0.00808417	-83.61	2.08374	2.08374	2.17639	0	0.307753	no
AT4G02090	0.00563932	0.00563932	0.00341684	0	0	0	0.0476913	-3.30071	2.0896	2.0896	2.3072	0	0.722857	no
AT3G06450	0.00556024	0.00556024	0.00255853	0	0	0	0.0311379	-23.7643	2.09573	2.09573	2.43283	0	1.11983	no
AT5G35930	0.00538531	0.00538531	0.00319195	0	0	0	0.0422051	-9.16677	2.10961	2.10961	2.33677	0	0.754593	no
AT5G17900	0.00537578	0.00537578	0.00353664	0.00638926	0.0258109	0.0258109	0.0112756	-67.6388	2.11038	2.11038	2.29223	0	0.604094	no
AT4G36920	0.00534044	0.00534044	0.00279634	0	0	0	0.0144483	-60.6212	2.11325	2.11325	2.39424	0	0.93342	no
AT3G05290	0.00532899	0.00532899	0.00317344	0.00260719	0.0173184	0.00260719	0.0166279	-48.9936	2.11418	2.11418	2.3393	0	0.747817	no
AT1G12330	0.00531823	0.00531823	0.00131453	0	0	0	0.0439021	-7.2745	2.11506	2.11506	2.72205	0	2.01639	no
AT1G03780	0.00530029	0.00530029	0.00296126	0	0	0	0.0512115	0.117564	2.11653	2.11653	2.36935	0	0.839856	no
AT2G33500	0.00528432	0.00528432	0.00225151	0	0	0	0.0398721	-11.8963	2.11784	2.11784	2.48835	0	1.23083	no
AT1G43710	0.00524221	0.00524221	0.0034099	0.001	0.00464537	0.00464537	0.00492654	-107.383	2.12131	2.12131	2.30808	0	0.620445	no
AT1G14970	0.00506185	0.00506185	0.00250405	0	0	0	0.0489291	-2.07084	2.13652	2.13652	2.44218	0	1.0154	no
AT1G06580	0.00503121	0.00503121	0.00308007	0	0	0	0.0476059	-3.38675	2.13915	2.13915	2.35226	0	0.707942	no
AT3G01920	0.00499348	0.00499348	0.00257104	0	0	0	0.0572603	5.47647	2.14242	2.14242	2.43072	0	0.957695	no
AT1G20270	0.00493739	0.00493739	0.00108895	0	0	0	0.0460964	-4.93348	2.14733	2.14733	2.80382	0	2.1808	no
AT3G49680	0.00488419	0.00488419	0.0028749	0.00952869	0.00952869	0.001	0.00688185	-91.339	2.15203	2.15203	2.3822	0	0.764606	no
AT5G56040	0.00488069	0.00488069	0.00107144	0	0	0	0.049964	-1.06614	2.15234	2.15234	2.81086	0	2.18754	no
AT3G07220	0.00480228	0.00480228	0.00366123	0.00492857	0.00492857	0.00492857	0.0144487	-58.235	2.15938	2.15938	2.2772	0	0.391393	no
AT1G01490	0.00478523	0.00478523	0.00192658	0.00159938	0.0222957	0.00159938	0.0054852	-102.227	2.16092	2.16092	2.55604	0	1.31255	no
AT5G53880	0.00478509	0.00478509	0.0036883	0.0055408	0.0055408	0.0055408	0.00795278	-86.8949	2.16093	2.16093	2.274	0	0.375592	no
AT5G47790	0.00474805	0.00474805	0.00260042	0	0	0	0.0296475	-26.1186	2.16431	2.16431	2.42578	0	0.868591	no
AT1G01770	0.0047212	0.0047212	0.00208597	0	0	0	0.0409774	-10.5838	2.16677	2.16677	2.52152	0	1.17843	no
AT4G27430	0.00470018	0.00470018	0.00376595	0	0	0	0.00955195	-80.4849	2.16871	2.16871	2.26495	0	0.3197	no
AT4G39560	0.00469887	0.00469887	0.00295222	0	0	0	0.0578307	5.95228	2.16883	2.16883	2.37068	0	0.670513	no
AT3G14910	0.00462523	0.00462523	0.00290663	0	0	0	0.0179989	-50.0739	2.17569	2.17569	2.37743	0	0.670175	no
AT2G02080	0.00461077	0.00461077	0.00159436	0	0	0	0.051334	0.232243	2.17705	2.17705	2.63824	0	1.53203	no
AT5G05820	0.00459028	0.00459028	0.00188021	0	0	0	0.0319807	-22.4824	2.17899	2.17899	2.56662	0	1.28769	no
AT3G60440	0.00458541	0.00458541	0.00333177	0.005877	0.005877	0.005877	0.0158611	-53.7581	2.17945	2.17945	2.31815	0	0.46076	no
AT4G15260	0.00452022	0.00452022	0.00209351	0.00667826	0.0535429	0.0535429	0.0193845	-41.6308	2.18567	2.18567	2.51995	0	1.11047	no
AT3G49420	0.00451716	0.00451716	0.00174636	0	0	0	0.0458566	-5.18373	2.18596	2.18596	2.59869	0	1.37107	no
AT1G77000	0.00449963	0.00449963	0.00252956	0	0	0	0.0428789	-8.40644	2.18765	2.18765	2.43778	0	0.830922	no
AT4G32610	0.004491	0.004491	0.00166488	0.00689419	0.0590038	0.0590038	0.0126059	-62.2856	2.18848	2.18848	2.61944	0	1.43162	no
AT2G45950	0.00443303	0.00443303	0.00271986	0	0	0	0.0179681	-50.1561	2.19412	2.19412	2.40628	0	0.70476	no
AT5G45300	0.00433624	0.00433624	0.00233958	0	0	0	0.0353061	-17.734	2.20371	2.20371	2.47169	0	0.890193	no
AT1G76580	0.00431578	0.00431578	0.00202137	0	0	0	0.0304916	-24.7711	2.20577	2.20577	2.53518	0	1.09429	no
AT1G60790	0.00431471	0.00431471	0.00247892	0	0	0	0.0489439	-2.05635	2.20587	2.20587	2.44656	0	0.799551	no
AT2G24755	0.00430578	0.00430578	0.00305554	0	0	0	0.0190307	-47.398	2.20677	2.20677	2.35574	0	0.494847	no
AT2G04160	0.00425529	0.00425529	0.00301639	0.00778799	0.00778799	0.00778799	0.0133172	-62.1493	2.2119	2.2119	2.36134	0	0.496437	no
AT3G53850	0.00425354	0.00425354	0.00258903	0	0	0	0.0470215	-3.97971	2.21207	2.21207	2.42769	0	0.716254	no
AT4G39838	0.00415525	0.00415525	0.00176379	0.00356878	0.0099523	0.0099523	0.0187748	-43.1649	2.22223	2.22223	2.59438	0	1.23626	no
AT2G04240	0.00414959	0.00414959	0.00224268	0	0	0	0.0345505	-18.7724	2.22282	2.22282	2.49006	0	0.887745	no
AT4G12400	0.00414844	0.00414844	0.00289406	0	0	0	0.0244905	-35.2911	2.22294	2.22294	2.37932	0	0.519471	no
AT4G27610	0.00411541	0.00411541	0.00259386	0	0	0	0.0352409	-17.8227	2.22641	2.22641	2.42688	0	0.665936	no
AT5G45260	0.0040969	0.0040969	0.002924	0	0	0	0.0210652	-42.5228	2.22837	2.22837	2.37485	0	0.486589	no
AT4G20170	0.00394975	0.00394975	0.00162426	0	0	0	0.0532271	1.97051	2.24426	2.24426	2.63017	0	1.28198	no
AT3G28050	0.00394681	0.00394681	0.00115845	0	0	0	0.0453721	-5.69366	2.24458	2.24458	2.77695	0	1.76849	no
AT4G25770	0.00392862	0.00392862	0.00194323	0	0	0	0.0544199	3.03431	2.24659	2.24659	2.5523	0	1.01556	no
AT5G67610	0.00385369	0.00385369	0.00245347	0	0	0	0.038496	-13.5821	2.25495	2.25495	2.45104	0	0.651417	no
AT4G32480	0.00381702	0.00381702	0.00127098	0	0	0	0.0465505	-4.46288	2.2591	2.2591	2.73669	0	1.58651	no
AT2G41250	0.00381148	0.00381148	0.00198739	0	0	0	0.0313726	-23.4038	2.25973	2.25973	2.54254	0	0.939481	no
AT2G34790	0.00380607	0.00380607	0.00262575	0	0	0	0.0336871	-19.9872	2.26035	2.26035	2.42157	0	0.535576	no
AT1G12250	0.00377065	0.00377065	0.00191326	0	0	0	0.0448756	-6.22173	2.26441	2.26441	2.55905	0	0.978778	no
AT5G20490	0.00375133	0.00375133	0.00264659	0.00416427	0.00416427	0.00416427	0.0040669	-119.086	2.26664	2.26664	2.41814	0	0.503268	no
AT3G50920	0.00364854	0.00364854	0.00208256	0	0	0	0.0417072	-9.73635	2.27871	2.27871	2.52223	0	0.808964	no
AT4G30240	0.00364024	0.00364024	0.00205407	0	0	0	0.0291697	-26.8984	2.2797	2.2797	2.52821	0	0.825545	no
AT3G20820	0.00358528	0.00358528	0.00162191	0	0	0	0.031501	-23.2077	2.2863	2.2863	2.6308	0	1.14439	no
AT5G52882	0.00357711	0.00357711	0.00233804	0	0	0	0.016244	-54.9978	2.28729	2.28729	2.47197	0	0.613493	no
AT3G05230	0.00356782	0.00356782	0.00140195	0	0	0	0.0488303	-2.16784	2.28842	2.28842	2.69409	0	1.34761	no
AT5G42030	0.00356417	0.00356417	0.00136852	0	0	0	0.0600016	7.72108	2.28887	2.28887	2.70457	0	1.38095	no
AT5G60450	0.00355123	0.00355123	0.00164478	0	0	0	0.0159595	-55.8461	2.29045	2.29045	2.62472	0	1.11042	no
AT2G15290	0.00353396	0.00353396	0.00214365	0.0130127	0.00314644	0.00314644	0.00468762	-109.769	2.29256	2.29256	2.50967	0	0.721212	no
AT2G18860	0.00351017	0.00351017	0.00177099	0	0	0	0.0573346	5.53873	2.2955	2.2955	2.59261	0	0.986989	no
AT1G71010	0.00350162	0.00350162	0.00173984	0.00644147	0.00644147	0.00644147	0.00858317	-80.735	2.29656	2.29656	2.60032	0	1.00907	no
AT3G51550	0.00349952	0.00349952	0.00267327	0.00422694	0.00422694	0.00422694	0.00539846	-105.49	2.29682	2.29682	2.41378	0	0.388554	no
AT3G61140	0.00348258	0.00348258	0.00245755	0	0	0	0.0152791	-57.9375	2.29892	2.29892	2.45032	0	0.502937	no
AT3G13340	0.00347938	0.00347938	0.00192604	0	0	0	0.0119532	-69.7207	2.29932	2.29932	2.55616	0	0.853197	no
AT2G30280	0.00346091	0.00346091	0.00182798	0	0	0	0.04487	-6.22774	2.30164	2.30164	2.57885	0	0.9209	no
AT5G08440	0.0034572	0.0034572	0.00189061	0	0	0	0.0517036	0.576617	2.3021	2.3021	2.56422	0	0.870749	no
AT1G23970	0.00336103	0.00336103	0.00225496	0	0	0	0.0246207	-35.0365	2.31435	2.31435	2.48769	0	0.5758	no
AT1G21660	0.00333149	0.00333149	0.00238699	0	0	0	0.0187377	-48.143	2.31819	2.31819	2.46298	0	0.480975	no
AT1G70780	0.0033123	0.0033123	0.00216787	0	0	0	0.0149391	-59.0177	2.3207	2.3207	2.50479	0	0.611556	no
AT2G20050	0.00326231	0.00326231	0.00169297	0	0	0	0.0247754	-34.7358	2.3273	2.3273	2.61218	0	0.946338	no
AT1G07670	0.00321927	0.00321927	0.0012909	0	0	0	0.0164656	-54.3475	2.33307	2.33307	2.72993	0	1.31836	no
AT1G27840	0.00314768	0.00314768	0.0011773	0	0	0	0.0358903	-16.9463	2.34284	2.34284	2.76994	0	1.41881	no
AT5G11380	0.00314021	0.00314021	0.00173281	0	0	0	0.0187868	-48.0172	2.34387	2.34387	2.60207	0	0.857742	no
AT3G18270	0.00313807	0.00313807	0.00173889	0	0	0	0.0306403	-24.5375	2.34416	2.34416	2.60055	0	0.851714	no
AT1G50600	0.00312855	0.00312855	0.00120772	0	0	0	0.0186789	-48.2938	2.34548	2.34548	2.75886	0	1.37321	no
AT1G73470	0.00308199	0.00308199	0.00114181	0	0	0	0.0575442	5.71385	2.35199	2.35199	2.78323	0	1.43254	no
AT1G01240	0.00296901	0.00296901	0.00113192	0	0	0	0.0609617	8.48307	2.36821	2.36821	2.78701	0	1.39121	no
AT5G50780	0.00294266	0.00294266	0.00127867	0	0	0	0.0363437	-16.3436	2.37209	2.37209	2.73407	0	1.20247	no
AT5G25520	0.00289547	0.00289547	0.00186529	0.001	0.0106413	0.0106413	0.0151953	-53.3181	2.37911	2.37911	2.57008	0	0.634395	no
AT5G16210	0.00289187	0.00289187	0.00209473	0	0	0	0.020833	-43.0549	2.37965	2.37965	2.5197	0	0.465236	no
AT4G04020	0.00283182	0.00283182	0.00151166	0	0	0	0.0146987	-59.7964	2.38876	2.38876	2.66137	0	0.905595	no
AT5G09890	0.00278624	0.00278624	0.00209374	0	0	0	0.0115484	-71.3745	2.39581	2.39581	2.5199	0	0.412234	no
AT1G30970	0.00276602	0.00276602	0.00150517	0	0	0	0.0175174	-51.3754	2.39897	2.39897	2.66324	0	0.877888	no
AT1G05520	0.00264757	0.00264757	0.00173811	0	0	0	0.0159267	-55.9448	2.41798	2.41798	2.60075	0	0.607148	no
AT1G12970	0.00254794	0.00254794	0.00169828	0	0	0	0.0203768	-44.1177	2.43464	2.43464	2.61082	0	0.58526	Yes
AT4G35780	0.00253914	0.00253914	0.00157887	0	0	0	0.0295479	-26.2801	2.43614	2.43614	2.64248	0	0.68545	no
AT5G17880	0.00248147	0.00248147	0.00162404	0	0	0	0.0330349	-20.9255	2.44612	2.44612	2.63023	0	0.611609	no
AT2G28080	0.00246504	0.00246504	0.00175999	0	0	0	0.0174603	-51.5321	2.449	2.449	2.59532	0	0.486047	no
AT3G29760	0.00236384	0.00236384	0.000976085	0	0	0	0.0452201	-5.85468	2.46721	2.46721	2.85134	0	1.27605	no
AT1G28960	0.00231435	0.00231435	0.00127705	0	0	0	0.0267387	-31.0753	2.4764	2.4764	2.73462	0	0.857792	no
AT5G18610	0.00227575	0.00227575	0.00096292	0	0	0	0.0250478	-34.2109	2.4837	2.4837	2.85724	0	1.24086	no
AT1G09660	0.00224498	0.00224498	0.0014059	0	0	0	0.0149993	-58.8245	2.48961	2.48961	2.69287	0	0.675214	no
AT2G16950	0.00209253	0.00209253	0.00124193	0	0	0	0.00795812	-89.2474	2.52015	2.52015	2.74673	0	0.752661	no
AT1G05180	0.00201774	0.00201774	0.00127405	0	0	0	0.0256802	-33.014	2.53596	2.53596	2.73564	0	0.663319	no
AT3G03740	0.00198648	0.00198648	0.00120345	0	0	0	0.0248631	-34.5663	2.54274	2.54274	2.7604	0	0.723041	no
AT3G61470	0.00198446	0.00198446	0.00108362	0	0	0	0.0101955	-77.3554	2.54318	2.54318	2.80595	0	0.872893	no
AT2G18160	0.00196067	0.00196067	0.0013029	0	0	0	0.0101742	-77.4556	2.54842	2.54842	2.72592	0	0.589623	no
AT1G69490	0.00193938	0.00193938	0.00109359	0	0	0	0.0360223	-16.77	2.55316	2.55316	2.80197	0	0.826515	no
AT5G17840	0.00193235	0.00193235	0.00118663	0	0	0	0.0126539	-66.9865	2.55474	2.55474	2.76651	0	0.703493	no
AT1G35470	0.00177958	0.00177958	0.00107964	0	0	0	0.0176646	-50.9738	2.59051	2.59051	2.80755	0	0.720983	no
AT2G35940	0.00176728	0.00176728	0.00111718	0	0	0	0.0152722	-57.9591	2.59352	2.59352	2.7927	0	0.661675	no
AT3G48730	0.00175825	0.00175825	0.00107675	0	0	0	0.0168006	-53.3807	2.59574	2.59574	2.80871	0	0.707464	no
AT5G16280	0.00175724	0.00175724	0.00101746	0	0	0	0.0176647	-50.9735	2.596	2.596	2.83331	0	0.788337	no
AT4G32590	0.00165208	0.00165208	0.00109262	0	0	0	0.0156783	-56.6993	2.62279	2.62279	2.80235	0	0.596491	no
AT5G35630	0.00162921	0.00162921	0.00103847	0	0	0	0.0062196	-101.079	2.62885	2.62885	2.82443	0	0.649717	no
AT2G33630	0.00152703	0.00152703	0.00103328	0	0	0	0.00670211	-97.4924	2.65698	2.65698	2.82661	0	0.563507	no
AT5G35480	0.028558	0.028558	0.041357	0.0160484	0.0160484	0.0160484	0.0202782	-41.9656	1.3851	1.3851	1.22428	0	-0.534239	no
AT4G33050	0.0283966	0.0283966	0.0777763	0.0141565	0.0141565	0.0486774	0.00501862	-106.494	1.38756	1.38756	0.949978	0	-1.45361	Yes
AT1G27770	0.0279952	0.0279952	0.072974	0.0219623	0.0219623	0.075	0.00664555	-93.0161	1.39374	1.39374	0.977657	0	-1.3822	Yes
AT2G47060	0.0265508	0.0265508	0.0324668	0.0161729	0.0129893	0.0161729	0.00192588	-152.467	1.41675	1.41675	1.32939	0	-0.29021	Yes
AT5G18150	0.0244358	0.0244358	0.0311059	0.0289232	0.0289232	0.0289232	0.0099431	-76.1738	1.4528	1.4528	1.34798	0	-0.348193	Yes
AT5G48540	0.0234975	0.0234975	0.0288718	0.0139388	0.0162896	0.0139388	0.000866231	-190.819	1.4698	1.4698	1.38035	0	-0.297156	Yes
AT2G19930	0.0230831	0.0230831	0.0503903	0.075	0.075	0.075	0.059732	9.88974	1.47753	1.47753	1.13848	0	-1.12631	no
AT1G02820	0.0229715	0.0229715	0.0326764	0.00670579	0.00670579	0.00670579	0.00814981	-85.7202	1.47964	1.47964	1.32659	0	-0.508401	no
AT3G12740	0.0221768	0.0221768	0.0258786	0.0117111	0.0117111	0.0117111	0.00276414	-137.621	1.49493	1.49493	1.42788	0	-0.22271	Yes
AT3G12750	0.0217729	0.0217729	0.0330346	0.0193453	0.0193453	0.0193453	0.0306801	-22.0905	1.50291	1.50291	1.32186	0	-0.601447	no
AT1G49740	0.0188824	0.0188824	0.0261057	0.0161504	0.0161504	0.0344838	0.0300143	-20.6452	1.56477	1.56477	1.42409	0	-0.467325	no
AT2G23450	0.0184084	0.0184084	0.0247517	0.0148742	0.0369159	0.0369159	0.0124201	-62.9983	1.57581	1.57581	1.44722	0	-0.427159	Yes
AT5G18290	0.0183871	0.0183871	0.0284218	0.0255213	0.0203253	0.0203253	0.0138548	-57.7514	1.57631	1.57631	1.38717	0	-0.628309	Yes
AT2G01150	0.0181965	0.0181965	0.0330396	0.0406817	0.0564838	0.0406817	0.0216613	-36.3003	1.58084	1.58084	1.32179	0	-0.860534	no
AT4G27690	0.0181921	0.0181921	0.0264567	0.0148585	0.0148585	0.0148585	0.0187844	-45.6387	1.58094	1.58094	1.41829	0	-0.540318	no
AT4G39675	0.0178897	0.0178897	0.0249077	0.00818595	0.00818595	0.00818595	0.00723801	-91.4153	1.58822	1.58822	1.44449	0	-0.477457	no
AT1G11310	0.0178655	0.0178655	0.0401893	0.0131174	0.0131174	0.033052	0.00330135	-126.598	1.58881	1.58881	1.23671	0	-1.16964	Yes
AT1G18880	0.0176752	0.0176752	0.0762725	0.0120813	0.0120813	0.0541746	0.00970335	-74.847	1.59346	1.59346	0.958458	0	-2.10943	no
AT2G35960	0.0174994	0.0174994	0.0240274	0.0172043	0.0172043	0.0172043	0.0440883	-4.68663	1.5978	1.5978	1.46012	0	-0.45737	no
AT1G65490	0.0172913	0.0172913	0.0259809	0.0044124	0.00682887	0.00682887	0.00275862	-135.219	1.603	1.603	1.42617	0	-0.587403	Yes
AT1G06380	0.0171961	0.0171961	0.0447532	0.0162664	0.075	0.075	0.0339211	-14.7718	1.6054	1.6054	1.19	0	-1.37991	no
AT2G16900	0.0170497	0.0170497	0.0245539	0.0147532	0.0147532	0.0147532	0.013148	-62.7631	1.60911	1.60911	1.4507	0	-0.526208	no
AT5G60800	0.0167912	0.0167912	0.0329859	0.0396451	0.013292	0.0396451	0.00695634	-90.8222	1.61574	1.61574	1.3225	0	-0.974145	no
AT3G56290	0.0167649	0.0167649	0.0207567	0.00875036	0.00875036	0.00875036	0.00561781	-103.579	1.61642	1.61642	1.52367	0	-0.308131	no
AT1G19380	0.0165978	0.0165978	0.020705	0.00778232	0.00778232	0.00778232	0.00208839	-151.077	1.62078	1.62078	1.52475	0	-0.31899	Yes
AT1G55265	0.0164803	0.0164803	0.0825931	0.0121588	0.0121588	0.075	0.0140048	-57.2344	1.62386	1.62386	0.923882	0	-2.32528	no
AT3G26910	0.0158751	0.0158751	0.0518988	0.0121551	0.0121551	0.075	0.0162445	-50.1134	1.64011	1.64011	1.12567	0	-1.70894	Yes
AT2G41630	0.0158647	0.0158647	0.024011	0.075	0.075	0.075	0.0180992	-47.4224	1.64039	1.64039	1.46042	0	-0.597877	no
AT2G46330	0.0156657	0.0156657	0.0433604	0.0077577	0.0077577	0.0313133	0.00723494	-88.9373	1.64588	1.64588	1.20373	0	-1.46877	no
AT5G24150	0.0155525	0.0155525	0.0227004	0.012971	0.012971	0.012971	0.0281431	-26.2335	1.64903	1.64903	1.48479	0	-0.545571	no
AT5G12880	0.0155201	0.0155201	0.0191713	0.0118052	0.0118052	0.0118052	0.0182873	-46.926	1.64993	1.64993	1.55817	0	-0.304804	Yes
AT5G13210	0.0154936	0.0154936	0.0358231	0.075	0.075	0.075	0.0542032	5.22763	1.65067	1.65067	1.28666	0	-1.20922	Yes
AT1G36990	0.0154895	0.0154895	0.0206792	0.0239676	0.0634808	0.0634808	0.0101502	-72.6861	1.65079	1.65079	1.52529	0	-0.416891	no
AT3G25600	0.0152408	0.0152408	0.0613793	0.0149046	0.0149046	0.075	0.00688655	-91.3062	1.65782	1.65782	1.0528	0	-2.00981	Yes
AT3G10500	0.0152371	0.0152371	0.0182896	0.0165852	0.0165852	0.0165852	0.00758058	-89.1956	1.65792	1.65792	1.57862	0	-0.263429	Yes
AT5G35490	0.0151493	0.0151493	0.0270962	0.0234391	0.0234391	0.0234391	0.0493694	0.743917	1.66043	1.66043	1.40792	0	-0.838836	no
AT5G57015	0.0151284	0.0151284	0.0317632	0.0122204	0.0122204	0.036415	0.00665222	-90.3478	1.66103	1.66103	1.3389	0	-1.0701	Yes
AT2G01020	0.0150549	0.0150549	0.0351017	0.0157648	0.0343029	0.0343029	0.0230339	-33.3513	1.66315	1.66315	1.2955	0	-1.22131	no
AT3G19220	0.0147698	0.0147698	0.0276313	0.0241064	0.0126979	0.0241064	0.0181985	-44.6612	1.67145	1.67145	1.39942	0	-0.903656	no
AT3G55620	0.0146029	0.0146029	0.0223138	0.075	0.075	0.075	0.00711054	-92.2682	1.67639	1.67639	1.49225	0	-0.611678	no
AT5G57090	0.0145857	0.0145857	0.0235135	0.0107733	0.0107733	0.0107733	0.0114779	-69.2835	1.6769	1.6769	1.46951	0	-0.688938	no
AT1G62570	0.0144977	0.0144977	0.018393	0.0210693	0.0210693	0.0210693	0.0145051	-58.0479	1.67953	1.67953	1.57617	0	-0.343334	no
AT1G59860	0.0142869	0.0142869	0.0253084	0.00712016	0.00712016	0.00712016	0.0317722	-20.4116	1.68589	1.68589	1.43756	0	-0.824924	no
AT5G26751	0.0142507	0.0142507	0.0171999	0.00924073	0.00924073	0.00924073	0.00288498	-135.567	1.68699	1.68699	1.6053	0	-0.271373	Yes
AT4G17670	0.0140152	0.0140152	0.0208736	0.0210252	0.0210252	0.0210252	0.01972	-43.3055	1.69423	1.69423	1.52123	0	-0.574687	Yes
AT5G61210	0.0139287	0.0139287	0.0165445	0.0101613	0.0101613	0.0101613	0.00674813	-94.7791	1.69691	1.69691	1.62217	0	-0.248288	Yes
AT1G71170	0.0138372	0.0138372	0.0178907	0.00797101	0.014952	0.014952	0.00730782	-88.4562	1.69978	1.69978	1.5882	0	-0.370651	no
AT1G70610	0.0138015	0.0138015	0.0204656	0.0116093	0.0116093	0.0116093	0.0148694	-56.8572	1.7009	1.7009	1.5298	0	-0.568376	no
AT1G59730	0.0137891	0.0137891	0.0186006	0.00826087	0.00826087	0.00826087	0.0359067	-14.5395	1.70129	1.70129	1.5713	0	-0.431817	no
AT3G46940	0.0136182	0.0136182	0.0172925	0.0142083	0.0142083	0.0142083	0.00635949	-97.6264	1.70671	1.70671	1.60297	0	-0.344614	no
AT3G13650	0.0135212	0.0135212	0.0191595	0.0105704	0.0105704	0.0105704	0.0127219	-64.3443	1.70981	1.70981	1.55844	0	-0.502832	no
AT1G74380	0.0134449	0.0134449	0.0165325	0.00742263	0.00742263	0.00742263	0.00340829	-127.566	1.71227	1.71227	1.62249	0	-0.29825	no
AT2G36870	0.013423	0.013423	0.0450286	0.0120458	0.00607417	0.0338931	0.0106132	-67.9245	1.71298	1.71298	1.18734	0	-1.74613	no
AT3G08720	0.013352	0.013352	0.0603635	0.0132121	0.0132121	0.075	0.0128812	-61.2488	1.71528	1.71528	1.06005	0	-2.17662	Yes
AT2G13650	0.0132093	0.0132093	0.0206238	0.00646102	0.00646102	0.00646102	0.0130895	-62.977	1.71994	1.71994	1.52646	0	-0.642754	Yes
AT2G38940	0.0131754	0.0131754	0.023075	0.00100599	0.00883062	0.00883062	0.0174758	-46.6062	1.72106	1.72106	1.47768	0	-0.80848	no
AT3G25900	0.0130437	0.0130437	0.0216044	0.0124069	0.0124069	0.0124069	0.0146334	-57.6253	1.72542	1.72542	1.50628	0	-0.727969	no
AT2G22122	0.0129341	0.0129341	0.0172161	0.00826959	0.00826959	0.00826959	0.0267427	-28.6834	1.72909	1.72909	1.60489	0	-0.412577	no
AT3G59630	0.0128273	0.0128273	0.0212735	0.00879314	0.0366432	0.0366432	0.037142	-10.4177	1.73269	1.73269	1.51299	0	-0.729841	no
AT1G72130	0.012648	0.012648	0.0213985	0.00750011	0.0134045	0.0134045	0.0110444	-68.6334	1.7388	1.7388	1.51044	0	-0.758598	no
AT5G64240	0.0124014	0.0124014	0.0215084	0.00751627	0.00751627	0.00751627	0.0184704	-46.4479	1.74735	1.74735	1.50822	0	-0.794398	no
AT3G26980	0.012198	0.012198	0.0171187	0.00986186	0.00986186	0.00986186	0.0070591	-92.6167	1.75454	1.75454	1.60736	0	-0.488926	Yes
AT3G27010	0.01214	0.01214	0.0365334	0.00669862	0.00669862	0.0372924	0.010659	-67.7178	1.75661	1.75661	1.27814	0	-1.58944	Yes
AT5G17450	0.0120862	0.0120862	0.018017	0.0188452	0.0188452	0.0188452	0.0524633	3.66152	1.75854	1.75854	1.58514	0	-0.576002	no
AT5G52060	0.0119744	0.0119744	0.0139995	0.0136786	0.0136786	0.0136786	0.00639761	-97.3395	1.76257	1.76257	1.69471	0	-0.225423	no
AT5G05760	0.0119238	0.0119238	0.0187338	0.00410739	0.00822926	0.00822926	0.0144276	-55.8069	1.76441	1.76441	1.5682	0	-0.651806	no
AT3G59710	0.011911	0.011911	0.0169425	0.00696591	0.00696591	0.00696591	0.0239522	-33.973	1.76488	1.76488	1.61185	0	-0.508351	no
AT5G44110	0.0119048	0.0119048	0.01755	0.00801513	0.00801513	0.00801513	0.0126047	-64.7885	1.76511	1.76511	1.59655	0	-0.559934	no
AT1G69840	0.0113586	0.0113586	0.0153879	0.00895771	0.00895771	0.00895771	0.00474609	-111.673	1.7855	1.7855	1.65365	0	-0.438009	Yes
AT2G31090	0.0113379	0.0113379	0.0141302	0.00904063	0.00904063	0.013325	0.00259575	-138.139	1.78629	1.78629	1.69068	0	-0.317635	no
AT5G10050	0.0110583	0.0110583	0.0155918	0.00481833	0.00481833	0.00481833	0.0172198	-49.8132	1.79714	1.79714	1.64793	0	-0.495649	no
AT4G00530	0.0110074	0.0110074	0.0151648	0.00789495	0.00789495	0.00789495	0.043563	-5.26191	1.79914	1.79914	1.65999	0	-0.462251	no
AT2G26250	0.0110072	0.0110072	0.0197424	0.00583724	0.00583724	0.0120028	0.00437024	-113.134	1.79915	1.79915	1.54543	0	-0.842846	no
AT1G54150	0.0107776	0.0107776	0.0191845	0.0047978	0.0047978	0.0141368	0.0167247	-48.715	1.8083	1.8083	1.55787	0	-0.831911	no
AT1G19730	0.0107266	0.0107266	0.0193867	0.0171266	0.0171266	0.0171266	0.00982373	-76.7535	1.81036	1.81036	1.55332	0	-0.853881	no
AT4G37640	0.0106922	0.0106922	0.0144283	0.00761344	0.00761344	0.00761344	0.00754419	-89.4266	1.81176	1.81176	1.68161	0	-0.432344	Yes
AT3G22310	0.0106092	0.0106092	0.020021	0.0131067	0.0281954	0.0433674	0.00557978	-98.7862	1.81514	1.81514	1.53934	0	-0.916197	no
AT5G03390	0.0105451	0.0105451	0.026519	0.0401148	0.075	0.075	0.0162865	-49.9893	1.81777	1.81777	1.41727	0	-1.33045	Yes
AT2G18980	0.0105241	0.0105241	0.0143396	0	0	0	0.0104949	-75.9658	1.81864	1.81864	1.68429	0	-0.446305	no
AT1G51500	0.0104974	0.0104974	0.0216538	0.00891829	0.00891829	0.0218308	0.00899143	-78.5045	1.81974	1.81974	1.50529	0	-1.04459	no
AT3G63420	0.0101843	0.0101843	0.0135512	0	0	0	0.00730954	-93.328	1.83289	1.83289	1.70885	0	-0.412069	Yes
AT2G40020	0.010167	0.010167	0.0301212	0.00362165	0.00362165	0.0192373	0.023942	-31.4952	1.83363	1.83363	1.36195	0	-1.56689	no
AT5G28630	0.0101597	0.0101597	0.0212631	0.00649762	0.00649762	0.0153279	0.00881056	-79.4799	1.83394	1.83394	1.5132	0	-1.06549	Yes
AT4G22320	0.0100623	0.0100623	0.0256415	0.00716991	0.00716991	0.0250238	0.0153036	-52.9775	1.83813	1.83813	1.43188	0	-1.34952	no
AT1G54575	0.0100511	0.0100511	0.027324	0.0251624	0.0251624	0.0251624	0.0343931	-16.6068	1.83861	1.83861	1.40428	0	-1.44281	no
AT4G22380	0.0100438	0.0100438	0.0156312	0.0149985	0.0197591	0.0197591	0.0058638	-99.0233	1.83893	1.83893	1.64683	0	-0.63813	no
AT5G09870	0.00999612	0.00999612	0.0356255	0.0116882	0.0116882	0.075	0.00700114	-90.5141	1.84099	1.84099	1.28906	0	-1.83347	no
AT3G48760	0.00983825	0.00983825	0.0203166	0.00581582	0.00581582	0.0187938	0.00381372	-119.673	1.84791	1.84791	1.53297	0	-1.04619	no
AT3G12700	0.00981759	0.00981759	0.0249173	0.00741814	0.00741814	0.0239437	0.0189388	-42.7474	1.84882	1.84882	1.44432	0	-1.34371	no
AT1G53633	0.00978272	0.00978272	0.0155701	0.00967585	0.00967585	0.00967585	0.0238425	-34.1934	1.85037	1.85037	1.64853	0	-0.670472	Yes
AT2G17972	0.00971753	0.00971753	0.0163019	0.001	0.0095296	0.0095296	0.015914	-51.1001	1.85327	1.85327	1.62859	0	-0.746375	no
AT1G31860	0.00971494	0.00971494	0.0348407	0.0109023	0.0109023	0.0450782	0.0132616	-59.8519	1.85339	1.85339	1.29874	0	-1.8425	no
AT4G22080	0.00968643	0.00968643	0.0139267	0.00657192	0.00657192	0.00657192	0.0363979	-13.8874	1.85466	1.85466	1.69698	0	-0.523816	no
AT1G28210	0.00963578	0.00963578	0.0186729	0.00977209	0.0465167	0.0465167	0.0399928	-6.86802	1.85694	1.85694	1.56961	0	-0.954473	no
AT1G79720	0.00963144	0.00963144	0.0129797	0.0127939	0.0127939	0.0127939	0.0161566	-52.8723	1.85713	1.85713	1.72756	0	-0.430431	no
AT4G38250	0.00960155	0.00960155	0.0161367	0.0123786	0.0210437	0.0210437	0.00405191	-116.765	1.85848	1.85848	1.63301	0	-0.749003	no
AT3G45040	0.00955247	0.00955247	0.0117343	0.00450086	0.00450086	0.00450086	0.0112239	-70.3579	1.86071	1.86071	1.77137	0	-0.296791	Yes
AT4G09140	0.00945915	0.00945915	0.0168704	0.00725366	0.00725366	0.00725366	0.0295746	-23.852	1.86497	1.86497	1.6137	0	-0.834711	no
AT3G26410	0.00935608	0.00935608	0.028876	0.00888339	0.0687734	0.0687734	0.0537471	7.32031	1.86973	1.86973	1.38029	0	-1.6259	no
AT4G36680	0.00932007	0.00932007	0.0177517	0.0105415	0.0581837	0.0581837	0.0120317	-64.5236	1.87141	1.87141	1.59159	0	-0.929541	no
AT1G22403	0.00928231	0.00928231	0.0154499	0.00725345	0.0016516	0.00725345	0.01812	-44.8688	1.87317	1.87317	1.6519	0	-0.735038	no
AT3G02885	0.00923827	0.00923827	0.0138718	0	0	0	0.00708829	-94.8034	1.87523	1.87523	1.69869	0	-0.586464	no
AT2G34930	0.0091978	0.0091978	0.0120562	0.00630881	0.00630881	0.00630881	0.0171915	-49.8919	1.87714	1.87714	1.75961	0	-0.390417	Yes
AT4G33790	0.00918558	0.00918558	0.014005	0.00783484	0.00783484	0.00783484	0.0546813	5.64915	1.87772	1.87772	1.69454	0	-0.608498	no
AT5G58470	0.00913931	0.00913931	0.0120269	0.00627059	0.00627059	0.00627059	0.00469108	-112.232	1.87991	1.87991	1.76067	0	-0.396111	no
AT2G20830	0.00912005	0.00912005	0.0108902	0.0109084	0.0141266	0.0141266	0.00578872	-99.6419	1.88083	1.88083	1.80379	0	-0.255915	no
AT5G66490	0.00910459	0.00910459	0.0110059	0.00614188	0.00614188	0.00614188	0.0049324	-109.824	1.88157	1.88157	1.7992	0	-0.273609	no
AT2G32270	0.00907578	0.00907578	0.0167151	0.00687707	0.00235619	0.00687707	0.0141908	-56.601	1.88294	1.88294	1.61772	0	-0.881054	no
AT1G47380	0.00897255	0.00897255	0.0178002	0.0047218	0.0047218	0.0128949	0.00866158	-80.2985	1.88791	1.88791	1.5904	0	-0.988302	no
AT2G24590	0.00895253	0.00895253	0.016792	0.00513906	0.00513906	0.00513906	0.00556883	-103.999	1.88888	1.88888	1.61572	0	-0.907404	no
AT1G09645	0.00876303	0.00876303	0.0127202	0.00574815	0.00574815	0.00574815	0.00712478	-92.1721	1.89817	1.89817	1.73633	0	-0.537624	no
AT3G11070	0.00869009	0.00869009	0.0127839	0.0139834	0.0139834	0.0139834	0.0156557	-54.3838	1.9018	1.9018	1.73416	0	-0.556886	no
AT4G39230	0.00867129	0.00867129	0.0118081	0.00613501	0.00613501	0.00613501	0.0105852	-73.1699	1.90274	1.90274	1.76864	0	-0.445464	Yes
AT3G15150	0.00850728	0.00850728	0.0152144	0.0139111	0.0139111	0.0139111	0.0492601	0.637567	1.91103	1.91103	1.65857	0	-0.838668	no
AT1G47128	0.00843873	0.00843873	0.010031	0.00907648	0.00907648	0.00907648	0.0038611	-121.578	1.91455	1.91455	1.83948	0	-0.249369	no
AT3G52900	0.0083386	0.0083386	0.0112127	0.00665202	0.00665202	0.00665202	0.0362251	-14.1159	1.91973	1.91973	1.79111	0	-0.42726	no
AT3G26680	0.00833652	0.00833652	0.00976565	0.00661119	0.00661119	0.00661119	0.00867535	-82.7206	1.91984	1.91984	1.85112	0	-0.22827	Yes
AT1G61870	0.00832901	0.00832901	0.0170276	0.00590292	0.0222101	0.0222101	0.00490181	-107.625	1.92023	1.92023	1.60967	0	-1.03166	no
AT4G17550	0.00832666	0.00832666	0.0185165	0.075	0.075	0.075	0.0217351	-38.6353	1.92035	1.92035	1.57327	0	-1.15301	no
AT5G26210	0.0082765	0.0082765	0.0169917	0.0094049	0.0143191	0.0143191	0.00669242	-92.6788	1.92298	1.92298	1.61059	0	-1.03774	no
AT3G47670	0.00822597	0.00822597	0.0113983	0.011704	0.0159608	0.0159608	0.00600665	-97.868	1.92564	1.92564	1.78398	0	-0.470565	no
AT5G18310	0.00818238	0.00818238	0.0119242	0.00442403	0.0111238	0.0111238	0.00394994	-117.988	1.92795	1.92795	1.7644	0	-0.543296	Yes
AT1G05340	0.00817231	0.00817231	0.0149863	0.0144656	0.00213326	0.00925412	0.00695518	-88.21	1.92848	1.92848	1.66513	0	-0.874833	Yes
AT2G44090	0.0081012	0.0081012	0.01094	0.014506	0.014506	0.014506	0.0195137	-43.8104	1.93228	1.93228	1.80181	0	-0.433411	no
AT5G66290	0.00806632	0.00806632	0.0126452	0.00508549	0.00508549	0.00508549	0.0261215	-29.8115	1.93415	1.93415	1.7389	0	-0.648614	no
AT1G48270	0.00805212	0.00805212	0.0181309	0.00197025	0.0139144	0.0139144	0.059011	11.8052	1.93492	1.93492	1.58241	0	-1.17101	no
AT2G37790	0.00804844	0.00804844	0.0108556	0.00829739	0.00829739	0.00829739	0.0168108	-50.967	1.93511	1.93511	1.80517	0	-0.431656	no
AT3G02880	0.00799525	0.00799525	0.0338881	0.0102947	0.0102947	0.075	0.0177155	-45.9524	1.93799	1.93799	1.31078	0	-2.08356	Yes
AT1G72230	0.00796281	0.00796281	0.0104898	0.00350493	0.00350493	0.00350493	0.0122859	-66.018	1.93976	1.93976	1.82006	0	-0.397643	no
AT1G14150	0.00795623	0.00795623	0.0134084	0.00422417	0.00422417	0.00422417	0.0137794	-60.5114	1.94012	1.94012	1.71345	0	-0.752978	no
AT4G39640	0.00793397	0.00793397	0.0144213	0.00812373	0.00812373	0.00812373	0.0176706	-48.5725	1.94133	1.94133	1.68182	0	-0.862087	Yes
AT1G55900	0.00788139	0.00788139	0.0544708	0.0114357	0.0114357	0.0703224	0.0118167	-65.389	1.94422	1.94422	1.10466	0	-2.78896	no
AT1G30620	0.00787473	0.00787473	0.0307622	0.00874021	0.00874021	0.0329608	0.0194074	-41.5743	1.94459	1.94459	1.35281	0	-1.96585	Yes
AT3G58470	0.00782265	0.00782265	0.0108828	0.00493742	0.00493742	0.00493742	0.0178769	-48.0154	1.94747	1.94747	1.80408	0	-0.476321	no
AT2G37180	0.00777928	0.00777928	0.010579	0.00360467	0.00360467	0.00360467	0.00714685	-92.0237	1.94989	1.94989	1.81638	0	-0.443493	no
AT5G35970	0.00777746	0.00777746	0.0108967	0.0101237	0.0101237	0.0101237	0.0119987	-67.1535	1.94999	1.94999	1.80353	0	-0.486513	no
AT3G06960	0.00775768	0.00775768	0.0154553	0.00700187	0.00119196	0.00700187	0.0304903	-19.89	1.95109	1.95109	1.65175	0	-0.994409	no
AT3G10910	0.00772466	0.00772466	0.0329013	0.00684448	0.00684448	0.0232717	0.0223669	-34.7617	1.95295	1.95295	1.32361	0	-2.0906	no
AT4G14100	0.0077099	0.0077099	0.0161846	0.00682323	0.00682323	0.00682323	0.0337675	-17.4879	1.95378	1.95378	1.63172	0	-1.06983	no
AT3G50440	0.00763788	0.00763788	0.0162791	0	0	0	0.0300994	-25.3924	1.95785	1.95785	1.62919	0	-1.09178	no
AT3G27270	0.00760283	0.00760283	0.0112667	0.00575717	0.00575717	0.00575717	0.0314842	-20.8486	1.95985	1.95985	1.78903	0	-0.567455	no
AT4G28440	0.00759645	0.00759645	0.0156279	0.075	0.075	0.075	0.00806413	-86.2275	1.96021	1.96021	1.64692	0	-1.04073	no
AT5G01340	0.00757371	0.00757371	0.0110928	0.00379138	0.00379138	0.00379138	0.00734216	-90.7295	1.96152	1.96152	1.79578	0	-0.550552	no
AT3G62940	0.00744633	0.00744633	0.0189954	0.00675663	0.0271265	0.0417239	0.00867544	-77.6016	1.96888	1.96888	1.56218	0	-1.35105	no
AT1G80920	0.0074158	0.0074158	0.0098067	0.00387359	0.00387359	0.00892969	0.00634397	-95.2453	1.97067	1.97067	1.8493	0	-0.403165	no
AT3G29230	0.00735388	0.00735388	0.0161042	0.00540219	0.0409493	0.0409493	0.0306784	-19.5948	1.97431	1.97431	1.63389	0	-1.13086	no
AT5G58070	0.0073462	0.0073462	0.00955008	0.00394269	0.00166888	0.00394269	0.00988697	-73.9471	1.97476	1.97476	1.86082	0	-0.378515	no
AT4G35060	0.00734581	0.00734581	0.0201091	0.00221228	0.00221228	0.0141764	0.0287317	-22.7416	1.97479	1.97479	1.53743	0	-1.45286	no
AT5G60680	0.00733085	0.00733085	0.0182277	0.00393436	0.00393436	0.0306972	0.0130223	-60.7256	1.97567	1.97567	1.58009	0	-1.31408	no
AT4G10430	0.00731265	0.00731265	0.0522435	0.00629016	0.00629016	0.075	0.00974345	-74.649	1.97675	1.97675	1.12279	0	-2.83679	no
AT3G09320	0.00730961	0.00730961	0.0121207	0.00895818	0.00895818	0.0170462	0.0157068	-51.7291	1.97693	1.97693	1.7573	0	-0.729608	no
AT4G14690	0.00727515	0.00727515	0.0101268	0	0	0	0.00888928	-83.9361	1.97898	1.97898	1.83535	0	-0.477132	no
AT2G16460	0.00718536	0.00718536	0.0206033	0.00489043	0.00489043	0.0243728	0.0155563	-52.1914	1.98438	1.98438	1.52689	0	-1.51974	no
AT1G61360	0.00713331	0.00713331	0.0209398	0.00740808	0.0117167	0.0265814	0.00756467	-84.1779	1.98753	1.98753	1.51985	0	-1.55361	Yes
AT2G38290	0.00711949	0.00711949	0.0116188	0.0106878	0.00529385	0.0106878	0.00887622	-79.1235	1.98838	1.98838	1.77566	0	-0.706621	Yes
AT5G18250	0.00707885	0.00707885	0.0101622	0.0105481	0.0105481	0.0105481	0.0291356	-24.5698	1.99086	1.99086	1.83384	0	-0.521625	no
AT3G16620	0.00707767	0.00707767	0.0114117	0.00747471	0.00747471	0.0203342	0.0209244	-37.9616	1.99094	1.99094	1.78348	0	-0.689167	no
AT5G24165	0.00706051	0.00706051	0.0108171	0.0060707	0.00268514	0.0060707	0.00364086	-121.899	1.99199	1.99199	1.80672	0	-0.615464	no
AT5G57625	0.00701918	0.00701918	0.0115179	0.00413523	0.001	0.00413523	0.0116492	-66.0741	1.99454	1.99454	1.77945	0	-0.714508	no
AT5G05950	0.00700891	0.00700891	0.00868408	0.0038601	0.0038601	0.0038601	0.00935805	-79.0845	1.99518	1.99518	1.9021	0	-0.309184	no
AT1G62200	0.00692739	0.00692739	0.00881935	0.0113721	0.0113721	0.0113721	0.0153438	-55.3496	2.00026	2.00026	1.89539	0	-0.348361	no
AT4G18910	0.00686597	0.00686597	0.010627	0.00431802	0.00431802	0.00431802	0.00967232	-77.4991	2.00412	2.00412	1.81441	0	-0.630199	Yes
AT4G30170	0.00686042	0.00686042	0.00887668	0.00340308	0.00158063	0.00158063	0.00491812	-107.465	2.00447	2.00447	1.89257	0	-0.371723	no
AT4G20020	0.00684127	0.00684127	0.014479	0.0385497	0.0385497	0.0385497	0.0179776	-47.7459	2.00569	2.00569	1.68009	0	-1.08162	no
AT4G26455	0.00682836	0.00682836	0.0132728	0.00368032	0.0274423	0.0274423	0.0214734	-36.7185	2.00651	2.00651	1.71786	0	-0.958866	no
AT5G10820	0.00681429	0.00681429	0.0181189	0.0031613	0.0031613	0.0153098	0.00814264	-83.2641	2.00741	2.00741	1.58269	0	-1.41086	Yes
AT3G07590	0.00676373	0.00676373	0.00994818	0.00570449	0.00570449	0.00570449	0.0125413	-65.0308	2.01064	2.01064	1.84308	0	-0.556613	no
AT1G32385	0.00672143	0.00672143	0.0101893	0.00958465	0.0153551	0.00958465	0.00800918	-84.0574	2.01336	2.01336	1.83268	0	-0.60022	no
AT5G38210	0.00671461	0.00671461	0.0239432	0.00287545	0.00287545	0.0238947	0.0207988	-38.2507	2.0138	2.0138	1.46164	0	-1.83424	Yes
AT2G19340	0.00669626	0.00669626	0.01845	0.00251986	0.00251986	0.0130559	0.0128265	-61.4528	2.01499	2.01499	1.57483	0	-1.46219	no
AT2G22300	0.00669548	0.00669548	0.0200876	0.0098262	0.0098262	0.048588	0.00845062	-81.4821	2.01504	2.01504	1.5379	0	-1.58505	no
AT4G10110	0.00668412	0.00668412	0.0326085	0.00216444	0.00216444	0.02901	0.0311166	-18.9141	2.01578	2.01578	1.32749	0	-2.28644	no
AT1G52827	0.00666175	0.00666175	0.0112506	0	0	0	0.0209847	-42.7065	2.01724	2.01724	1.78965	0	-0.756032	no
AT4G14770	0.00665835	0.00665835	0.0116345	0.00664497	0.00664497	0.00664497	0.0337649	-17.4917	2.01746	2.01746	1.77508	0	-0.805176	no
AT2G38580	0.00664989	0.00664989	0.00780877	0.00222623	0.00222623	0.00222623	0.00386706	-121.504	2.01801	2.01801	1.94824	0	-0.231765	no
AT5G11750	0.00662789	0.00662789	0.00989681	0.00750408	0.00750408	0.00750408	0.0299643	-23.2236	2.01945	2.01945	1.84533	0	-0.578412	no
AT5G56170	0.00658883	0.00658883	0.0165934	0.0120305	0.00892958	0.0217961	0.00385864	-116.49	2.02202	2.02202	1.62089	0	-1.33252	no
AT3G08010	0.00655128	0.00655128	0.0101984	0.0030765	0.0030765	0.00975819	0.0100603	-73.1128	2.0245	2.0245	1.83229	0	-0.638494	no
AT4G36480	0.00655063	0.00655063	0.0196661	0.00248425	0.00248425	0.0145435	0.0107368	-69.9889	2.02454	2.02454	1.54711	0	-1.58601	no
AT2G31410	0.0065353	0.0065353	0.00943492	0.00469354	0.0111414	0.0111414	0.00484041	-108.23	2.02556	2.02556	1.86609	0	-0.529757	no
AT1G61570	0.00651742	0.00651742	0.0105099	0.010697	0.010697	0.0154182	0.00347249	-124.172	2.02675	2.02675	1.81923	0	-0.689379	no
AT1G09760	0.00651422	0.00651422	0.0120916	0.0115372	0.0115372	0.0115372	0.00851294	-83.6277	2.02696	2.02696	1.75834	0	-0.892341	no
AT2G37750	0.00640779	0.00640779	0.00954753	0	0	0	0.00720029	-94.0509	2.03412	2.03412	1.86093	0	-0.575302	no
AT3G10490	0.00635652	0.00635652	0.00987533	0.00703289	0.00703289	0.00703289	0.0120441	-66.9721	2.03761	2.03761	1.84627	0	-0.635592	no
AT1G25682	0.00631391	0.00631391	0.00915533	0.0015409	0.0059649	0.00916317	0.00543997	-100.004	2.04053	2.04053	1.87915	0	-0.536077	no
AT2G44380	0.00621068	0.00621068	0.0145106	0.00150108	0.00658088	0.0169452	0.00968342	-72.3254	2.04769	2.04769	1.67914	0	-1.22428	Yes
AT5G64200	0.00620331	0.00620331	0.0095111	0.00334918	0.00334918	0.00334918	0.00417706	-117.803	2.0482	2.0482	1.86259	0	-0.616574	no
AT1G05840	0.0061269	0.0061269	0.00813109	0.001	0.00617006	0.00617006	0.0143605	-56.0306	2.05358	2.05358	1.93068	0	-0.408292	no
AT2G36290	0.00612281	0.00612281	0.00840565	0.0117053	0.0117053	0.0117053	0.00878112	-82.1389	2.05387	2.05387	1.91625	0	-0.457165	no
AT1G68370	0.00612265	0.00612265	0.00764307	0.00810919	0.00810919	0.00810919	0.00724269	-91.3843	2.05389	2.05389	1.95756	0	-0.319995	no
AT1G70690	0.00607881	0.00607881	0.0112955	0.00869204	0.00869204	0.00869204	0.0263335	-29.4236	2.05701	2.05701	1.78792	0	-0.893887	no
AT4G03320	0.00603038	0.00603038	0.0225353	0.0104015	0.0104015	0.0381638	0.0162989	-49.9529	2.06048	2.06048	1.48796	0	-1.90187	no
AT5G04465	0.00602876	0.00602876	0.00878316	0.00821277	0.00821277	0.00821277	0.0281019	-26.3038	2.0606	2.0606	1.89717	0	-0.542878	no
AT5G44568	0.00599396	0.00599396	0.0119176	0	0	0	0.0163577	-54.6632	2.06311	2.06311	1.76464	0	-0.991511	Yes
AT1G35710	0.00598195	0.00598195	0.00822813	0.00211994	0.00491704	0.00491704	0.00514303	-105.319	2.06398	2.06398	1.92552	0	-0.459948	Yes
AT1G73250	0.00594312	0.00594312	0.0107537	0	0	0	0.0118612	-70.0915	2.06681	2.06681	1.80927	0	-0.855546	no
AT2G47970	0.00594107	0.00594107	0.00756301	0.00309212	0.0197574	0.0197574	0.00422725	-112.111	2.06696	2.06696	1.96213	0	-0.348238	no
AT2G06850	0.00588426	0.00588426	0.00812988	0.00884805	0.00477807	0.00884805	0.00957958	-75.4631	2.07113	2.07113	1.93074	0	-0.466373	no
AT1G15400	0.00588146	0.00588146	0.0166707	0.00332598	0.00748232	0.0240267	0.0104738	-68.5592	2.07134	2.07134	1.61887	0	-1.50307	no
AT4G03120	0.00587241	0.00587241	0.00874233	0.014108	0.014108	0.014108	0.0341934	-16.8863	2.07201	2.07201	1.8992	0	-0.574065	no
AT3G05490	0.00586287	0.00586287	0.0146947	0.00593905	0.00593905	0.0233149	0.007572	-86.7516	2.07272	2.07272	1.67366	0	-1.32562	no
AT3G53830	0.00583012	0.00583012	0.00868622	0	0	0	0.0314917	-23.222	2.07515	2.07515	1.90199	0	-0.575204	no
AT5G19530	0.00580137	0.00580137	0.00823806	0	0	0	0.0151578	-58.3199	2.0773	2.0773	1.925	0	-0.505912	no
AT4G27585	0.00570445	0.00570445	0.0140972	0.0300242	0.0300242	0.0300242	0.0131841	-62.6313	2.08461	2.08461	1.69169	0	-1.30525	no
AT1G52340	0.00562066	0.00562066	0.0213847	0.001	0.001	0.0162251	0.0205527	-38.8219	2.09104	2.09104	1.51072	0	-1.92777	no
AT5G05360	0.0056015	0.0056015	0.0113868	0.001	0.001	0.00640427	0.0074325	-87.6442	2.09252	2.09252	1.78442	0	-1.02348	no
AT4G26690	0.00553372	0.00553372	0.00979133	0.0120614	0.00518055	0.0120614	0.00972925	-74.719	2.09781	2.09781	1.84998	0	-0.823256	no
AT2G02410	0.00551994	0.00551994	0.00741206	0	0	0	0.0179761	-50.1347	2.09889	2.09889	1.97089	0	-0.425222	no
AT2G21130	0.00549902	0.00549902	0.0107606	0.0168487	0.0168487	0.0168487	0.0390281	-10.5384	2.10054	2.10054	1.80899	0	-0.968507	no
AT2G18680	0.0054976	0.0054976	0.00759798	0.00449702	0.00449702	0.00449702	0.0223757	-37.241	2.10065	2.10065	1.96013	0	-0.466814	Yes
AT1G11360	0.00548117	0.00548117	0.00886927	0.0063613	0.0063613	0.0063613	0.00798665	-86.6909	2.10195	2.10195	1.89294	0	-0.694331	no
AT1G77810	0.00547828	0.00547828	0.0135591	0.00672658	0.001	0.00672658	0.0118624	-65.2038	2.10218	2.10218	1.7086	0	-1.30746	no
AT3G48590	0.00547307	0.00547307	0.0101676	0.00125241	0.0114741	0.0114741	0.0285984	-22.9647	2.10259	2.10259	1.83361	0	-0.893554	no
AT4G36530	0.00546391	0.00546391	0.00912763	0.00242516	0.00726782	0.00726782	0.0278819	-24.1827	2.10332	2.10332	1.88047	0	-0.740306	no
AT1G19000	0.00546354	0.00546354	0.00639609	0.00495628	0.00352891	0.00495628	0.00187493	-153.754	2.10335	2.10335	2.03491	0	-0.227354	no
AT4G20830	0.00542383	0.00542383	0.00947768	0.00591238	0.00591238	0.00591238	0.00504177	-108.772	2.10652	2.10652	1.86412	0	-0.805221	Yes
AT2G45960	0.00540207	0.00540207	0.00839591	0.00218142	0.00218142	0.00218142	0.0035517	-125.587	2.10827	2.10827	1.91676	0	-0.636174	no
AT4G27050	0.00537689	0.00537689	0.0508305	0.001	0.001	0.0557738	0.0448305	-1.38696	2.11029	2.11029	1.1347	0	-3.24085	no
AT1G04200	0.00535941	0.00535941	0.0105384	0.00514475	0.00514475	0.0153761	0.00583742	-99.2398	2.11171	2.11171	1.81805	0	-0.975506	Yes
AT4G01810	0.00535652	0.00535652	0.00829241	0.00463788	0.00463788	0.00463788	0.0211704	-39.8989	2.11194	2.11194	1.92214	0	-0.630495	no
AT2G15970	0.00535492	0.00535492	0.00742118	0.00601001	0.00601001	0.00601001	0.00799797	-86.6229	2.11207	2.11207	1.97035	0	-0.470783	no
AT1G50840	0.00532738	0.00532738	0.0134191	0.001	0.020938	0.0331527	0.0121255	-61.5305	2.11431	2.11431	1.7131	0	-1.33279	no
AT5G03320	0.00532563	0.00532563	0.0068969	0.00872827	0.00872827	0.00872827	0.00555102	-104.153	2.11445	2.11445	2.00217	0	-0.372995	Yes
AT5G12480	0.00529807	0.00529807	0.00674121	0.00291408	0.00291408	0.00291408	0.0056091	-103.653	2.11671	2.11671	2.01209	0	-0.34754	Yes
AT3G11670	0.00526347	0.00526347	0.00714286	0.00204118	0.014794	0.014794	0.0115482	-66.492	2.11955	2.11955	1.98695	0	-0.440488	no
AT3G05210	0.0052176	0.0052176	0.00847861	0.00252737	0.00252737	0.00252737	0.0089049	-81.467	2.12335	2.12335	1.9125	0	-0.700441	no
AT3G45650	0.0051657	0.0051657	0.00864893	0.00222207	0.00782624	0.00782624	0.0103504	-71.7486	2.1277	2.1277	1.90386	0	-0.743558	no
AT3G24490	0.00515154	0.00515154	0.0100529	0.00120636	0.0095674	0.0095674	0.0170829	-47.6978	2.12889	2.12889	1.83853	0	-0.964536	no
AT3G57020	0.00512141	0.00512141	0.00839506	0.00323033	0.00323033	0.00323033	0.0106706	-72.7843	2.13144	2.13144	1.9168	0	-0.713	no
AT3G15010	0.00510514	0.00510514	0.00858698	0.0122716	0.0122716	0.0169788	0.00726611	-88.731	2.13282	2.13282	1.90699	0	-0.750199	no
AT3G52470	0.00508874	0.00508874	0.00631202	0.00423522	0.00423522	0.00423522	0.00685661	-94.0137	2.13422	2.13422	2.04066	0	-0.310794	no
AT4G00030	0.00505211	0.00505211	0.00906394	0.0100829	0.0100829	0.0100829	0.0329757	-18.6269	2.13735	2.13735	1.88351	0	-0.843254	no
AT5G22090	0.00503353	0.00503353	0.00661102	0.00917131	0.00917131	0.00917131	0.00782765	-87.6562	2.13895	2.13895	2.02056	0	-0.393302	no
AT1G26910	0.00500154	0.00500154	0.0103326	0.00425187	0.00425187	0.0130688	0.00531987	-103.696	2.14172	2.14172	1.82662	0	-1.04676	no
AT2G41120	0.00498806	0.00498806	0.00908493	0.00637743	0.00637743	0.00637743	0.0455783	-3.09117	2.14289	2.14289	1.8825	0	-0.864998	no
AT5G45280	0.00497849	0.00497849	0.00953692	0.00453431	0.00453431	0.00453431	0.0117644	-68.1003	2.14373	2.14373	1.86142	0	-0.937815	Yes
AT3G17185	0.00497129	0.00497129	0.0110657	0.00143558	0.00143558	0.00724788	0.0100036	-73.3844	2.14436	2.14436	1.79685	0	-1.1544	no
AT1G12160	0.00496831	0.00496831	0.00868603	0	0	0	0.0370935	-15.3635	2.14462	2.14462	1.902	0	-0.805944	no
AT3G09680	0.004943	0.004943	0.0293321	0.0239563	0.0239563	0.0653941	0.049882	3.73809	2.14684	2.14684	1.37348	0	-2.56903	no
AT1G02850	0.00493502	0.00493502	0.0104062	0.0144688	0.00865714	0.00865714	0.0212255	-37.2757	2.14754	2.14754	1.82353	0	-1.07632	no
AT5G42770	0.00492995	0.00492995	0.0104066	0	0	0	0.0276976	-29.3842	2.14798	2.14798	1.82352	0	-1.07786	no
AT5G59780	0.00492361	0.00492361	0.00678965	0.00862484	0.00145879	0.00862484	0.0239678	-31.4434	2.14854	2.14854	2.00898	0	-0.46362	no
AT2G45170	0.00489008	0.00489008	0.00611948	0.00669143	0.0127626	0.0127626	0.0112672	-67.6746	2.15151	2.15151	2.05411	0	-0.323552	no
AT2G20920	0.00483485	0.00483485	0.00874504	0.00384645	0.00384645	0.00781494	0.00897023	-78.6178	2.15644	2.15644	1.89906	0	-0.854993	no
AT4G33140	0.00481279	0.00481279	0.0092307	0.0186164	0.0186164	0.0186164	0.049689	1.05373	2.15843	2.15843	1.87559	0	-0.939567	no
AT1G42470	0.00480743	0.00480743	0.00865108	0	0	0	0.0167967	-53.3919	2.15891	2.15891	1.90376	0	-0.847615	no
AT3G09050	0.00479771	0.00479771	0.00824713	0	0	0	0.0568399	5.12272	2.15979	2.15979	1.92452	0	-0.781548	no
AT5G61770	0.00460085	0.00460085	0.00641565	0.00245189	0.0163126	0.0163126	0.0096123	-75.2995	2.17799	2.17799	2.03358	0	-0.479695	no
AT1G66530	0.00459095	0.00459095	0.0110947	0.00551757	0.00551757	0.0130356	0.0143242	-56.152	2.17892	2.17892	1.79571	0	-1.273	no
AT1G70250	0.00458017	0.00458017	0.00748721	0	0	0	0.0358353	-17.0198	2.17994	2.17994	1.96651	0	-0.709027	Yes
AT3G03270	0.00457041	0.00457041	0.0101134	0.00750196	0.00750196	0.00750196	0.0433955	-5.44687	2.18087	2.18087	1.83593	0	-1.14587	no
AT1G77420	0.00455812	0.00455812	0.00795786	0.00324811	0.00324811	0.00324811	0.0133044	-62.1953	2.18204	2.18204	1.94003	0	-0.803941	no
AT5G63500	0.00452186	0.00452186	0.00808122	0.00359572	0.00359572	0.0104402	0.00560628	-101.179	2.18551	2.18551	1.93335	0	-0.837657	no
AT5G62610	0.00451486	0.00451486	0.00693514	0.00443419	0.00443419	0.00443419	0.0242533	-33.3734	2.18618	2.18618	1.99977	0	-0.619243	no
AT2G03870	0.00447969	0.00447969	0.00839382	0.00959788	0.00590784	0.00959788	0.00701427	-90.4242	2.18958	2.18958	1.91687	0	-0.905926	no
AT1G44920	0.00445149	0.00445149	0.00599638	0	0	0	0.0148707	-59.2379	2.19232	2.19232	2.06294	0	-0.429804	no
AT5G52040	0.00443966	0.00443966	0.00710022	0.00250504	0.00250504	0.00250504	0.0022435	-147.638	2.19348	2.19348	1.98955	0	-0.677413	no
AT3G07270	0.0043976	0.0043976	0.00915645	0.00316987	0.00316987	0.00942158	0.00620403	-96.316	2.19761	2.19761	1.8791	0	-1.05807	no
AT3G22550	0.00438171	0.00438171	0.0438772	0.0603855	0.00461107	0.0603855	0.0573539	10.4379	2.19918	2.19918	1.19859	0	-3.32391	no
AT5G10980	0.00434604	0.00434604	0.00600109	0.00320263	0.00320263	0.00625767	0.00393373	-118.185	2.20273	2.20273	2.06259	0	-0.465523	no
AT1G75840	0.0043119	0.0043119	0.00586365	0.00276809	0.00276809	0.00276809	0.00682133	-94.2613	2.20616	2.20616	2.07266	0	-0.443475	no
AT1G64850	0.00431023	0.00431023	0.00780697	0.00453956	0.001	0.00453956	0.0102876	-72.0406	2.20633	2.20633	1.94834	0	-0.856999	no
AT2G26990	0.00429029	0.00429029	0.00591034	0.001	0.00403582	0.00403582	0.0068482	-91.5743	2.20834	2.20834	2.06921	0	-0.462168	no
AT4G30620	0.00428521	0.00428521	0.00710138	0.00209961	0.00629504	0.00629504	0.00755993	-86.8282	2.20885	2.20885	1.98948	0	-0.728734	no
AT5G27840	0.0042529	0.0042529	0.0173731	0.00303861	0.00980785	0.0416606	0.0126429	-59.5249	2.21214	2.21214	1.60095	0	-2.03033	no
AT4G26060	0.00420554	0.00420554	0.00539673	0	0	0	0.0189005	-47.7277	2.217	2.217	2.10869	0	-0.359797	Yes
AT1G01725	0.00420514	0.00420514	0.013462	0.001	0.00949261	0.00949261	0.0361853	-11.6703	2.21705	2.21705	1.71172	0	-1.67867	no
AT5G35200	0.00420491	0.00420491	0.00616791	0.00240076	0.00240076	0.00452627	0.00460834	-110.588	2.21707	2.21707	2.05069	0	-0.552707	no
AT2G34630	0.00416673	0.00416673	0.00871765	0.00283021	0.00283021	0.0101346	0.0100659	-73.0862	2.22103	2.22103	1.90043	0	-1.06502	no
AT2G40860	0.00415975	0.00415975	0.0064797	0	0	0	0.0377244	-14.554	2.22176	2.22176	2.02927	0	-0.63943	no
AT5G20000	0.00413559	0.00413559	0.00572682	0.00232995	0.00232995	0.00232995	0.00742226	-90.2087	2.22429	2.22429	2.08291	0	-0.469641	no
AT5G42940	0.00413491	0.00413491	0.00768167	0.00211271	0.00211271	0.0107244	0.00474852	-106.529	2.22436	2.22436	1.95537	0	-0.893565	no
AT1G79590	0.00413302	0.00413302	0.00680999	0.00460119	0.00460119	0.00460119	0.0124034	-65.5612	2.22456	2.22456	2.00768	0	-0.720457	no
AT4G04780	0.00410019	0.00410019	0.0109459	0.001	0.001	0.00993636	0.0102849	-72.0529	2.22802	2.22802	1.80157	0	-1.41663	no
AT5G39340	0.00410004	0.00410004	0.0109838	0.00325057	0.00325057	0.0085644	0.00899715	-78.474	2.22804	2.22804	1.80007	0	-1.42167	no
AT5G26749	0.00409272	0.00409272	0.00737595	0	0	0	0.0295454	-26.2841	2.22881	2.22881	1.97301	0	-0.84977	no
AT4G33565	0.00408102	0.00408102	0.0125181	0.00555832	0.0492218	0.0492218	0.0113478	-64.7121	2.23006	2.23006	1.74329	0	-1.61702	no
AT5G19151	0.00408056	0.00408056	0.00577005	0	0	0	0.0392727	-12.6233	2.23011	2.23011	2.07965	0	-0.499817	no
AT1G47960	0.00406286	0.00406286	0.00759496	0	0	0	0.0337218	-19.9378	2.23199	2.23199	1.9603	0	-0.902548	no
AT2G22475	0.00405299	0.00405299	0.0130858	0.001	0.001	0.0113251	0.0143237	-56.1536	2.23305	2.23305	1.72402	0	-1.69094	no
AT1G73090	0.00403679	0.00403679	0.00816379	0	0	0	0.0453814	-5.68377	2.23479	2.23479	1.92893	0	-1.01603	no
AT4G26100	0.00402948	0.00402948	0.00605003	0	0	0	0.0262903	-31.8872	2.23558	2.23558	2.05907	0	-0.586349	no
AT2G11890	0.00401924	0.00401924	0.00591025	0.00215961	0.00614663	0.00614663	0.00982146	-74.2663	2.23668	2.23668	2.06922	0	-0.556298	no
AT2G27470	0.00401583	0.00401583	0.0328331	0.075	0.00707278	0.075	0.0243703	-30.6441	2.23705	2.23705	1.32451	0	-3.03138	no
AT4G37070	0.004007	0.004007	0.00664927	0	0	0	0.0159601	-55.8443	2.23801	2.23801	2.01805	0	-0.730673	no
AT5G63490	0.00398592	0.00398592	0.00597582	0.0030512	0.0030512	0.0030512	0.00492257	-109.92	2.2403	2.2403	2.06443	0	-0.584225	Yes
AT1G69770	0.0039587	0.0039587	0.00559537	0	0	0	0.0075462	-91.7986	2.24327	2.24327	2.093	0	-0.499207	no
AT3G26060	0.0039576	0.0039576	0.00482058	0.0141834	0.00834025	0.0141834	0.00405351	-116.746	2.24339	2.24339	2.15773	0	-0.284582	no
AT4G02860	0.00395544	0.00395544	0.00561572	0.00482361	0.00482361	0.00482361	0.00931757	-79.2926	2.24363	2.24363	2.09142	0	-0.505633	no
AT1G64385	0.0039159	0.0039159	0.0114621	0.001	0.001	0.0110409	0.0190957	-42.3514	2.24799	2.24799	1.78156	0	-1.54945	no
AT3G13570	0.00391331	0.00391331	0.00986979	0.00228663	0.00228663	0.00677653	0.00297856	-131.537	2.24828	2.24828	1.84652	0	-1.33463	no
AT1G50460	0.0039079	0.0039079	0.01058	0.001	0.001	0.0152385	0.0176714	-46.0722	2.24888	2.24888	1.81634	0	-1.43688	no
AT4G16280	0.00390774	0.00390774	0.00578545	0.001	0.0108354	0.0108354	0.012476	-62.783	2.2489	2.2489	2.07849	0	-0.566095	no
AT4G28220	0.00390754	0.00390754	0.00862289	0.00199806	0.00199806	0.00735674	0.00716234	-89.4214	2.24892	2.24892	1.90517	0	-1.14191	no
AT1G10900	0.00390684	0.00390684	0.00699636	0	0	0	0.0188966	-47.7377	2.249	2.249	1.99595	0	-0.840604	no
AT1G23935	0.00390659	0.00390659	0.00783777	0.01055	0.01055	0.01055	0.032673	-19.0696	2.24903	2.24903	1.94663	0	-1.00453	no
AT4G23570	0.00387754	0.00387754	0.00788067	0.001	0.001	0.00597376	0.0106141	-70.5407	2.25227	2.25227	1.94426	0	-1.02318	Yes
AT5G44820	0.00386883	0.00386883	0.00656293	0	0	0	0.015608	-56.9152	2.25325	2.25325	2.02373	0	-0.762444	Yes
AT3G28670	0.00382969	0.00382969	0.00565153	0	0	0	0.036036	-16.7518	2.25766	2.25766	2.08866	0	-0.561415	no
AT4G24440	0.00382847	0.00382847	0.00645106	0.001	0.00362484	0.00362484	0.00887272	-79.1425	2.2578	2.2578	2.03119	0	-0.752769	no
AT1G72060	0.00381784	0.00381784	0.00685047	0	0	0	0.0142601	-61.2503	2.25901	2.25901	2.0051	0	-0.843445	Yes
AT5G23020	0.00380103	0.00380103	0.00576268	0	0	0	0.00957549	-80.3668	2.26092	2.26092	2.0802	0	-0.600349	no
AT3G53420	0.00379111	0.00379111	0.0106238	0.00224715	0.00224715	0.013134	0.0214216	-36.8344	2.26206	2.26206	1.81455	0	-1.48661	no
AT5G35520	0.00377019	0.00377019	0.00636121	0	0	0	0.0357074	-17.1915	2.26446	2.26446	2.03729	0	-0.754663	no
AT2G35880	0.00374123	0.00374123	0.0117512	0.00149216	0.00149216	0.0496375	0.00652259	-91.2924	2.26781	2.26781	1.77074	0	-1.65122	no
AT5G09740	0.0037363	0.0037363	0.00482991	0	0	0	0.0137412	-63.0295	2.26838	2.26838	2.15689	0	-0.370384	no
AT1G06650	0.00373209	0.00373209	0.00548507	0	0	0	0.0185778	-48.5543	2.26887	2.26887	2.10164	0	-0.555524	no
AT4G21120	0.00371762	0.00371762	0.00673366	0	0	0	0.0125782	-67.2743	2.27056	2.27056	2.01257	0	-0.857013	Yes
AT3G05685	0.00370892	0.00370892	0.00645405	0	0	0	0.051272	0.174227	2.27158	2.27158	2.03099	0	-0.799203	no
AT4G28550	0.00370581	0.00370581	0.0088125	0.00743919	0.00743919	0.00743919	0.0245626	-32.7651	2.27194	2.27194	1.89573	0	-1.24976	no
AT3G54620	0.00369674	0.00369674	0.00466258	0	0	0	0.0062056	-101.187	2.27301	2.27301	2.1722	0	-0.334877	no
AT1G47200	0.00368765	0.00368765	0.00508245	0	0	0	0.00697633	-95.5676	2.27408	2.27408	2.13475	0	-0.462821	no
AT1G48090	0.00368712	0.00368712	0.0049588	0.00442704	0.00442704	0.00442704	0.00805717	-86.2689	2.27414	2.27414	2.14545	0	-0.427496	no
AT1G67730	0.00368491	0.00368491	0.00506158	0.00369498	0.00369498	0.00369498	0.00658937	-95.9219	2.2744	2.2744	2.13654	0	-0.457957	no
AT4G20362	0.00368433	0.00368433	0.00540072	0	0	0	0.0486784	-2.31735	2.27447	2.27447	2.10837	0	-0.551751	no
AT1G26820	0.00367492	0.00367492	0.00543403	0	0	0	0.0280411	-28.7924	2.27558	2.27558	2.1057	0	-0.56431	no
AT1G75750	0.00366075	0.00366075	0.0133157	0.075	0.075	0.075	0.0169192	-50.6584	2.27726	2.27726	1.71646	0	-1.86292	no
AT2G17840	0.00364792	0.00364792	0.00651675	0.00329467	0.00329467	0.00329467	0.00746913	-89.9066	2.27878	2.27878	2.02679	0	-0.837076	Yes
AT5G62630	0.00363717	0.00363717	0.00707108	0.00280253	0.00280253	0.00280253	0.00972035	-77.2613	2.28006	2.28006	1.99134	0	-0.959113	no
AT2G29330	0.00363071	0.00363071	0.00771733	0	0	0	0.0254725	-33.404	2.28083	2.28083	1.95336	0	-1.08785	no
AT1G08050	0.00362999	0.00362999	0.00558918	0	0	0	0.00824534	-87.5456	2.28092	2.28092	2.09348	0	-0.622673	Yes
AT3G15790	0.00362211	0.00362211	0.00482005	0	0	0	0.0229099	-38.4934	2.28186	2.28186	2.15777	0	-0.412218	no
AT5G38005	0.00361259	0.00361259	0.00923009	0	0	0	0.0591493	7.03443	2.28301	2.28301	1.87562	0	-1.35331	no
AT3G61770	0.00360952	0.00360952	0.00677641	0.001	0.00440931	0.00440931	0.0126659	-62.0579	2.28338	2.28338	2.00983	0	-0.908715	no
AT4G08755	0.00358942	0.00358942	0.00461851	0.00523992	0.00523992	0.00523992	0.0124755	-65.2831	2.2858	2.2858	2.17632	0	-0.363677	no
AT5G66530	0.00354938	0.00354938	0.00512155	0.010791	0.010791	0.010791	0.00896992	-78.6195	2.29067	2.29067	2.13142	0	-0.529011	no
AT5G17630	0.00354668	0.00354668	0.00531408	0	0	0	0.00879762	-84.4336	2.291	2.291	2.1154	0	-0.583349	no
AT1G07070	0.0035413	0.0035413	0.0111592	0.00847603	0.0036826	0.00847603	0.0105857	-70.6694	2.29166	2.29166	1.79319	0	-1.65588	no
AT5G60530	0.00354089	0.00354089	0.00916189	0.0168477	0.0168477	0.0168477	0.0209685	-40.3589	2.29171	2.29171	1.87884	0	-1.37153	no
AT1G01060	0.00353482	0.00353482	0.00770594	0.00704454	0.00233907	0.00704454	0.00561479	-101.106	2.29246	2.29246	1.954	0	-1.12433	no
AT5G07370	0.00352744	0.00352744	0.0102946	0.0051295	0.0051295	0.0145921	0.00497227	-106.94	2.29337	2.29337	1.82822	0	-1.54519	no
AT3G51440	0.00351907	0.00351907	0.00606104	0	0	0	0.0210221	-42.6212	2.2944	2.2944	2.05828	0	-0.784373	no
AT2G21840	0.00351275	0.00351275	0.00482876	0	0	0	0.0296421	-26.1274	2.29518	2.29518	2.15699	0	-0.459054	no
AT1G22885	0.0035054	0.0035054	0.00477403	0	0	0	0.00727161	-93.5778	2.29609	2.29609	2.16194	0	-0.445629	no
AT1G13080	0.00350017	0.00350017	0.00793645	0.00180547	0.00180547	0.0100521	0.0106277	-70.4791	2.29674	2.29674	1.9412	0	-1.18107	Yes
AT4G37020	0.00349718	0.00349718	0.00508726	0	0	0	0.0147204	-59.7256	2.29711	2.29711	2.13434	0	-0.540696	no
AT1G66200	0.00347993	0.00347993	0.0054912	0.00859914	0.00519159	0.00859914	0.0040529	-116.753	2.29926	2.29926	2.10116	0	-0.658064	no
AT1G08820	0.00347811	0.00347811	0.00514037	0	0	0	0.0051146	-110.468	2.29948	2.29948	2.12983	0	-0.563566	no
AT1G10370	0.00344122	0.00344122	0.00754368	0.00385766	0.00385766	0.00385766	0.0110798	-70.978	2.30411	2.30411	1.96324	0	-1.13235	no
AT5G12980	0.00342965	0.00342965	0.0480657	0.001	0.001	0.075	0.0609555	13.3613	2.30558	2.30558	1.15899	0	-3.80888	no
AT1G05835	0.00342379	0.00342379	0.00552867	0	0	0	0.0208307	-43.0603	2.30632	2.30632	2.09821	0	-0.691335	no
AT3G55610	0.00342305	0.00342305	0.00502862	0.00528092	0.00528092	0.00528092	0.00976844	-77.0244	2.30641	2.30641	2.13938	0	-0.554881	no
AT1G02170	0.00342125	0.00342125	0.0121299	0.001	0.001	0.0137828	0.0171559	-47.4931	2.30664	2.30664	1.75697	0	-1.82597	Yes
AT1G53920	0.00341751	0.00341751	0.00634835	0	0	0	0.0262075	-32.0385	2.30712	2.30712	2.03816	0	-0.893436	no
AT3G62280	0.00339206	0.00339206	0.00500761	0	0	0	0.0357127	-17.1844	2.31036	2.31036	2.14119	0	-0.561962	no
AT1G63360	0.00337887	0.00337887	0.0191365	0.00144163	0.075	0.075	0.0131705	-60.1825	2.31205	2.31205	1.55896	0	-2.50172	no
AT1G05320	0.00337595	0.00337595	0.00416453	0	0	0	0.0134291	-64.1322	2.31243	2.31243	2.22126	0	-0.30286	no
AT3G14940	0.00336378	0.00336378	0.00571397	0.00582155	0.00582155	0.00582155	0.0149556	-56.5799	2.314	2.314	2.08389	0	-0.764411	no
AT1G05270	0.00335928	0.00335928	0.00402416	0	0	0	0.009766	-79.4212	2.31458	2.31458	2.23615	0	-0.260537	no
AT5G49510	0.00335816	0.00335816	0.00720064	0.00477117	0.00230353	0.00477117	0.00359131	-122.557	2.31472	2.31472	1.98345	0	-1.10045	no
AT1G01290	0.00333901	0.00333901	0.00484532	0	0	0	0.0351944	-17.8861	2.31721	2.31721	2.1555	0	-0.537172	no
AT5G22480	0.00330855	0.00330855	0.00652654	0.001	0.00563473	0.00563473	0.0235439	-32.3	2.32119	2.32119	2.02614	0	-0.980119	no
AT5G65495	0.00329601	0.00329601	0.00414761	0.00129469	0.00622166	0.00622166	0.011977	-64.742	2.32284	2.32284	2.22303	0	-0.331559	no
AT5G67600	0.00327352	0.00327352	0.00587894	0.00483121	0.00483121	0.00483121	0.00948696	-78.4279	2.32581	2.32581	2.07153	0	-0.844712	no
AT4G04720	0.00327017	0.00327017	0.00530305	0.00182385	0.00488624	0.00488624	0.00853899	-80.9827	2.32625	2.32625	2.1163	0	-0.697454	no
AT4G37760	0.0032504	0.0032504	0.0116376	0.00716396	0.001	0.00716396	0.0137213	-58.2161	2.32889	2.32889	1.77496	0	-1.84011	no
AT3G04580	0.00324901	0.00324901	0.00478188	0.00509999	0.00509999	0.00509999	0.0157819	-51.5002	2.32907	2.32907	2.16123	0	-0.557579	no
AT3G01060	0.00322755	0.00322755	0.00454448	0	0	0	0.0179926	-50.0906	2.33195	2.33195	2.18334	0	-0.493676	no
AT5G27830	0.00322211	0.00322211	0.00492747	0	0	0	0.046434	-4.58314	2.33269	2.33269	2.1482	0	-0.612844	no
AT5G66280	0.00320864	0.00320864	0.0118715	0.001	0.001	0.0155836	0.0287847	-22.6531	2.3345	2.3345	1.76632	0	-1.88747	no
AT3G08920	0.00318898	0.00318898	0.00551968	0	0	0	0.0184774	-48.8143	2.33717	2.33717	2.09891	0	-0.791491	no
AT3G09925	0.00315158	0.00315158	0.00725777	0.00696133	0.00696133	0.00696133	0.0220821	-37.8752	2.3423	2.3423	1.98002	0	-1.20345	no
AT2G15280	0.00314499	0.00314499	0.00566032	0	0	0	0.030942	-24.0672	2.34321	2.34321	2.08798	0	-0.847828	no
AT5G17060	0.00313401	0.00313401	0.00922295	0.00710993	0.001	0.00710993	0.012096	-64.2675	2.34473	2.34473	1.87596	0	-1.55722	no
AT5G05550	0.00311583	0.00311583	0.00453298	0	0	0	0.0288637	-27.4046	2.34725	2.34725	2.18444	0	-0.540842	no
AT5G01600	0.00311303	0.00311303	0.00518381	0	0	0	0.0235158	-37.2405	2.34764	2.34764	2.12618	0	-0.735697	no
AT1G53560	0.00310499	0.00310499	0.00484618	0	0	0	0.0145461	-60.2972	2.34877	2.34877	2.15543	0	-0.642259	no
AT5G47630	0.00309657	0.00309657	0.0110999	0.001	0.001	0.00964478	0.0156739	-51.8297	2.34994	2.34994	1.79551	0	-1.8418	no
AT2G44290	0.0030869	0.0030869	0.00924098	0.0128638	0.00529118	0.0128638	0.00932029	-76.7803	2.3513	2.3513	1.87511	0	-1.58189	Yes
AT5G14200	0.00307464	0.00307464	0.0046963	0	0	0	0.0105508	-75.7109	2.35303	2.35303	2.16907	0	-0.611105	no
AT5G42860	0.00305218	0.00305218	0.00933969	0.00673215	0.00673215	0.0129016	0.0214023	-36.8777	2.35621	2.35621	1.87049	0	-1.61353	no
AT1G03130	0.0030444	0.0030444	0.00430425	0	0	0	0.0137519	-62.9921	2.35732	2.35732	2.20693	0	-0.499604	no
AT1G16920	0.0030145	0.0030145	0.00678364	0.00398069	0.00398069	0.00398069	0.0089459	-81.2466	2.36161	2.36161	2.00936	0	-1.17014	no
AT1G02870	0.00300838	0.00300838	0.0100162	0.00161683	0.0119878	0.018345	0.0102267	-69.7051	2.36249	2.36249	1.84012	0	-1.73528	no
AT5G40890	0.00300328	0.00300328	0.00729958	0.001	0.001	0.0130407	0.00820279	-82.9108	2.36323	2.36323	1.97753	0	-1.28127	no
AT3G46560	0.00299285	0.00299285	0.00410015	0.0134441	0.0134441	0.0134441	0.00392234	-118.324	2.36474	2.36474	2.22803	0	-0.45416	no
AT1G13000	0.00298665	0.00298665	0.00995094	0.001	0.001	0.0138943	0.0118634	-65.1995	2.36564	2.36564	1.84296	0	-1.7363	no
AT2G04520	0.00297375	0.00297375	0.00359629	0.00230312	0.00230312	0.00230312	0.00315874	-131.216	2.36752	2.36752	2.28497	0	-0.274226	no
AT1G29350	0.00296684	0.00296684	0.00509939	0	0	0	0.0128241	-66.3451	2.36853	2.36853	2.13331	0	-0.781399	no
AT5G16290	0.00296145	0.00296145	0.00444142	0.00938127	0.00491363	0.00938127	0.00903141	-78.2916	2.36932	2.36932	2.1933	0	-0.584715	no
AT5G11690	0.00294289	0.00294289	0.00658788	0	0	0	0.0257507	-32.8825	2.37205	2.37205	2.02208	0	-1.16258	no
AT3G46100	0.00293111	0.00293111	0.00426686	0	0	0	0.0140587	-61.9332	2.37379	2.37379	2.21072	0	-0.54173	no
AT5G01920	0.00292522	0.00292522	0.00554193	0	0	0	0.0211652	-42.2955	2.37467	2.37467	2.09716	0	-0.921841	no
AT2G21600	0.00291748	0.00291748	0.00813829	0.001	0.001	0.0136202	0.00438163	-110.389	2.37582	2.37582	1.93029	0	-1.48	no
AT2G31390	0.00291605	0.00291605	0.00492831	0.00596386	0.00240061	0.00240061	0.00861075	-80.5811	2.37603	2.37603	2.14813	0	-0.757077	no
AT4G31870	0.00291107	0.00291107	0.00535314	0	0	0	0.0454468	-5.61465	2.37677	2.37677	2.11222	0	-0.878837	no
AT2G36090	0.00290066	0.00290066	0.00755195	0	0	0	0.0401696	-11.5394	2.37833	2.37833	1.96277	0	-1.38047	no
AT4G02030	0.00288995	0.00288995	0.00407807	0	0	0	0.0173618	-51.8037	2.37994	2.37994	2.23037	0	-0.496844	no
AT3G09970	0.00287802	0.00287802	0.00364202	0	0	0	0.0153008	-57.8694	2.38173	2.38173	2.27948	0	-0.33966	no
AT1G50510	0.0028762	0.0028762	0.00740097	0	0	0	0.0300002	-25.5509	2.38201	2.38201	1.97154	0	-1.36355	no
AT2G37540	0.00286928	0.00286928	0.00575841	0	0	0	0.0379479	-14.2705	2.38305	2.38305	2.08052	0	-1.00498	no
AT5G11900	0.00286495	0.00286495	0.00469359	0	0	0	0.00706146	-94.9854	2.38371	2.38371	2.16932	0	-0.712179	no
AT3G09600	0.00286305	0.00286305	0.0051445	0	0	0	0.0233232	-37.6351	2.384	2.384	2.12948	0	-0.845476	no
AT5G51730	0.00283438	0.00283438	0.00463673	0	0	0	0.0402195	-11.4798	2.38837	2.38837	2.17461	0	-0.710072	no
AT4G32690	0.00283425	0.00283425	0.00484234	0	0	0	0.0265727	-31.3742	2.38839	2.38839	2.15577	0	-0.77274	no
AT5G17420	0.00281491	0.00281491	0.00559173	0	0	0	0.0370449	-15.4264	2.39136	2.39136	2.09328	0	-0.990207	no
AT4G00360	0.00281202	0.00281202	0.00449466	0.00389494	0.00389494	0.00389494	0.00808817	-86.0846	2.39181	2.39181	2.18813	0	-0.676608	Yes
AT2G32295	0.00280363	0.00280363	0.00456471	0	0	0	0.0433432	-7.88947	2.3931	2.3931	2.18141	0	-0.703229	no
AT3G09220	0.00279773	0.00279773	0.00563638	0	0	0	0.0185911	-48.5199	2.39402	2.39402	2.08983	0	-1.01051	no
AT3G11050	0.00279636	0.00279636	0.00413256	0	0	0	0.037827	-14.4236	2.39423	2.39423	2.22461	0	-0.563488	no
AT2G31890	0.00279437	0.00279437	0.00473608	0	0	0	0.0186204	-48.4442	2.39454	2.39454	2.16541	0	-0.76117	no
AT1G07480	0.00279174	0.00279174	0.013656	0.001	0.001	0.0170916	0.0348214	-13.5144	2.39495	2.39495	1.7055	0	-2.29029	no
AT1G41830	0.00277325	0.00277325	0.00430293	0	0	0	0.0201973	-44.5423	2.39784	2.39784	2.20706	0	-0.633743	no
AT5G53250	0.00275418	0.00275418	0.00454417	0	0	0	0.0280304	-28.8108	2.40083	2.40083	2.18337	0	-0.722394	no
AT5G62210	0.00273806	0.00273806	0.00482274	0	0	0	0.0157595	-56.4514	2.40338	2.40338	2.15753	0	-0.816698	no
AT5G05800	0.00272593	0.00272593	0.00379389	0	0	0	0.0220084	-40.4203	2.40531	2.40531	2.26174	0	-0.476928	no
AT1G13220	0.0027229	0.0027229	0.00415848	0.001	0.00947172	0.00947172	0.0152342	-53.1955	2.40579	2.40579	2.22189	0	-0.61091	no
AT1G28340	0.00271835	0.00271835	0.00374912	0	0	0	0.0118635	-70.0822	2.40652	2.40652	2.2669	0	-0.463821	no
AT2G31710	0.0027123	0.0027123	0.00366291	0	0	0	0.0202888	-44.3253	2.40749	2.40749	2.277	0	-0.433469	no
AT4G25840	0.00269751	0.00269751	0.00356818	0	0	0	0.0174373	-51.5953	2.40986	2.40986	2.28838	0	-0.403558	no
AT1G13750	0.00269333	0.00269333	0.00420692	0	0	0	0.0315482	-23.1359	2.41054	2.41054	2.21686	0	-0.64337	no
AT1G16916	0.0026788	0.0026788	0.00390805	0	0	0	0.0143927	-60.8061	2.41288	2.41288	2.24886	0	-0.544862	no
AT3G03980	0.00267535	0.00267535	0.00530088	0	0	0	0.0427171	-8.58798	2.41344	2.41344	2.11648	0	-0.986503	no
AT4G35360	0.00267329	0.00267329	0.00604722	0.0112956	0.00537602	0.0112956	0.0125078	-62.6607	2.41378	2.41378	2.05927	0	-1.17766	no
AT1G20920	0.00267278	0.00267278	0.00410453	0.0089988	0.0089988	0.0089988	0.0116083	-68.7413	2.41386	2.41386	2.22756	0	-0.618877	no
AT1G03150	0.00267164	0.00267164	0.00900879	0.001	0.001	0.0170945	0.0153117	-52.952	2.41405	2.41405	1.88616	0	-1.75361	no
AT4G21800	0.00267083	0.00267083	0.0287937	0.0074185	0.0074185	0.075	0.0091622	-77.6014	2.41418	2.41418	1.38153	0	-3.43039	no
AT1G02360	0.00267017	0.00267017	0.00628569	0	0	0	0.0163919	-54.5629	2.41429	2.41429	2.04247	0	-1.23514	Yes
AT2G14115	0.00266621	0.00266621	0.0118428	0.001	0.001	0.0148773	0.0174102	-46.787	2.41493	2.41493	1.76737	0	-2.15115	no
AT3G12040	0.00266297	0.00266297	0.00474192	0	0	0	0.0330286	-20.9348	2.41546	2.41546	2.16487	0	-0.832434	Yes
AT1G68010	0.00266158	0.00266158	0.00422023	0	0	0	0.0121369	-68.9887	2.41569	2.41569	2.21549	0	-0.665041	no
AT2G23380	0.00265991	0.00265991	0.00402924	0	0	0	0.0224047	-39.5637	2.41596	2.41596	2.2356	0	-0.59913	no
AT1G04340	0.00265273	0.00265273	0.00485107	0	0	0	0.0129128	-66.0142	2.41713	2.41713	2.15499	0	-0.870829	no
AT3G07440	0.00263794	0.00263794	0.00404475	0	0	0	0.0362106	-16.5198	2.41956	2.41956	2.23393	0	-0.616638	no
AT1G80050	0.00263036	0.00263036	0.00499986	0	0	0	0.0288563	-27.4169	2.42081	2.42081	2.14187	0	-0.926627	no
AT3G07720	0.00261956	0.00261956	0.00784233	0.00659848	0.00130172	0.00659848	0.0101274	-72.7938	2.4226	2.4226	1.94638	0	-1.58196	no
AT3G56110	0.00261667	0.00261667	0.00947262	0.00103867	0.00103867	0.0195642	0.00503803	-103.689	2.42308	2.42308	1.86436	0	-1.85603	no
AT4G12910	0.00261563	0.00261563	0.0131534	0.001	0.001	0.0162145	0.0329342	-16.189	2.42325	2.42325	1.72179	0	-2.33021	no
AT1G15020	0.00260971	0.00260971	0.00532558	0	0	0	0.0101446	-77.5954	2.42423	2.42423	2.11446	0	-1.02905	no
AT1G24490	0.00258471	0.00258471	0.0094858	0.0171046	0.00504123	0.0608203	0.01103	-66.0758	2.42841	2.42841	1.86375	0	-1.87577	no
AT3G21640	0.0025843	0.0025843	0.0035054	0	0	0	0.0169867	-52.8521	2.42848	2.42848	2.29609	0	-0.439802	no
AT3G59980	0.00255916	0.00255916	0.00398193	0	0	0	0.013582	-63.5888	2.43273	2.43273	2.24073	0	-0.637798	no
AT1G43890	0.00255835	0.00255835	0.00373816	0	0	0	0.00854486	-85.8329	2.43287	2.43287	2.26817	0	-0.547116	no
AT1G21370	0.00254658	0.00254658	0.00873979	0.0244722	0.0244722	0.0244722	0.0153451	-55.3456	2.43487	2.43487	1.89932	0	-1.77904	no
AT1G70460	0.00254145	0.00254145	0.00557443	0	0	0	0.0429585	-8.3174	2.43574	2.43574	2.09462	0	-1.13317	no
AT2G13820	0.00253628	0.00253628	0.0031819	0	0	0	0.00946274	-80.9353	2.43663	2.43663	2.33814	0	-0.327173	no
AT1G50710	0.00252559	0.00252559	0.00432283	0	0	0	0.0269445	-30.7073	2.43846	2.43846	2.20506	0	-0.775354	no
AT4G19003	0.00252275	0.00252275	0.00430681	0	0	0	0.0134681	-63.993	2.43895	2.43895	2.20667	0	-0.771621	no
AT5G20180	0.00251668	0.00251668	0.00495063	0.00383594	0.001	0.00383594	0.00491815	-107.465	2.44	2.44	2.14617	0	-0.976091	no
AT1G01170	0.00251334	0.00251334	0.00347186	0.00433351	0.00433351	0.00433351	0.0110699	-71.0207	2.44057	2.44057	2.30026	0	-0.466102	no
[truncated: 7,574 more rows]
