# Supplementary material for: m6A modification plays an integral role in mRNA stability and translation during pattern-triggered immunity
Source: Proc Natl Acad Sci U S A. 2024 Aug 8;121(33):e2411100121. doi: 10.1073/pnas.2411100121 (PMC11331096; doi:10.1073/pnas.2411100121)
Supplement: Supplementary file 5 — Dataset S04 (XLSX) [file pnas.2411100121.sd04.xlsx]

## Sheet: mock
GeneID	log2TE_WT	log2TE_fip37	log2TE_ect234	elf18-inducible
AT1G01560	NA	-1.44728	NA	no
AT1G04310	-0.303513	-0.800534	-1.21596	no
AT1G05490	0.592611	-0.159304	-0.023096	no
AT1G12220	-0.612085	-0.055049	-0.340068	no
AT1G14480	NA	-1.41165	-1.07321	no
AT1G16430	-1.52712	-0.990933	-1.01369	no
AT1G19715	-1.2351	-1.71327	-1.38623	no
AT1G20310	NA	-1.60043	0.112139	no
AT1G21480	-0.540061	-0.540796	-0.987379	no
AT1G24140	NA	0.660026	0.629257	no
AT1G26380	NA	-0.390411	-0.223732	no
AT1G26410	NA	0.656002	NA	no
AT1G30160	1.09261	-0.905464	-0.429527	no
AT1G30170	NA	0.0092851	-0.0287445	no
AT1G32960	NA	-0.231485	NA	no
AT1G45110	-0.606937	-0.992612	-0.76286	no
AT1G50040	-1.71474	-0.0991625	-0.588102	no
AT1G51550	-0.461856	-0.164618	-0.115744	no
AT1G51913	NA	-1.61951	0.0987941	no
AT1G53080	NA	1.18835	0.355256	no
AT1G53480	NA	-1.5243	-1.74244	no
AT1G56060	NA	-0.867458	0.103627	Yes
AT1G57630	NA	-1.00627	-1.02117	Yes
AT1G58225	NA	0.808288	0.914614	no
AT1G64160	NA	-0.35396	-0.173064	Yes
AT1G67856	NA	0.635359	NA	no
AT1G68780	-0.0889378	0.148821	0.425758	no
AT1G69930	NA	2.03645	2.19431	no
AT1G74390	-0.674105	-0.541133	-0.633026	no
AT1G77310	-0.222414	-0.0615177	-0.579437	no
AT1G79680	NA	0.725492	NA	no
AT2G04495	NA	0.985786	1.28644	no
AT2G05812	-2.10293	-2.00212	-2.07805	no
AT2G12550	0.496288	-0.763892	-0.441091	no
AT2G15490	NA	-0.659182	-1.44964	no
AT2G18660	0.757685	-0.194845	0.730914	no
AT2G18680	NA	0.239014	0.27141	Yes
AT2G19190	NA	-0.136163	-0.41872	no
AT2G25470	NA	0.174799	0.0578419	no
AT2G33793	0.117631	-0.728893	-1.59379	no
AT2G34340	0.989385	-0.17079	0.445827	no
AT2G36770	NA	-0.534962	0.883577	no
AT2G39445	0.341361	-0.00731383	-0.853278	no
AT2G42360	NA	0.534945	-0.469387	no
AT3G01830	NA	1.96318	0.563791	no
AT3G06920	-0.188857	-0.615495	-0.58622	no
AT3G13175	-0.918573	-0.471228	-0.410924	no
AT3G14360	-0.492352	-0.375668	-0.487734	no
AT3G18610	-1.56835	-0.895086	-0.920965	no
AT3G21080	NA	0.436742	NA	no
AT3G22760	-0.278847	-0.361965	-0.392562	no
AT3G43250	NA	NA	-1.28037	no
AT3G48640	NA	0.628989	NA	no
AT3G50470	NA	0.893506	NA	no
AT3G55110	-0.607354	-0.427652	-0.176435	no
AT3G59000	-0.5978	-0.551739	0.186886	no
AT3G59430	-1.22932	-0.768815	-1.1526	no
AT4G03460	NA	-0.469655	NA	no
AT4G08555	NA	0.579804	0.109601	Yes
AT4G14450	NA	0.855013	-0.412746	no
AT4G17660	NA	-0.447283	NA	no
AT4G21590	-0.790157	0.594046	-0.411146	no
AT4G23140	NA	0.281853	0.548993	no
AT4G23220	NA	-0.0586805	0.337767	no
AT4G23280	NA	1.12413	NA	no
AT4G29240	0.989089	0.400823	-0.116864	no
AT4G30400	-0.694123	0.594486	0.216192	no
AT4G30430	NA	-0.144987	NA	no
AT4G34770	0.0926108	-0.604119	-0.358486	no
AT4G37990	NA	-0.482367	0.406123	no
AT4G39580	NA	-0.809212	-0.858158	no
AT4G39830	NA	-0.596917	-0.808695	no
AT5G02060	-0.672647	-0.00455444	-0.94422	no
AT5G03780	0.262712	0.0850616	-1.30716	no
AT5G04190	0.295592	-0.157042	0.194549	no
AT5G05300	NA	NA	0.28644	no
AT5G22530	NA	-1.33997	1.52304	no
AT5G24110	NA	0.322668	NA	no
AT5G25190	0.0882257	-0.0210484	-0.603664	no
AT5G44286	-2.66185	-1.16119	-0.020021	no
AT5G45900	NA	-1.55694	-1.59786	Yes
AT5G51260	-0.771762	-0.96612	-0.354976	Yes
AT5G51465	NA	-0.999067	-0.223732	no
AT5G53230	NA	-0.309667	-0.0326322	no
AT5G57510	NA	NA	0.826936	no
AT5G57780	0.4616	-1.37583	0.0130991	no
AT5G58610	NA	-0.05763	-0.137146	no
AT1G11300	-2.27587	-0.0573085	-0.960505	Yes
AT1G68725	-2.14435	NA	0.58796	no
AT3G47480	-1.4996	0.665636	0.464311	no
AT5G07980	-1.60355	-0.0163562	-1.00977	no
AT1G30620	-2.68276	-0.771991	-0.269567	Yes
AT5G60250	-1.36083	0.385392	-0.272918	no
AT3G48280	-0.265818	-0.153121	-0.133242	no
ATMG00630	-1.42063	-0.924937	-0.0893396	no
AT3G47400	-1.65332	-1.45474	-1.02686	no
AT5G06180	-2.60676	-1.72792	-0.830208	no
AT1G73805	-1.85581	-2.94457	-1.1927	no
AT4G31940	-1.1746	-0.158534	-0.602736	no
AT3G24090	-0.672647	-0.299022	0.304306	Yes
AT3G54970	-2.54803	-2.8716	-1.58267	no
AT2G31865	-2.59055	-0.620459	-2.258	Yes
AT5G49850	-1.17955	0.126173	-0.370425	no
AT4G00020	-2.09055	-1.24827	-0.429013	no
AT3G27865	-1.86083	-0.764801	-0.328504	no
AT1G06233	-5.53796	-2.94522	-2.15636	no
AT2G04450	-0.860834	-0.293626	-0.739878	no
AT2G32530	-0.987325	-0.672645	-0.388143	no
AT2G02148	-1.90328	0.00430302	-0.45573	no
AT5G39030	-1.38303	0.553655	0.670209	no
AT4G04180	-1.39889	0.17762	-0.423224	no
AT3G13600	-0.648586	-0.743496	0.81722	no
AT1G78230	-0.805867	-0.606673	-0.0924067	no
AT4G34610	-0.750852	-0.00723779	-0.229843	no
AT4G31100	-0.420328	-0.179455	-0.463413	no
AT4G19460	-2.37571	-0.483678	-1.11099	Yes
AT4G09420	-0.944807	-0.122664	0.499576	Yes
AT3G03460	-1.5218	-1.05082	-0.922374	no
AT3G48390	-0.891737	0.447686	0.445077	no
AT1G28190	-1.65332	-0.94013	-0.236626	Yes
AT5G17790	-1.37188	-0.0300003	-0.581299	no
AT5G67460	-0.483391	-1.11641	0.137641	no
AT1G26600	-0.782417	0.608844	0.550244	no
AT2G39200	-2.63785	-1.12745	-0.853671	Yes
AT3G55760	-1.9996	-0.709606	-0.656011	no
AT5G08110	-1.2043	-0.0268537	-1.51639	no
AT1G76350	-2.42548	-0.663748	-0.227361	no
AT5G45840	-1.22207	0.00815727	0.517065	no
AT1G34470	-1.66262	-1.28782	-1.63925	no
AT1G61340	-2.60676	-0.845924	-0.907101	Yes
AT3G21150	-1.55214	0.223985	0.931157	no
AT4G12120	-2.65582	-0.538511	-1.44218	Yes
AT5G04250	-1.84051	-0.880951	-0.583066	no
AT3G23670	-1.34115	0.0401643	-0.761984	no
AT2G45270	-1.95112	-1.05908	-0.8555	no
AT1G70820	-1.65607	-1.33514	-1.83386	no
AT1G56240	-1.72932	NA	-0.752053	no
AT5G61930	-1.11678	-0.457853	-0.163541	no
AT5G64110	-1.33682	-0.304336	-0.297585	no
AT2G36305	-1.90355	-0.798823	-1.69582	no
AT1G78410	-1.55699	-0.889298	-0.0112554	no
AT2G25790	-0.344624	-0.0139829	0.239343	no
AT2G35710	-1.48057	-0.583634	-1.52329	Yes
AT3G19440	-0.547443	-0.215391	-0.810599	no
AT3G59630	-1.58812	-0.170753	-0.95485	no
AT3G17690	-2.36083	-0.357463	-0.590244	no
AT1G61470	-0.653316	0.447549	-0.687838	no
AT5G26920	-1.58486	0.265015	-0.644744	Yes
AT5G43600	-0.568353	-0.213678	0.0474636	no
AT2G35290	-1.17908	-0.712853	0.021338	no
AT5G23910	-0.74758	-0.170987	-0.0322096	no
AT1G11440	-1.69086	-0.444199	-0.985533	no
AT2G41835	-0.531353	-0.152899	0.883577	Yes
AT4G20070	-2.69747	-1.29016	-1.72406	no
AT3G05660	-1.50559	0.649037	-0.0457569	no
ATCG00930	3.03568	4.75976	3.61958	no
AT2G35770	-0.477895	-0.468404	-0.0199205	no
AT3G01510	-2.31282	-1.153	-1.31152	no
AT1G63740	-1.34462	-0.136322	NA	Yes
AT1G16030	-1.28664	-0.94013	-0.448671	no
AT3G25430	-0.827277	-0.73217	-0.634547	no
AT1G68890	-1.95871	-0.431048	-1.31467	no
AT3G09010	-1.93684	-0.975604	0.183732	Yes
AT2G01900	-1.30532	-0.317603	-1.28795	no
AT3G29130	-1.71273	-1.6911	-0.791665	no
AT3G07960	-1.28483	-1.29676	0.0079831	no
AT5G24970	-2.11208	-0.922326	0.346745	no
AT4G39361	-4.32571	-2.79766	-1.94233	no
AT5G17980	0.166389	0.814119	0.712053	no
AT5G07810	-0.749638	0.131705	-0.29473	no
AT5G61350	-0.514896	0.88682	1.78656	no
AT5G56730	-1.27885	-0.910139	-0.726523	no
AT1G21410	-0.395605	0.507212	0.0493681	no
AT1G52030	-2.69232	-1.13035	-0.789105	no
AT1G60160	-0.896909	0.120978	-0.0919011	no
AT1G01900	-1.33969	-0.931306	-0.163541	no
AT4G29740	-2.02977	-0.661132	-1.24013	Yes
AT5G07325	-5.92523	-4.12745	-5.09919	no
AT1G19980	-0.292083	-0.913534	-0.403768	no
AT2G47010	-0.478067	0.230604	-0.241699	no
AT5G35220	-1.81606	-1.32034	-1.15309	no
AT5G01940	-0.749638	-0.128176	-0.613193	no
AT3G25210	-1.8548	-0.135861	-0.287947	Yes
AT1G56310	-1.19412	-1.59012	-0.120211	no
AT4G27010	-0.654899	-0.0897473	0.0854985	no
AT5G19740	-1.78982	-1.0064	-1.20519	no
AT1G56250	-2.15332	NA	-0.354505	no
AT1G68190	-0.621251	-0.580032	-0.509594	no
AT4G39510	-0.219476	0.0603504	-0.0735111	no
AT4G09520	-0.779085	-0.744161	-0.384705	no
AT5G64530	-1.11812	-0.899992	0.0656959	no
AT5G07670	-1.06835	-0.488217	-0.123631	no
AT5G01770	-0.5608	-1.08631	-0.117281	no
AT1G01600	-0.910602	-1.37112	-0.333183	no
AT5G47970	-1.96859	-0.682316	-0.796039	no
AT1G77060	-0.84843	0.223772	-0.417446	no
AT4G10180	-1.03503	-0.505272	-0.182474	no
AT2G41640	-1.58456	0.273047	-0.331041	no
AT4G02460	-1.40031	-0.665734	-0.80693	no
AT1G34210	-1.9848	-0.0743165	-0.99634	no
AT4G04740	-1.84373	-1.86362	-1.16278	Yes
AT2G20180	0.499487	0.52309	0.601597	no
AT1G13790	-2.27517	-0.936496	-0.137426	no
AT1G10640	0.210121	0.710557	0.130675	no
AT1G10870	-0.666041	-0.336841	-1.80419	no
AT5G02560	0.20116	0.526994	1.60526	no
AT2G35155	-0.816332	-0.890682	-0.139171	no
AT3G56060	-0.81428	-0.617916	-0.0788409	no
AT4G26990	-0.784833	0.0347249	0.0240095	no
AT5G33370	-0.653316	0.0148726	0.159739	no
AT1G77450	-1.45112	-0.134043	-0.554211	no
AT1G68690	-1.56835	0.029278	-1.54106	Yes
AT4G00970	-1.74461	0.445407	0.653116	no
AT4G01910	-1.65332	-1.22126	-0.0907001	no
AT2G39710	-0.792083	-0.0883449	-0.428635	Yes
AT1G26210	-1.54958	-1.97434	-1.66316	no
AT1G62540	0.356114	1.14251	0.995327	no
AT5G16820	-0.617111	-1.20476	-0.233034	no
AT3G05470	-0.389715	-0.0470105	-0.763773	no
AT1G71240	-1.37026	-0.447283	-0.00717029	no
AT1G09687	-0.779651	0.494495	0.468429	no
AT5G66050	-1.83361	-1.73204	-1.77827	no
AT3G61113	-0.879097	0.108242	-0.789063	no
AT1G65070	-1.54803	-0.874143	-0.568468	no
AT3G46920	-1.55699	-1.55733	-0.131832	no
AT2G37520	-0.0765973	0.229382	-0.553041	no
ATCG00200	-0.82463	0.403619	-1.08664	no
AT5G67170	-0.910602	-0.274508	-0.665866	no
AT4G12310	-0.476141	-0.404092	-0.387297	no
AT2G46240	-0.735563	0.44334	-0.620077	no
AT1G18180	-0.650669	-0.212198	-0.223732	no
AT2G05810	-1.33361	0.473467	-0.0461545	no
AT3G02150	-0.969052	-0.0428762	-0.286619	no
AT5G16980	-0.729317	-0.735159	-0.0551854	no
AT1G24145	-0.568353	0.610609	-0.276542	Yes
AT4G15340	-1.01103	-0.361351	-1.42588	no
AT3G54630	-0.05734	-0.190541	0.272614	no
AT1G29960	-2.05657	-0.565677	-0.926574	no
AT1G54570	-1.19412	-0.225646	-1.33104	no
AT3G25700	-1.44439	-1.70345	-0.992452	no
AT1G68180	-0.987325	0.127714	-1.22018	no
AT3G26330	-0.584811	-0.615298	-0.706218	no
AT1G66090	-1.17586	-0.460296	-0.652878	no
AT2G41705	-1.48382	-0.956656	-0.817166	no
AT2G25420	-0.548089	-0.96214	-0.502566	no
AT3G28650	-1.68893	-0.843327	-2.81936	no
AT4G24610	-0.984798	-0.908652	-0.834853	no
AT1G12880	-2.71105	-1.2092	NA	Yes
AT2G17480	-0.716081	-0.0931388	-0.105017	no
AT5G43740	-0.848067	0.367818	-0.401712	no
AT2G04430	-1.53989	-0.598782	NA	no
AT3G07195	-0.549578	0.177777	0.299468	Yes
AT1G02570	0.484544	-0.308938	-0.0915914	no
AT5G25580	-1.16468	0.142825	-0.665386	no
AT1G13980	-0.141899	0.514389	0.273447	no
AT3G62550	-0.70598	-1.64595	-0.996477	no
AT4G28650	-1.33793	-1.07927	-0.614718	no
AT2G37670	-0.516119	0.142677	-0.146861	no
AT5G66400	-0.714444	-0.631464	0.0449509	no
AT4G38020	-1.88787	-0.848057	-1.33732	no
AT4G37740	-0.192317	-0.100244	0.0432999	no
AT3G08880	-0.552142	-0.322763	0.0173212	no
AT4G21400	-2.23828	-2.51345	-1.45639	Yes
AT3G10550	-1.37705	0.0943822	-0.0260534	no
AT4G13750	-0.603548	0.0622142	-0.222347	no
AT4G16900	-1.47067	-1.60725	-2.40891	no
AT1G23550	-0.894392	-0.562647	0.114915	Yes
AT4G22200	-2.68436	NA	-2.2005	no
AT1G32240	1.17023	1.1879	1.67347	no
AT3G26180	-0.929586	-0.423489	-0.72235	no
AT5G01840	1.06121	1.58708	1.53356	no
AT5G53080	-1.09932	-0.33595	-1.0362	no
AT5G22690	-1.08112	0.336608	-0.103767	Yes
AT4G00750	-0.5915	-0.535357	-0.876042	no
AT4G01350	-1.22932	-0.545039	-0.0112554	no
AT4G39363	-3.95024	-2.96917	-3.15121	no
AT1G77580	-0.319603	-0.343347	0.307315	no
AT1G02220	-1.04937	-0.363035	-0.244375	no
AT1G58420	-0.377045	0.460205	0.7304	no
AT3G06900	-2.4291	-0.433486	-0.568309	no
AT1G72900	-0.653316	-0.337792	-0.137218	Yes
AT5G10380	-1.66917	0.109012	1.02192	no
AT2G17040	-0.860834	0.101085	-0.183872	no
AT1G08960	-0.591883	-0.147281	-0.535513	no
AT3G48440	-0.478606	0.266977	-0.264902	no
AT3G04240	-1.10699	-0.429756	-0.464621	no
AT3G16010	-0.170662	-0.392728	-0.439887	no
AT5G41000	0.274456	-0.317603	-0.299354	no
AT1G07380	-1.18886	-0.378467	-0.966672	no
AT3G51290	-0.460489	-0.436255	-0.273264	no
AT1G14030	-1.46291	-0.950866	-1.81229	no
AT1G28210	-0.918573	-0.352549	-0.850736	no
AT5G05560	-0.20634	0.0406297	-0.0952209	no
AT4G01895	-0.69987	0.161915	0.44117	no
AT1G73090	-1.71763	-1.32025	-0.47427	no
AT3G12685	-0.764185	-0.0138824	-0.327412	no
AT4G28040	-0.518585	0.282542	0.240605	no
AT2G15900	-0.768057	-0.224305	-0.872538	no
AT5G56210	-0.410544	0.210734	-0.575127	no
AT2G37420	-0.965128	-0.627473	0.226626	no
AT1G01220	-1.32909	-0.810285	-0.824307	no
AT4G35730	-0.105353	0.820823	0.461796	no
AT1G14440	-0.846827	0.209186	0.285582	no
AT2G22610	-1.23436	-0.795646	-0.499411	no
AT2G41040	0.310362	1.05557	1.1532	no
AT5G44582	-0.889126	0.0500009	-0.202219	no
AT1G15110	-1.40425	-0.790097	-0.616941	no
AT2G40190	-1.53661	-0.0403692	-0.378621	no
AT5G45700	-0.222067	0.45099	0.384588	no
AT5G01100	-1.39439	-0.636261	0.413266	no
AT3G49650	0.110075	0.806872	0.71366	no
AT5G11380	-0.177918	-0.111808	-0.206514	no
AT4G30560	-0.370625	0.225471	-0.0360525	no
AT3G56870	-0.85634	-0.110108	-0.496361	no
AT5G61460	-1.47242	-0.939174	-0.679196	no
AT4G29750	-0.691334	-0.1137	-0.598568	no
AT5G54510	0.175936	0.225344	-0.215721	no
AT1G48770	-0.785426	0.238832	-0.144939	no
AT3G15115	0.141935	0.645228	0.602151	no
AT1G80760	-0.778372	-0.437963	-0.678459	no
AT1G15430	-0.428497	0.804657	0.464381	Yes
AT2G46860	-0.227441	0.465038	-0.0951017	no
AT4G18600	-0.904042	-0.585656	-0.0807843	no
AT1G63720	-0.91635	-0.204368	-0.212168	Yes
AT1G22570	-0.0845639	0.130223	-0.595327	no
AT2G46200	-1.9283	-0.81356	-1.05053	no
AT5G27970	-2.37151	-1.47227	-1.9872	no
AT3G13290	-0.680108	-0.0575778	0.342839	no
AT5G48960	-0.965128	-0.639733	-0.808034	no
AT5G03190	-1.94133	-0.857467	-0.891189	no
AT3G51895	0.0458854	0.523562	0.332896	no
AT5G67060	0.34157	0.815421	0.852083	no
AT1G18910	-0.845369	0.191315	-0.368052	no
AT2G43445	-0.488121	0.825805	0.36464	no
AT5G47560	-0.118222	0.0700797	-0.0290834	no
AT5G17860	-0.637956	0.11198	0.249198	no
AT4G17180	-0.908544	-0.362187	-0.126394	no
AT1G65690	-0.969384	-0.101479	0.322078	Yes
AT4G01460	-1.14641	-1.01233	-0.317182	no
AT5G66620	-1.57434	-0.647585	0.211636	Yes
AT2G08765	-2.73095	-1.64586	-1.41414	no
AT1G77400	-1.43684	0.222815	0.0757045	no
AT3G29410	-0.744611	-0.729949	0.247947	no
AT3G49290	0.0600633	0.729408	0.114186	no
AT2G40860	-0.837866	0.0743683	-0.864676	no
AT1G29810	-0.959804	-0.226295	-0.339073	no
AT3G04130	-0.714657	0.218015	-0.776567	no
AT1G06000	-0.689567	-0.355958	-0.521733	no
AT5G37130	-0.956921	-1.06415	-0.972961	no
AT1G03770	-1.47039	-0.933602	-0.613707	no
AT2G47230	-1.33215	-0.843515	-0.365782	no
AT1G49620	0.538144	-0.268976	0.737924	no
AT2G03060	-0.607354	-0.686832	-0.66166	no
AT3G19970	-0.706398	-0.224775	-0.414729	no
AT4G15510	-0.492643	-0.421617	-0.395329	no
AT3G28140	0.313312	0.665899	0.298234	no
AT1G19720	-0.925476	-0.714057	-0.60856	no
AT5G58120	-1.08456	-0.43971	-0.611448	Yes
AT1G16630	-0.953047	-0.218443	-0.54369	no
AT4G21865	-1.06835	-1.16208	1.17842	Yes
AT5G38990	-1.18217	0.971174	0.164593	Yes
AT1G30570	-0.569257	-0.454112	-0.359387	no
AT5G41070	-0.631119	-0.636644	-0.478589	no
AT5G55600	-1.05433	-0.342954	-0.628774	no
ATMG00160	1.10091	1.96681	2.20422	no
AT4G16240	-1.989	-2.32709	-2.02298	Yes
AT2G24600	-0.664329	0.236515	-0.128817	Yes
AT1G03160	-1.06994	-0.860994	-0.720343	no
AT1G53500	-0.359913	-0.0351196	0.308639	no
AT5G66450	-0.791312	0.232234	0.0192097	no
AT5G65400	-1.33013	-0.905103	-1.31266	no
AT2G20710	-0.275872	0.396228	-0.856394	no
AT5G39760	-0.69951	0.220032	0.0882036	Yes
AT1G67960	-0.218551	-0.129493	-0.624112	no
AT1G51820	-1.67955	0.277507	NA	Yes
AT3G03610	-1.06835	-0.961989	-0.889997	no
AT3G11410	-0.669487	-0.493588	-0.0446883	no
AT1G15260	0.566689	0.35711	0.560687	no
AT5G19420	-0.390281	-0.226691	-0.0349498	no
AT3G22160	-0.242315	-0.347134	0.353373	Yes
AT5G62990	-1.63886	-0.772626	-0.778451	no
AT5G62230	-0.716081	-0.263815	0.396748	no
AT4G02820	-0.910291	-0.367778	-0.576987	no
AT5G61370	-1.45213	-1.0663	0.301933	no
AT1G16110	-2.31428	-1.5263	NA	no
AT2G31150	-2.82338	-2.83892	-2.83938	no
AT1G08320	-0.957157	-0.756604	-1.41086	no
AT4G01360	-1.33237	0.799622	-0.368052	no
AT4G24970	-2.0978	-0.665965	NA	no
AT5G66070	-1.56835	-0.945407	-0.587857	Yes
AT4G20740	-1.21444	-0.283332	-0.0457235	no
AT1G64950	-0.905712	-0.674348	-0.994091	no
AT2G23000	-0.84655	0.303462	-0.264107	no
AT5G02010	0.129858	0.841732	0.442145	no
AT3G54750	-0.754957	-0.404489	-0.120311	no
AT5G24140	-1.12923	-1.18116	-1.16775	no
AT3G25500	-0.0390489	0.529685	0.27401	no
AT1G63240	-1.2125	-0.912773	-0.516348	no
AT2G46270	-2.172	-0.564116	-0.700527	Yes
AT1G69830	-0.567181	-0.619129	-0.119389	no
AT5G02020	-2.65748	-2.23183	-1.48529	no
AT5G41750	-0.651086	0.261864	-0.407122	Yes
AT2G46735	-1.12708	-0.421623	-0.821772	no
AT1G78770	-1.78706	-1.33861	-0.783947	no
AT5G38510	-1.01943	-1.40882	-1.1284	no
AT3G62470	-1.98134	-0.686652	-1.2491	no
AT5G38010	0.237126	-0.339974	0.245805	no
AT5G54250	-0.0130548	0.238698	0.0717716	no
AT1G51560	-0.535769	-0.261145	-0.173064	no
AT2G36790	-0.757609	0.57695	-0.466537	no
AT5G65060	-1.84177	-1.43865	-1.07445	no
AT1G06450	-0.394392	1.13092	0.71924	no
AT1G21610	-1.74964	-0.905506	-1.55956	no
AT3G06620	-1.20295	-0.186599	-1.16843	no
AT4G20170	-0.354534	0.0402606	0.528459	no
AT2G22910	-1.3298	-0.696126	-0.661492	no
AT3G58780	0.957708	1.61986	1.44754	no
AT4G35910	0.106618	-0.487945	-0.360596	no
AT4G29910	-0.632995	-0.0441714	-0.466631	no
AT5G45160	-0.320801	-0.134862	-0.00694653	no
AT2G39250	-0.883378	-0.565089	-0.0829298	no
AT3G48970	-0.798069	0.274653	0.893493	no
AT1G28070	-0.174105	-0.115201	0.514723	no
AT1G11050	-1.30339	-1.22479	-0.907779	Yes
AT3G13437	-1.50559	-0.385906	-0.597864	Yes
AT5G61140	-0.795951	0.0105586	-0.525126	no
AT5G58970	-1.36083	-0.534962	0.288073	no
AT2G34920	-0.587903	0.673573	0.590105	no
AT3G12940	-0.0300426	0.773309	0.537417	no
AT5G43950	-0.675055	0.251962	0.325732	no
AT5G27270	-1.34968	-1.21865	-0.758481	no
AT4G11460	-0.533335	-0.775829	-1.0331	no
AT5G20140	-0.602624	-1.08357	-0.940447	no
AT3G21530	-1.39028	-0.868295	-0.0765956	no
AT2G41990	-0.576654	0.110767	0.169625	no
AT1G73930	-0.539912	-0.0363346	0.311767	no
AT4G14240	-0.873564	-0.138098	-1.00848	no
AT5G42600	-0.500928	-0.502529	-0.331984	no
AT4G00490	-1.4236	-1.15186	-1.2984	no
AT4G40080	-0.568353	-0.40522	-0.117592	no
AT3G55640	-0.451121	-0.886675	-0.22401	no
AT4G12020	-0.887068	-0.106358	-0.756044	no
AT1G44750	-1.05623	-0.0753155	-0.382435	no
AT2G39140	0.338104	1.26432	0.598349	no
AT1G06580	-2.08112	-1.65621	-1.59891	no
AT5G02565	-4.66604	-3.23259	-3.06873	no
AT1G22660	-0.606579	-0.524386	-0.396348	no
AT4G07070	0.366025	0.604175	0.776268	no
AT5G08020	-0.145856	-0.0621329	-0.187577	no
AT5G26960	-1.32653	-0.689162	-0.503878	no
AT3G55070	-0.432767	-0.0112331	-0.0301166	no
AT1G70250	-0.866279	-0.578452	-0.525791	Yes
AT2G35820	-0.770845	-0.193091	0.325988	no
AT5G14610	-1.47837	-1.69884	-1.19224	no
AT1G08230	-1.19987	-0.784825	-0.336368	no
AT3G05330	-0.636037	0.141621	0.0981364	no
AT1G23530	0.853415	0.558882	1.12374	no
AT2G04955	-0.527019	-0.418849	0.291041	no
AT4G11270	-0.993005	-0.758668	-0.995085	no
AT5G67385	-0.231853	0.262983	0.187005	no
AT2G24530	-0.690316	0.271356	0.268859	no
AT1G77890	-1.86083	-1.27475	-1.54039	no
AT1G71350	0.209729	0.629544	1.1273	no
AT3G48470	-0.653316	0.116676	-0.217527	no
AT5G07690	-0.961856	-0.630193	-0.824431	no
AT2G22100	0.0160064	-0.24554	0.299634	no
AT1G03440	-0.239697	-0.779425	-0.371836	no
AT4G12620	-0.576152	-0.492959	-0.306548	no
AT5G02665	-4.14576	-3.53265	-2.48237	no
AT4G00980	0.39809	0.911418	1.42205	no
AT1G06290	-0.0583646	0.306138	-0.171606	no
AT5G55520	-0.988241	0.131705	-0.532388	no
AT4G37095	-1.0978	-0.188081	-0.165722	no
AT5G51730	-1.26236	-0.769691	-0.349156	no
ATMG00670	2.04777	3.42825	3.10081	no
AT1G22170	-0.427876	-0.329468	-0.891257	no
AT4G01060	0.0955491	-0.283433	-0.469019	no
AT4G36380	-0.545451	-0.207935	-0.264035	no
AT2G41940	0.107014	0.167697	0.16007	no
AT3G28030	-1.17231	-0.50818	-0.815986	no
AT2G28310	-0.730571	-0.271671	-0.199672	no
AT3G17250	-1.06232	0.498217	-0.496875	no
AT4G10800	-0.812404	-1.36046	-0.633338	no
AT4G33790	-0.933029	-0.471142	0.0261118	no
AT4G33770	-1.57273	-0.759827	-1.51669	no
AT1G27680	-1.98057	-0.661445	-0.51608	no
AT4G11900	-1.15712	-0.448617	-0.837726	no
AT5G48330	-1.66175	-2.4085	-1.85128	no
AT3G07540	-0.41966	-0.317751	-0.183432	no
AT1G29395	-0.505588	-0.458468	-1.2701	no
AT2G01410	-0.573083	-0.107507	0.184623	no
AT1G45150	-0.160458	0.0249472	0.278203	no
AT5G65300	-1.72176	-0.771793	-0.850255	no
AT3G44220	-0.262959	-0.454021	-1.10341	no
AT4G36970	-0.422659	0.0315713	-0.400157	no
AT1G26540	-0.54268	-1.20163	-0.494992	no
AT1G61850	-1.47096	-0.654743	-0.795109	no
AT1G49630	-0.743446	-0.684279	-0.814595	no
AT1G15125	1.69656	2.07093	1.70836	no
AT1G51720	-0.653784	-0.146555	0.120753	no
AT3G11520	-1.36083	0.0672514	-0.175438	no
AT5G57840	-0.216081	0.149477	-0.0239114	no
AT4G18530	-1.2694	-1.40215	-2.28906	no
AT5G43870	0.400478	0.814315	0.897178	no
AT1G18415	-1.37669	-1.07546	-0.072922	no
AT5G23490	-1.36808	-0.115832	-0.400372	no
AT5G20635	-1.67131	0.431577	-0.604256	no
AT2G45690	-0.637105	-0.627242	-0.644744	no
AT5G39960	-1.47489	-1.22166	-0.649345	no
AT1G30540	-0.697361	-0.682372	-0.501396	no
AT4G12130	-0.74389	-0.917873	-0.408329	no
AT1G49730	-1.46346	-1.5287	-0.762898	no
AT5G46690	-0.722067	-0.452117	-0.0832999	no
AT2G03710	-0.453293	-0.269473	0.708899	no
AT1G74800	-0.894392	-1.02668	-0.690361	no
AT2G26440	-1.71273	-1.39505	-0.99469	Yes
AT1G08280	-0.701084	0.12227	0.219604	no
AT1G58235	-2.95698	-1.99524	-2.39588	no
AT2G14530	-1.74033	-0.431852	-1.44929	no
AT4G09140	-0.90939	0.407267	0.287473	no
AT1G77380	-1.32243	-0.829063	0.0407843	no
AT5G60450	-0.864278	-0.751758	-0.632403	no
AT5G63180	-0.113394	-0.0622267	-0.182174	no
AT1G66230	-0.0331585	0.385793	0.153751	no
AT1G10320	-1.8655	-1.43804	-0.138567	no
AT3G46990	-1.0978	-0.516377	-0.200896	no
AT5G62370	-1.59055	0.72089	-0.527774	no
AT1G54140	-0.32564	0.158305	0.420145	no
AT1G08050	-1.66917	-0.945849	-0.473412	Yes
AT4G17030	-0.445273	-0.230889	0.124395	no
AT5G60580	-0.30125	0.43656	0.0772498	no
AT3G26085	-1.9268	-1.9311	-1.67612	no
AT1G56090	-0.907389	-0.290492	-0.174032	no
AT3G15390	-1.17955	-1.35653	-0.935239	no
AT1G55970	-0.0303017	-0.465433	0.437621	no
AT4G23180	-0.673802	-0.498234	0.179507	Yes
AT5G04760	-1.17416	-0.466898	-0.617349	no
AT3G47460	-0.904288	-1.23227	-0.824198	no
AT5G08710	-1.16655	-1.65788	-1.96316	no
AT2G32280	-0.0284896	0.798113	0.0589251	no
AT1G33960	-0.103548	-0.0103942	0.176266	no
AT1G18485	0.144221	-0.0381738	-0.629968	no
AT1G74330	-0.685381	-0.162897	0.266808	Yes
AT1G68500	0.593176	0.388544	1.13764	no
AT1G11090	-0.264354	-0.060104	0.623319	no
AT3G62570	-0.308293	0.415876	-0.343145	no
AT4G32340	-1.04455	-0.865947	-0.920665	no
AT1G78270	-0.450113	-0.129351	-0.195638	no
AT1G74080	-1.10355	-0.558656	1.1356	no
AT3G28345	0.284781	0.422882	-0.166778	no
AT2G04230	-1.03893	-0.888665	-0.278809	no
AT3G53390	-0.634185	-0.216781	0.491029	no
AT4G17220	-1.37705	-0.309993	0.267278	no
AT1G04220	-0.44059	-0.355269	-0.509349	no
AT3G53030	-1.18886	-0.446493	0.367058	no
AT4G33700	-0.550198	-0.460779	-0.185656	no
AT3G23070	-1.14534	-1.21761	-1.43568	no
AT1G22870	-0.671579	0.120586	-0.467882	no
AT3G62910	-1.45368	-1.3842	-1.3945	no
AT3G52180	-1.60676	-1.80218	-2.13402	no
AT5G02570	-0.114908	0.973532	1.36522	no
AT3G49640	-2.07338	-1.87769	-1.74027	no
AT5G35410	-0.612085	-0.532271	0.228298	no
AT1G53090	-0.644008	-0.121783	-0.697361	no
AT1G23180	-1.48339	-0.541717	-0.573186	no
AT3G20940	-0.60253	-0.198358	-0.236041	no
AT2G25000	-0.27504	-0.337234	-0.489522	no
AT5G59080	0.0191902	0.0419857	0.362599	no
AT1G64660	-0.0535666	0.547335	0.359597	no
AT3G18010	-1.27587	-1.3755	-0.329559	no
AT1G77122	-0.152672	0.192095	0.264083	no
AT4G20460	-0.207783	0.52168	-0.542709	no
AT1G69360	-0.410549	-0.37817	-0.335066	no
AT4G14465	-0.485028	-0.606229	-0.167103	no
AT1G17160	-0.500653	0.161105	-0.198596	no
AT1G20920	-2.00813	-1.81058	-1.55662	no
AT4G37790	-1.02827	-1.11585	-0.699661	Yes
AT1G13340	-1.28706	-0.537395	-0.346846	Yes
AT5G01015	1.44394	1.64761	1.99879	no
AT2G40640	-0.487885	-0.314618	-0.0906801	no
AT5G22760	-0.534393	-0.463964	-0.48523	no
AT4G02555	-0.0832269	0.129823	1.0489	no
AT1G31814	-0.653316	-1.26575	0.312162	no
AT3G08850	-0.352812	-0.25724	-0.60798	no
AT4G38960	-1.23348	-0.603127	-0.857415	no
AT3G08940	-0.111343	0.0236289	-0.0318402	no
AT1G68520	-0.620431	-0.361292	-0.326518	no
AT4G20140	-0.102471	0.0115085	0.242654	no
AT3G52100	-0.885084	-0.617123	-0.600045	no
AT1G08060	0.101148	-0.288138	0.0825838	no
AT4G17470	-0.354798	-0.334121	-0.663338	no
AT1G26840	0.103351	0.450703	0.0833557	no
AT3G62020	0.493462	1.25284	0.805988	no
AT2G29890	1.04275	0.173411	1.59245	no
AT1G13030	-0.638911	-0.442511	-0.0848516	no
AT4G14230	-1.68276	-1.40299	-1.17661	no
AT1G70460	0.604837	1.2629	0.63242	no
AT1G13820	-2.01599	-1.18733	-1.48802	no
AT5G23110	-0.0322783	-0.485024	-0.285475	no
AT1G53570	-0.966221	-1.12853	-0.606783	no
AT1G15720	-0.926729	-0.358433	-0.356409	no
AT2G36650	-0.929586	-0.60449	-0.148397	no
AT3G09855	-0.784833	0.743456	0.315158	no
AT3G15760	-0.57434	-1.25975	0.0759087	no
AT5G04130	-0.612085	-1.10783	-0.301991	no
AT3G61780	-0.446144	-0.662445	-0.484099	no
AT1G19220	-0.657122	-0.351618	0.102615	no
AT5G52830	-0.295212	0.254743	-0.190553	Yes
AT3G52710	-0.7454	0.3622	0.234182	no
AT3G14150	-1.46612	-0.311678	-0.48887	no
AT1G01440	-0.1285	0.415485	-0.00407768	no
AT1G11940	-1.36583	-0.0919558	-1.23242	no
AT1G33420	-0.109584	-0.644153	-0.235907	no
AT5G27610	-0.789591	-0.53479	-0.153768	Yes
AT5G03210	-0.907389	-1.27576	NA	no
AT5G18130	-0.815348	-0.638761	-0.34681	no
AT3G18310	0.0746446	-0.654485	-0.457212	no
AT5G04465	-2.04803	-1.54577	-1.45656	no
AT4G24670	-0.680183	-0.377297	-0.335032	no
AT4G16155	-0.829649	-0.7657	0.702234	no
AT1G61215	0.285256	1.59814	1.11571	no
AT3G49490	-1.02236	-0.580796	-0.392822	no
AT3G09580	-0.425186	0.0955869	0.393611	no
AT2G46020	-0.219057	0.0890325	0.0262142	no
AT1G74310	-1.20486	-0.747955	-0.841213	no
AT5G47920	0.39809	1.4913	0.768326	no
AT2G32540	-0.519019	-0.32826	-0.32482	no
AT5G18150	-1.0447	-0.822964	-1.10908	Yes
AT4G33470	-1.12908	-1.76963	-1.24551	no
AT1G22060	-0.545422	-0.281834	-0.493641	no
AT4G36530	-0.756025	0.26146	-0.765657	no
AT1G65484	-1.15332	-1.23041	NA	no
AT4G37480	0.0121149	0.353354	0.772038	no
AT5G62150	-0.945797	-1.20163	-0.0395517	no
AT4G19380	-0.734641	-0.663075	-0.859362	no
AT5G46790	0.207633	0.540846	0.626526	no
AT4G01010	-1.21474	-0.210452	-0.0604411	Yes
AT3G63530	-2.01546	-0.82601	-1.23018	no
AT1G49010	0.0561512	-0.0487401	0.093517	no
AT5G65460	-1.08296	-0.168145	-0.666438	no
AT1G15890	-1.00089	-0.443654	-0.462984	Yes
AT4G23490	0.041832	0.616455	0.95111	no
AT4G29590	-0.403747	-0.287353	-0.254456	no
AT5G02880	-0.981585	-0.417433	-1.67038	no
AT1G21560	-1.08574	-0.665734	-0.936508	no
AT2G20800	-0.229317	-0.541167	-1.58373	no
AT3G22400	0.816644	0.896626	0.128424	no
AT1G02810	-0.847351	-0.233895	-0.482835	no
AT1G29690	-0.811741	-0.145628	-0.705279	Yes
AT2G41670	-1.89984	-0.713195	-0.798696	no
AT3G49410	-0.21655	-0.266099	-0.846469	no
AT2G31141	-3.22584	-2.73547	-2.48279	no
AT1G18390	-0.277736	0.0704369	0.0787015	Yes
AT5G58270	-1.24758	-1.3136	-1.73982	no
AT1G28660	0.0536635	0.315795	0.545637	no
AT1G61600	-0.404135	0.125063	-0.900595	no
AT1G08710	-1.21932	-1.03156	-0.510483	no
AT5G02230	-0.201523	0.558833	0.873332	no
AT4G36660	-0.421562	0.583155	-0.0759308	no
AT1G28760	-0.389305	-0.886209	0.00974786	no
AT2G44980	-1.4848	-0.601061	-0.571403	no
AT5G02910	-0.934309	-0.261956	-0.292351	no
AT1G55152	-3.58065	-3.47238	-2.82403	no
AT4G17280	-0.522113	-0.280873	-0.449853	no
AT1G78260	-0.331183	0.291854	0.0474264	no
AT2G23740	-0.653724	0.48959	-0.5076	no
AT5G46270	-0.682763	-0.451624	-0.311988	no
AT2G41950	0.0874821	0.282922	0.585805	no
AT2G46580	-1.53281	-0.664642	-0.519599	no
AT2G17930	0.31088	0.560457	0.27759	no
AT4G26120	-1.19455	-0.528988	-0.0621234	Yes
AT5G21280	-0.360834	0.524218	0.117826	no
AT1G19150	-0.0673613	0.248304	-0.263848	no
AT4G02390	-0.263645	0.126583	-0.175622	no
AT5G46240	-0.140548	0.0527968	0.119605	no
AT4G21380	-1.72932	-0.854748	-0.41872	no
AT2G01180	-0.67147	-0.744071	0.0909886	Yes
AT1G52855	-1.30738	-1.29918	-0.582229	no
AT2G27980	-0.537653	-0.562094	-0.242074	no
AT5G55400	-0.601563	-0.138408	0.241702	no
AT1G10210	-0.389126	0.06749	-0.339706	no
AT2G01850	-0.669388	-0.45922	-0.748717	no
AT4G27280	-0.908884	-0.692329	-0.886756	Yes
AT2G26020	0.67443	0.459472	0.525529	no
AT3G30841	-0.568353	-2.17468	-0.627868	no
AT3G08600	0.77969	1.56754	0.852042	no
AT3G48070	0.206822	0.720075	0.513744	no
AT3G19840	-0.947576	-1.00356	-1.46287	no
AT4G20960	-1.15649	-0.766459	-0.58702	no
AT1G73770	-0.605598	0.743121	0.780184	no
AT3G49050	-0.252694	-0.0352862	0.465832	no
AT3G62080	-1.53608	-0.81219	-1.78823	no
ATCG00150	1.26915	1.16046	1.1386	no
AT2G19860	-0.449487	-0.424088	-0.459693	no
AT4G36850	-0.353426	-0.0391575	-0.207535	no
AT1G08550	-1.29714	-0.799576	-0.950212	no
AT2G40030	-0.672977	0.0573713	-0.761147	no
AT1G01225	0.270683	0.127681	0.497434	no
AT3G20250	-1.61208	-0.53061	-0.883915	no
AT5G53980	0.589831	0.802114	0.674561	no
AT3G56740	-0.861615	-0.360215	-0.478991	no
AT1G52100	0.0792212	0.414331	0.255673	no
AT3G17920	-0.480304	-0.630552	-0.995566	no
AT5G18240	-0.418573	-0.60449	-1.24422	no
AT5G41080	-0.4875	0.235724	-0.51548	no
AT3G46610	-0.762379	-0.566672	-0.254225	no
AT2G37160	-0.354192	0.0421447	-0.160804	no
AT3G28760	-0.198256	-0.805764	-0.623028	no
AT2G27100	-1.61515	-1.09215	-1.06206	no
AT2G34650	-0.808448	-0.810285	-0.164815	no
AT2G23890	-0.664676	-0.75665	-0.85414	no
AT5G01260	-0.37338	-0.184648	0.123295	no
AT2G31900	-1.21608	-0.139159	-0.519863	no
AT4G08580	-0.980534	-0.895538	-0.297562	no
AT1G72480	-0.94173	-0.713214	-0.64347	no
AT3G26500	-0.626092	0.495854	-0.85722	no
AT3G09520	-1.06835	NA	NA	no
AT4G25390	-0.491795	0.414371	0.0521986	no
AT1G30500	-1.70787	-0.957455	-0.604069	no
AT1G26761	-0.987428	-0.722255	-0.770078	no
AT5G42350	-0.30955	0.00859096	0.200942	no
AT4G17910	-0.832543	-1.23587	-2.21185	no
AT4G15840	-1.46833	-1.30655	-0.897182	no
AT3G26280	0.357349	0.166123	0.407525	no
AT2G19810	0.251343	1.11497	0.890363	no
AT5G19730	-0.321117	-0.478177	0.0891344	no
AT5G35450	-1.24053	-1.43912	-0.868715	no
AT3G18730	-0.679549	0.678651	-0.369534	no
AT2G37500	-0.267233	-0.175119	-0.228519	no
AT4G36400	-0.514896	-0.683504	-0.687434	no
AT3G11470	-0.29884	-1.61397	-0.154203	no
AT1G05020	-0.890281	0.820743	-0.557065	no
AT3G11100	-1.89603	-1.2892	-2.08665	no
AT3G04110	-1.14255	-0.686965	-0.501084	Yes
AT4G35600	-0.497082	0.310214	-0.548342	Yes
AT4G29920	-0.399836	0.152708	-0.12723	no
AT5G22450	-0.357412	0.340035	-0.158772	no
AT5G01890	-0.339021	-0.532231	-0.188236	no
AT4G15030	-1.64949	-1.52463	-1.6302	no
ATMG00513	0.106895	0.475212	0.135133	no
AT1G24405	-0.46406	-0.550155	-0.329559	no
AT5G22480	-2.37217	-1.51631	-0.636078	no
AT2G23130	1.19077	1.11622	1.12848	no
AT5G01710	-0.982552	-0.682445	-0.720328	no
AT3G50790	-2.18524	-1.7837	-1.90426	no
AT3G61520	0.101919	0.22317	0.342363	no
AT2G28400	-1.12969	-1.51082	-0.238088	no
AT4G27800	-1.41091	-0.434808	-0.805633	no
AT1G70060	-0.33314	-0.345543	-0.678693	no
AT1G71180	-0.750882	0.161763	0.105804	no
AT2G25160	-0.293025	0.504191	-0.29355	no
AT5G47610	0.633252	0.764075	0.941543	no
AT1G52190	-0.859751	-1.14015	-0.99419	no
AT3G15354	-0.431512	0.287994	0.091854	no
AT1G29800	-0.556189	-0.34249	-0.295403	no
AT1G76710	-0.327977	-0.117564	-0.268484	no
AT1G55860	0.395543	0.741617	0.553005	no
AT3G62750	-1.21688	-1.38013	-1.70516	no
AT1G70690	-1.01937	0.10753	-0.233255	no
AT2G23390	-0.459588	-0.0193283	-0.537922	no
AT1G65845	-0.448367	0.263666	0.260084	Yes
AT2G17787	-0.810024	-0.538765	-1.04015	no
AT3G50700	-0.460489	-0.543305	-0.861543	no
AT1G56000	-1.46859	-1.07965	-1.91806	no
AT5G51460	-0.635145	-0.429324	-0.571019	no
AT5G07190	-0.583227	-0.0841228	-0.0630148	no
AT1G33970	-0.875538	-0.438345	-0.227783	no
AT5G03990	-0.897835	-0.920194	-0.56474	no
AT3G57790	-0.616784	-0.483307	-0.437965	no
AT1G33390	-0.398785	-0.237196	-0.0953512	no
AT5G40170	-1.13112	-0.104304	-0.808695	Yes
AT2G39030	-0.16917	-0.16912	-0.303297	no
AT1G61810	-0.492352	-0.0864628	-0.402877	no
AT1G06087	-0.171013	-0.706684	0.900952	no
AT5G41240	-1.79283	-0.683601	-0.502566	no
AT3G28180	-0.237316	-0.363119	-0.287681	no
AT3G07320	-0.671324	-0.268638	-0.643598	no
AT4G01680	0.94791	0.663838	1.19208	no
AT2G40380	0.34314	0.595247	0.627643	no
AT1G48960	-0.311067	-0.310141	0.442501	no
AT5G62770	-0.581782	-0.293248	-0.170115	no
AT2G22880	-0.275872	0.188347	0.478573	no
AT3G49530	-0.327987	0.236338	0.349522	Yes
AT1G10910	-1.67158	-1.02922	-1.71535	no
AT2G44730	-0.969522	-0.477002	-0.488803	no
AT1G03060	-0.167896	0.125007	-0.0565489	Yes
AT5G23310	-0.651705	-1.01512	-0.308989	no
AT4G32790	-0.805319	-0.230322	-0.0662557	no
AT4G15240	-0.58644	-1.09471	-0.681055	no
AT4G04320	-1.5218	-0.209323	-0.481528	no
AT3G56710	0.12793	0.520308	0.203296	no
AT1G14640	-0.784833	-0.791424	-1.05435	Yes
AT3G55980	-0.299916	0.353328	0.0884205	Yes
AT2G25290	-0.608001	-0.576432	-0.667425	no
AT5G54800	-0.471673	-0.27329	-0.697413	no
AT1G44900	-0.12282	-0.632583	-0.252269	no
AT1G06470	-1.29807	-0.455337	-0.573508	no
AT4G17370	-0.402807	0.0142135	0.0918473	no
AT2G23810	-0.601247	-0.337831	-0.379604	Yes
AT4G38170	0.244866	0.383054	0.57443	no
AT3G63070	-0.705857	-0.73975	-0.553074	no
AT5G67390	-0.449931	0.116493	-0.10962	no
AT1G07420	-0.670255	-0.54351	-0.460901	no
AT1G67170	-1.23092	-1.0371	-0.708378	no
AT5G65450	-1.5149	-0.656107	-0.933544	no
AT2G16570	-1.05905	-1.17402	-0.498672	no
AT3G49140	-0.980013	-0.628339	-0.637405	no
AT5G37310	-1.13136	-0.695383	-1.16118	no
AT1G59890	-0.330899	-0.513202	0.176185	no
AT1G67340	-1.21638	-1.06328	-1.14114	no
AT5G56460	-0.175416	0.5815	0.87417	no
AT1G45231	-1.06835	-1.17837	-0.560299	no
AT1G27500	-0.578372	0.416677	-0.787035	no
AT3G62590	0.253879	1.27171	0.948273	Yes
AT1G24490	-0.977211	-1.32098	-0.503404	no
ATCG00350	1.30561	1.6403	1.49003	no
AT3G06530	-0.536607	-0.269503	-0.760462	no
AT4G12460	-1.71719	-1.68014	-1.04111	no
AT1G32090	-0.92579	-0.244574	-0.726946	no
AT5G47960	-0.518585	-0.0932272	1.2554	Yes
AT5G66600	-0.686873	-0.942426	0.600912	no
AT1G71400	-1.3586	-0.293908	-0.558004	Yes
AT1G06210	-0.855264	-0.715255	-0.84213	no
AT1G56540	-0.805319	-0.949999	0.322078	no
AT5G60820	-0.920737	0.0840059	-0.333048	no
AT1G64600	-0.627345	-0.431049	-0.516389	no
AT3G52290	-0.460897	0.228344	-0.109081	no
AT1G17450	-0.17308	-0.18265	-0.343753	no
AT5G08370	-1.09388	-1.93473	-0.928258	no
AT4G32860	0.295498	0.80235	1.21378	no
AT5G51174	-2.05669	-1.41499	-1.49608	no
AT4G10000	-0.121811	0.973728	-0.277022	no
AT1G60490	-0.807997	-0.533216	-0.610289	no
AT5G11840	-0.942328	-0.654912	-0.342916	no
AT3G60180	0.143396	0.615865	-0.298754	no
AT2G35480	0.540316	1.17202	0.697733	no
AT5G42330	-0.350068	0.191087	-0.0734608	no
ATCG00690	0.86932	1.28577	1.14768	no
AT1G31540	-0.793145	-1.01106	-0.602875	Yes
AT5G07095	1.24448	2.08949	2.10316	no
AT2G32030	-0.546819	-0.348401	-0.284574	Yes
AT1G70320	-0.289108	-0.0875972	-0.223064	no
AT4G00060	-1.62955	-0.833116	-1.01215	no
AT5G10490	-1.35075	-1.45145	-0.64583	no
AT1G70620	-1.35285	-1.64903	-1.56112	no
AT5G60970	-0.235563	0.211241	0.764876	no
AT5G13760	-0.725511	-1.0011	-0.611443	no
AT3G21400	-0.859823	0.039425	0.0549026	no
AT3G09920	1.32662	2.11948	1.74251	Yes
AT2G20010	-0.514382	0.183938	-0.578475	Yes
AT1G62360	-0.609584	-0.722255	0.0344352	no
AT4G36190	-1.84947	-1.52713	-1.42081	no
AT2G29690	0.00764835	0.522502	-0.0674017	no
AT2G20650	0.603624	0.557291	1.13719	no
AT5G42870	-0.191231	-0.295365	-0.0595007	no
AT1G67470	-1.15332	-0.722379	-0.518355	Yes
AT5G59980	-0.805319	-0.388346	0.197279	no
AT4G22970	-0.30473	-0.0455351	0.14524	no
AT4G35130	-0.447849	0.167026	0.79638	no
AT5G61260	-0.899836	0.231204	-0.436869	no
AT1G24706	-0.496759	-0.0925917	-0.367898	no
AT3G28420	-0.890281	NA	0.233149	no
AT5G05750	-1.76028	-0.926013	-0.803444	no
AT2G32860	-1.21813	-0.720842	-0.328746	no
AT1G07470	-0.969925	-0.954929	-0.661109	no
AT1G53710	-1.1676	-1.27193	-1.18151	no
AT1G69380	-0.488241	0.000844177	-0.0138066	no
AT5G20840	-0.678427	-0.42266	-0.2888	no
AT1G12500	0.0566239	0.434255	0.360019	no
AT4G16060	-0.665427	-1.32471	-0.383995	no
AT3G10120	-0.157522	-0.300103	0.248446	no
AT2G36500	-1.22932	0.525568	0.00306198	no
AT3G20500	-0.531353	0.0337947	-0.360869	Yes
AT4G36030	-1.00559	-0.568949	-0.0126595	Yes
AT3G19553	-1.29877	-0.589372	-0.345153	no
AT4G22485	-0.408205	-1.31585	-1.23835	no
AT3G43540	-1.25971	-1.18142	-1.74048	no
AT1G66840	-0.853805	-1.20322	-0.673157	no
AT3G14160	-0.289879	-0.142332	0.566529	no
AT4G31860	-1.72104	-0.836789	-1.73431	no
AT2G47160	-0.225874	-0.602703	-0.343987	no
AT4G15730	-0.922829	-0.155992	-0.142143	no
AT2G05120	-0.600418	-0.709777	-0.314406	no
ATCG00270	0.985813	1.44403	1.36987	no
AT1G17430	-0.604406	-1.0358	-0.911804	no
AT3G44630	-0.886976	-0.616928	-0.833606	Yes
AT3G19050	-0.892333	-0.215894	-0.247072	no
AT1G09160	-0.189273	0.14279	0.283549	no
AT4G23820	-0.695866	0.0663502	-0.431613	no
AT4G21445	0.213887	0.671806	0.685969	no
AT1G12040	-0.656335	-0.587729	-0.026427	no
AT3G62270	0.115198	0.361083	0.19987	no
AT5G15850	0.139066	0.28587	0.236696	no
AT1G61300	0.054093	0.955252	0.0402479	no
AT5G61520	-0.760942	-0.782058	-0.560008	no
AT3G59210	-1.73563	-1.28442	-0.61601	no
AT2G02010	-1.17955	0.380678	-2.32347	Yes
AT1G15800	-0.614908	0.281481	0.0797128	no
AT5G04870	-1.00788	-0.342249	-0.250232	Yes
AT3G49790	-0.139474	0.128076	0.420721	no
AT2G17220	-0.395883	0.203774	-0.105367	Yes
AT1G30330	-0.0629904	0.250583	0.0558464	no
AT4G28180	-0.0955771	0.362189	0.795025	no
AT1G78010	-1.26345	-1.47657	-1.41937	no
AT1G74260	-1.21025	-0.7095	-1.08439	no
AT1G74850	-0.216651	-0.225249	-0.457273	no
AT5G36220	-0.393382	-0.107592	-0.308546	no
AT3G61750	-0.0396866	0.731697	0.308583	no
AT3G50820	-0.15531	0.107115	-0.724784	no
AT3G10190	-0.400139	-0.0812337	-0.238393	no
AT4G36870	-0.929402	-0.390549	-0.303261	no
AT5G06630	-0.740706	-0.184797	-0.259267	no
AT4G13290	-0.244089	0.00447876	-0.72984	no
AT5G66460	-0.243078	-0.237061	0.386293	no
AT1G30210	-0.828591	-0.638841	-0.548843	no
AT4G02420	-0.164676	-0.0106651	0.975478	no
AT3G50380	-0.74033	-1.04494	-0.333386	no
ATMG00660	-0.0683532	0.406179	0.183026	no
AT1G64355	-0.440353	-0.349763	-0.0924109	no
AT4G38570	-1.7436	-0.989363	-1.7886	no
AT1G75150	0.0359401	-0.240554	-1.25691	no
AT3G19150	-0.57434	0.086831	0.126644	no
AT4G12830	0.944883	0.821151	1.48855	no
AT3G08720	-0.712151	-0.741513	-0.633155	Yes
AT5G50350	-1.74308	-0.389512	-0.900314	no
AT3G53950	-0.251861	-0.314369	-0.252553	no
AT1G12390	-2.35825	-1.36738	-0.742317	no
AT3G44260	0.0565834	0.215163	-0.231486	Yes
AT5G66790	-0.957157	-1.88793	NA	Yes
AT5G11920	-1.01836	-0.169318	-0.252028	no
AT5G52870	-0.992352	0.280225	-0.546422	Yes
AT2G38080	-1.06644	-0.479841	-1.24547	no
AT2G46180	-0.412938	-0.0676202	-0.114191	no
AT4G30100	-0.728637	-0.57314	-0.457194	no
AT2G43800	-0.685956	-0.402109	-0.21325	no
AT5G42400	-0.905677	-0.848028	-0.506398	no
AT4G29780	-0.594702	-0.483153	-0.451804	Yes
AT1G75410	-0.505943	-0.440182	-0.987984	no
AT2G29090	0.317682	0.116871	0.621801	no
AT4G34890	0.501927	-0.332276	-0.0857386	no
AT5G13330	-0.556993	-0.0313323	0.0909093	Yes
AT3G08920	-0.477279	-0.443509	-0.105022	no
AT3G26580	-0.842198	-0.701762	-0.758886	no
AT5G13680	-0.502322	0.0438136	-1.00681	no
AT1G08530	-0.886147	-0.874615	-0.359699	no
AT1G02390	-0.420625	-0.321113	0.539437	no
AT2G42010	-0.729317	-0.347114	-0.148273	no
AT5G66420	-0.948604	-0.798732	-0.862254	no
AT1G02610	-0.997675	-1.02711	-1.01976	no
AT3G23590	-1.22108	-1.26579	-1.55976	no
AT5G41150	-0.753506	-0.54651	-0.494817	no
AT3G59700	-0.764512	-1.03966	0.52752	Yes
AT1G47870	-0.490893	0.540873	0.189228	no
AT2G43750	0.11274	0.750531	0.561056	no
AT5G63920	-0.555916	-1.03862	-0.79921	no
AT1G80870	-0.999601	-0.687233	-0.421257	no
AT2G23140	-1.1793	-1.2339	-0.137824	no
AT1G48050	-0.511733	-1.2369	-0.227519	no
AT3G28340	-1.01714	-0.43641	-0.197151	Yes
AT5G07070	0.200005	0.204608	0.0759421	no
AT3G01970	-0.326539	0.476966	0.557297	no
AT1G35250	-0.897663	-1.7709	-0.907888	no
AT5G65200	0.0359401	-0.163136	0.64399	Yes
AT5G24260	-1.8652	-1.11837	-1.47582	no
AT3G19630	-0.795425	-0.00408958	0.150794	no
AT5G38590	0.0337044	0.056508	-0.145577	no
ATCG00100	-0.9035	0.337562	-0.325947	no
AT3G57300	-1.06181	-1.05516	-0.613664	no
AT4G00026	-1.10982	-1.35298	-0.670062	no
AT5G18490	-1.26337	-1.20959	-0.530092	Yes
AT3G26400	-1.22352	-0.611816	-0.750719	no
ATCG00700	0.112932	2.00675	1.23211	no
AT3G53940	-1.4866	-1.68161	-0.460063	no
AT3G10160	-0.392202	-0.53563	-0.240013	no
AT2G27500	-1.60182	-1.03087	-1.27082	Yes
AT3G24550	-0.357117	-0.0611674	-0.304387	no
AT5G62570	-0.706164	-0.499688	-0.663098	Yes
AT1G02400	1.68227	2.25043	2.92048	Yes
AT2G44950	-0.933945	-0.918519	-0.775973	no
AT1G76950	0.30013	0.846824	0.636751	no
AT5G08130	-0.349572	-0.0762511	-0.165851	no
AT5G40150	-0.745407	-0.111555	-0.166356	no
AT2G01300	1.03487	1.02554	0.557817	no
AT1G07200	-0.123445	-0.152518	-0.212126	no
AT3G24760	0.357912	0.666464	1.13455	no
AT3G50270	0.227244	0.259206	0.300862	no
AT2G41250	-0.71704	-1.10697	-0.775602	no
AT5G04480	-0.780511	-0.776304	-0.29106	no
AT1G19370	-0.0603203	0.0462886	0.343973	no
AT1G35460	-0.549369	-0.855028	-0.469223	no
AT4G34310	-0.645762	-0.647896	-0.398376	no
AT5G55560	-0.992352	-0.33161	0.0467878	Yes
AT1G08660	-1.63382	-1.32105	-1.68396	no
AT4G34370	-0.90649	-0.722093	-0.32474	no
AT3G05870	-0.365329	-0.522546	-0.216501	no
AT5G15920	-1.04554	-0.942583	-0.599904	no
AT2G29990	-0.144829	0.0256464	-0.839731	Yes
AT1G58340	-1.21638	0.530423	-0.313066	Yes
AT1G27480	-0.308666	0.24399	0.407521	no
AT4G18130	-1.32383	-0.464773	-1.02508	no
AT4G13340	-0.437367	-0.241463	-0.230067	no
AT3G18040	0.0717735	0.237409	0.494882	no
AT4G37370	-1.00559	0.345931	-0.752053	Yes
AT5G62030	-0.610482	0.14909	-0.156234	no
AT1G18490	-0.667323	-0.362346	0.131	no
AT5G62130	-0.960633	-0.780213	-0.485241	no
AT4G12980	-0.352507	-0.146945	-0.51183	no
AT2G22690	-0.690855	-0.164883	-0.521865	Yes
AT1G01340	-1.36083	-1.9756	-0.915066	Yes
AT5G46450	-0.756932	-0.240313	-0.469795	no
AT2G16485	-1.13038	-0.740478	-0.842408	no
AT4G19520	-1.05559	-0.194729	-0.427153	Yes
AT3G59110	-0.807377	-0.51009	-1.24096	no
AT5G59750	-0.603705	-0.31356	-0.578288	no
AT1G65610	-0.45582	-0.0341753	-0.234672	no
AT5G21010	-0.504945	-0.239252	-0.224003	no
AT1G34130	-1.69521	-1.49877	-1.52733	no
AT4G35940	-1.41558	-0.883827	-0.736373	no
AT4G21190	-0.151532	-0.493011	-0.273196	no
AT4G37190	-1.13737	-0.85642	-0.924691	no
AT5G62910	-0.623165	0.0540032	0.127437	no
AT2G36050	-0.280899	0.656343	-0.00814278	no
AT5G07250	-0.820749	-0.572479	-0.244352	no
AT4G04700	-0.500653	-0.560661	-0.380227	Yes
AT5G45380	-0.799406	-0.164803	0.160269	no
AT4G29110	-0.313256	-0.201628	0.412552	no
AT2G20550	-1.35351	-0.46164	-0.234539	no
AT2G23760	0.420456	0.377534	0.398802	no
AT5G65010	-0.673459	-0.933848	-0.825023	no
AT5G45050	-0.47528	-0.668781	0.0407173	no
AT1G64810	-0.115341	-0.0246478	0.0622458	no
AT4G14540	-0.630278	0.10078	-1.36362	no
AT5G65170	1.80278	2.69188	2.53192	no
AT1G68340	-0.92042	-0.199168	-0.798779	Yes
AT2G40270	-0.972031	-0.907215	-0.626559	Yes
AT3G28550	-0.676564	-0.228928	-0.289446	no
AT1G09980	-0.349944	-0.0538612	-0.0132298	no
AT1G06645	-0.195376	-0.353521	-0.904524	no
AT1G15180	-1.23464	-0.367082	-0.331034	no
AT5G08560	-0.569529	-0.456659	-0.443129	no
AT1G23400	-0.316332	-0.408538	-0.0249071	no
AT1G10730	-1.43269	-1.18819	-0.534694	no
AT2G15530	-0.617964	-0.0878366	-0.598685	no
AT3G46890	-0.775872	0.270236	0.76147	no
AT1G54050	-1.27587	-0.277415	-0.679434	no
AT1G30440	-0.921603	-0.700992	-0.438796	no
AT4G19420	-0.975871	-0.840304	-0.614586	no
AT3G50410	-0.737922	0.129245	-0.277118	no
AT1G05830	-0.50897	-0.252341	-0.24896	no
AT2G48110	-0.311067	-0.407532	-0.788085	no
AT4G24020	-0.512531	-0.256779	-0.492176	no
AT2G48060	-0.0471356	0.249183	0.210914	no
AT4G00450	-0.229658	0.352228	0.305553	no
AT4G16563	-0.327419	-0.485831	-0.568627	no
AT3G24860	-0.0237995	0.908659	0.774098	no
AT3G52340	-0.939543	-0.734079	-1.1261	no
AT4G06945	-1.55512	-1.6835	-1.37793	no
AT3G44550	-0.310478	-0.963569	-0.0260534	no
ATCG00280	1.91539	2.40848	2.39484	no
AT3G11210	-0.131493	0.532932	0.720998	no
AT1G19485	-2.36736	-0.963373	-2.42338	no
AT1G67560	-0.398952	-0.474376	-0.196943	no
AT5G24280	-0.197344	-0.102438	-0.249482	no
AT2G13790	-2.28483	-0.94645	-1.14004	Yes
AT5G52780	-0.398589	-0.473672	-0.196779	no
AT4G31250	-0.611371	-0.31603	0.0360843	no
AT3G13980	-0.110871	-0.0965249	0.226944	no
AT1G02020	-0.755551	-0.305704	-1.24311	no
AT1G19376	-2.77542	-2.48575	-1.64185	no
AT2G01990	-0.758639	-0.837618	-0.444204	no
AT1G54650	-1.1371	-0.684973	-0.222841	no
AT1G15830	-1.03163	-1.06328	-0.139223	no
AT2G26810	-0.868805	-0.715799	-1.93738	no
AT3G06980	-0.620608	-0.686848	-0.314135	no
AT2G44840	0.224128	1.07237	0.637922	no
AT2G03620	-0.34554	-0.232483	0.0836167	no
AT1G30490	-1.85958	-2.51973	-1.48815	no
AT3G46580	-1.11197	-0.729949	-0.0704645	no
AT3G04210	0.0339952	-0.195158	-0.0433929	Yes
AT3G17880	-0.399175	0.306792	0.431671	no
AT5G46560	-0.642948	-0.373627	-0.99517	no
AT3G01710	-0.812404	0.198062	0.278984	no
AT3G04640	-0.0619872	0.235489	0.277475	Yes
AT1G73020	-0.100685	0.184219	-0.78374	no
AT4G19170	0.400546	0.231441	0.105156	no
AT5G35790	-0.741568	-0.506805	-0.553157	no
AT4G31810	-1.08677	-0.54655	-0.149953	no
AT5G12370	-0.649041	-0.553339	-0.813556	no
AT3G48500	-0.66423	-0.6178	-0.659062	no
AT2G14100	-0.408042	-0.15814	0.283355	no
AT4G38760	-0.955721	-0.85605	-0.783626	no
AT1G19490	-0.0106146	-0.304738	-0.401844	no
AT2G02780	-0.796193	0.367645	-0.160213	no
AT5G63470	-0.534344	0.279656	-0.313461	no
AT2G47020	-1.4458	-1.24153	-0.953297	no
AT5G28919	-2.18444	-2.17995	-1.5767	no
AT5G59250	-1.05801	-0.111299	-0.965114	no
AT2G29740	-0.315497	-0.0667531	-0.231981	no
AT2G27900	-0.191395	-0.667214	-0.341659	no
AT1G44890	-1.5149	-1.22086	-1.02359	no
AT3G66658	-0.369685	-0.311289	0.2692	no
AT4G36580	-1.16057	-1.10766	-1.54949	no
AT1G79600	0.0689434	0.366612	-0.191858	no
AT1G11960	-0.45938	-0.542642	-1.04255	Yes
AT2G45770	-0.979155	-0.89616	-1.00007	no
AT5G46420	-0.641555	-0.435761	-0.28785	no
AT4G01650	-0.726104	-0.720426	-0.559307	no
AT5G62500	-0.736458	-0.403984	-0.440764	no
AT4G04880	-0.611758	-0.00211526	-0.145255	no
AT3G56840	-0.484798	-0.97158	0.214359	no
AT3G11945	-0.554307	-0.596168	-0.88673	no
AT1G80010	0.67436	0.244021	0.780206	no
AT1G17750	-0.436836	-0.822941	0.299314	no
AT3G54220	-0.186634	0.115771	-0.412199	no
AT1G55690	0.595156	0.847859	0.905244	no
AT5G41140	-0.18348	-0.101809	-0.486426	no
AT3G49310	-0.602238	0.0331255	0.0654874	no
AT1G21630	-0.329983	0.0489631	-0.271762	no
AT4G30510	-1.66938	-1.30027	-0.0922052	no
AT5G42140	-0.264859	0.0341692	0.523271	no
AT5G58480	-0.757609	-0.365055	-0.357541	no
AT5G14210	-0.840328	-1.27173	-0.382962	no
AT5G47580	-0.37338	0.384931	-0.133652	no
AT5G60040	-0.649873	-0.620451	-0.896655	no
AT2G38170	-0.798986	-0.66043	-0.539267	no
AT3G12700	-0.830716	-0.306098	-0.473773	Yes
AT1G24300	-0.103656	0.0038909	0.347088	no
AT3G02540	-0.365933	-0.00933602	-0.635925	no
AT1G09932	-0.605242	-0.0761629	-1.00162	Yes
AT3G18390	-0.726125	-0.441536	-0.546839	no
AT5G66060	-1.24824	-0.793258	-1.18724	no
AT5G20110	-0.666552	-0.0602236	0.150246	no
AT4G26370	-0.0167134	0.195209	0.179197	no
ATCG00360	0.13511	0.277439	0.190112	no
AT1G21460	0.588298	0.226756	0.357883	no
AT5G04970	0.0814269	0.541311	-0.761969	no
ATMG00080	-0.387222	-0.368154	-0.27097	no
AT5G63200	-1.10211	-0.23003	-1.66905	no
AT2G29200	-0.644445	-0.501094	-0.506756	no
AT5G15780	0.150095	-0.00380764	0.535963	no
AT3G11340	-0.588795	-0.414942	-0.486721	Yes
AT1G29418	-3.9718	-3.74846	-3.76411	no
AT4G31210	-0.201611	-0.349159	-0.242645	no
AT2G23380	-0.565282	-0.00664077	-0.164678	no
AT5G51230	0.185104	0.51351	0.67695	no
AT1G61640	-1.55713	-0.460831	-0.42574	Yes
AT3G03640	-0.910479	-0.72552	-0.222494	no
AT1G19230	-0.708996	-0.00379067	-0.836991	no
AT1G03106	1.64811	2.89095	2.55015	no
AT4G26555	-1.3246	-1.06497	-1.20483	no
AT2G20570	-0.399129	-0.247176	-0.306087	no
AT5G45800	-0.731156	-0.408328	-0.355598	no
AT2G05910	0.0207738	-0.402224	0.626013	no
AT1G59910	-0.103857	0.588546	0.721713	Yes
AT3G52250	0.148622	0.401696	-0.0352095	no
AT5G64750	-0.492352	0.651179	0.63578	Yes
AT2G33110	-0.514896	-0.666823	-2.07492	Yes
AT2G36010	-0.498805	0.338432	-0.393114	no
AT5G09850	-0.370877	-0.211753	-0.470032	no
AT1G09470	-0.879818	-0.271927	-0.41872	no
AT5G19580	0.00669858	0.319119	0.598643	no
AT5G38150	-1.62571	-1.7323	-1.11402	no
AT3G32040	-0.0441717	-0.0523109	0.498916	no
AT1G03520	-1.69412	-0.171053	-1.31859	no
AT1G64380	-0.696181	0.0576546	-0.334671	no
AT1G15010	-0.32564	0.482001	-0.105413	Yes
AT4G27700	-0.356376	-0.27368	-0.169106	no
AT2G44530	-0.903312	-0.424137	-0.881298	no
AT5G11600	-0.989222	-0.538171	-0.348218	Yes
AT5G55970	-0.899836	1.28348	0.177807	no
AT3G17420	-0.314414	0.481059	0.306538	no
AT1G55540	0.2312	-0.0292497	0.194187	no
AT5G65730	0.424194	0.375424	0.699218	no
AT5G24930	-1.08774	-0.731517	-0.804047	no
AT5G16560	-0.188826	0.108562	0.242234	no
AT1G55370	-0.586956	-0.261735	-0.263671	no
AT4G35440	-0.566852	-0.242658	-0.443594	no
AT3G47820	-0.234641	0.257362	0.401091	Yes
AT5G10270	-0.899836	-0.61548	-0.46803	no
AT2G27000	-0.236567	-0.477846	-0.537434	no
AT4G32060	-2.2333	-2.08608	-2.10261	Yes
AT2G44210	-0.385607	0.0629925	-0.465458	no
AT4G35930	0.375524	0.755186	0.586095	no
AT3G23700	-0.324214	-0.246387	-0.0505104	no
AT4G19830	-1.56922	-1.13987	-1.67525	no
AT5G50160	-0.551228	-1.26959	-0.421873	no
AT1G13780	-0.430146	0.819654	0.423959	no
AT2G45190	0.17471	0.442026	0.371424	no
AT2G36985	-0.0683532	-0.688337	0.408664	no
AT5G23280	0.181304	0.64333	0.335568	no
AT5G01505	2.46176	2.21781	3.22522	no
AT1G12244	-0.645217	-0.163283	-0.569285	no
AT3G47470	-0.867746	-0.656603	-0.892844	no
AT4G18760	0.373442	0.771607	0.380954	no
AT5G50110	-0.992352	-0.955973	-0.748389	no
AT1G17380	-0.351669	-0.0227959	0.0316208	Yes
AT3G03050	-0.175151	0.103048	0.0498734	no
AT4G26530	-0.149016	0.507344	0.167044	no
AT2G46920	-0.757293	0.39126	-0.234539	no
AT1G62600	-0.6285	-0.647149	-0.706065	no
AT3G07980	-0.0268253	-0.044855	-0.404363	no
AT2G43010	-0.561384	-0.687352	-0.756773	no
AT2G05170	-0.136233	-0.136899	-0.178245	no
AT4G37310	-0.289301	-0.510064	-0.119029	no
AT4G12640	0.340422	0.589831	0.642025	no
AT2G21120	-1.1917	-0.660013	-1.0517	no
AT1G17060	-0.69576	-0.221421	-0.818392	Yes
AT5G66910	-0.84403	-0.226874	-0.856919	no
AT3G61010	-1.87529	-2.28567	-1.66587	no
AT5G16720	-0.631902	-0.802988	-0.634619	no
AT1G19430	-0.554618	-0.760553	-0.58028	no
AT5G18280	0.656173	1.37686	1.07903	no
AT1G56680	-0.411886	0.580959	0.324717	no
AT2G35760	-0.379464	-0.391254	-0.283796	no
AT5G15680	-0.720147	-0.202261	-0.407832	no
AT4G14190	-1.27909	0.28985	-0.426735	no
AT1G11270	-0.786403	0.285363	-0.0232291	no
AT1G72640	-0.932364	-0.711627	-0.773782	no
AT3G07360	-1.02276	-0.692691	-0.906737	no
AT3G21640	-0.606412	-0.232558	-0.0164047	no
AT1G28680	-0.19581	-0.260961	0.0270618	no
AT1G55820	-0.180594	1.08007	0.604727	no
AT1G14370	-0.328769	-0.193772	-0.221	Yes
AT5G15870	-0.488428	-0.497741	-0.49109	Yes
AT3G47960	-0.147702	-0.104641	-0.149374	Yes
AT3G07670	-0.819087	-0.941534	-1.04895	no
AT5G52910	-0.300053	0.436839	-0.413684	no
AT3G51470	-0.521798	-0.230347	0.653325	no
AT2G31890	-1.01991	-0.451461	-0.419207	no
AT5G49970	-1.19255	-0.870409	-1.47253	no
AT4G15530	0.677805	0.642933	0.661148	Yes
AT5G17520	-0.168008	-0.595825	-1.05181	no
AT1G30810	-0.773722	-0.146078	-0.297585	no
AT3G54580	-0.829295	-0.588698	-0.322676	no
AT1G48760	-0.606098	-0.143991	-0.395072	no
AT1G22710	-0.737702	-0.491535	-0.85506	no
AT4G18380	-1.76882	-0.451026	-1.14369	no
AT4G35180	-0.860834	0.409335	0.32422	no
AT1G17220	0.0551811	0.00369085	0.0666431	no
AT2G19560	-0.74758	-1.30062	-0.612303	no
AT5G20990	-1.12117	-0.999818	-1.03744	Yes
AT4G37670	-0.702093	-0.450833	-0.149601	no
AT4G10070	-0.603548	-0.963753	-0.588968	no
AT2G06210	-0.220009	-0.205276	0.12039	no
AT3G47080	-0.718133	-0.214935	0.182125	no
AT2G29370	-0.725874	0.328061	0.387151	no
AT2G16870	-0.568353	-0.372261	0.0529596	no
AT5G64380	-0.355145	-0.698437	-0.170091	no
AT4G23060	-0.159952	-0.153091	0.596872	no
AT3G60280	-0.869568	-0.699526	-0.864121	no
AT1G73680	-1.20175	-0.512489	-0.782045	no
AT5G11390	-0.584208	-0.207484	-0.503188	no
AT1G50840	-1.03995	-0.830872	-0.887845	no
AT1G75420	0.498	0.0475574	0.437112	no
AT4G23040	-0.599477	-0.342597	-0.029494	no
AT2G27210	-0.0833644	0.107383	-0.384612	no
AT3G10670	-1.47604	-0.855137	-1.06109	no
AT5G59960	-1.15825	-0.846242	-0.765005	no
AT5G65600	-0.775872	-2.10638	-0.802721	Yes
AT1G34300	-0.997851	-0.380375	-0.408296	Yes
AT3G06080	-0.705857	-0.36008	-0.729238	no
AT2G32650	-1.60962	-1.22315	-0.852799	no
AT4G32760	-0.636286	-0.490619	-0.229126	no
AT1G52870	-1.25456	-0.437525	-0.474902	no
AT5G65160	-1.31428	-0.547618	-0.724646	no
AT3G62010	-0.487917	-0.149318	-0.203217	no
AT1G10490	-0.715624	-0.88047	-0.925664	no
AT1G08980	-1.36565	-0.606777	-0.92501	no
AT5G08770	-0.872194	-0.210452	-1.56276	no
AT1G28370	-0.247129	-0.542304	0.357988	Yes
AT3G28270	-0.340934	-0.342484	-0.362174	no
AT5G10060	-0.937732	-1.11821	-0.432579	no
AT2G20690	-0.480255	-0.485818	-0.105607	no
AT5G56870	-0.0368197	0.126831	-0.367821	no
AT5G18410	-0.244404	0.149206	0.285864	no
AT2G47450	0.0111482	0.0800577	0.123848	no
AT5G57123	-0.179549	0.06749	-0.204351	no
AT1G30900	-0.518585	-1.28387	-1.37118	Yes
AT5G19070	-1.38707	-0.858772	-0.778714	Yes
AT2G30140	-0.773687	-0.525622	-0.337112	Yes
AT1G21710	-0.679549	0.245684	-0.807603	no
AT5G54590	-0.81547	-0.147282	-0.318967	no
AT2G27090	-0.0241342	-0.16459	-0.536464	no
AT1G06430	-0.0758394	-0.316976	-0.238902	no
AT3G01150	-2.14331	-1.4951	-1.57788	no
AT3G55630	-1.23736	-1.07938	-0.722956	no
AT2G27810	-0.298118	0.0518545	-0.0700848	no
AT1G15710	0.0464577	0.282834	0.0552661	no
AT3G13560	-0.31103	-0.357812	-0.625258	no
AT5G36250	-0.936836	-1.17835	-1.23762	no
AT1G05140	-0.532396	-0.308468	-0.392271	no
AT1G21390	0.0133962	0.164523	0.571268	no
AT3G44940	-1.51576	-0.812329	-0.73756	no
ATCG00020	-0.0532013	0.629669	0.578725	no
AT5G43190	-1.0341	-0.164848	0.0274956	Yes
AT5G01430	-1.06524	-0.396028	-0.443974	no
AT5G48560	0.20878	-0.0884012	0.404112	no
AT4G01950	-1.21789	-1.36201	-0.602697	no
AT4G24350	-1.00416	-0.656348	-1.1405	no
AT1G04730	-0.595874	-0.946336	-1.35976	no
AT5G01270	-1.47203	-0.542935	-1.11767	no
AT5G53030	-0.420157	-0.229314	0.0935941	no
AT5G11910	-0.952846	-0.23205	-0.73967	no
AT5G42200	1.12653	2.13907	1.9429	no
AT3G19180	-0.173739	-0.0422792	0.0281254	no
AT2G33380	-0.251744	-0.520599	-0.565174	no
AT1G14860	-0.735065	0.0380343	-0.0171561	no
AT5G20300	-0.64716	-0.0311083	-0.756201	no
AT1G61890	-1.25512	-1.27	-0.935609	Yes
AT1G08420	-0.332765	0.107008	0.180972	no
AT5G63370	-1.02531	-0.91976	-0.632635	no
AT2G39670	-1.79747	-1.57295	-1.25336	no
AT2G23320	-0.968851	-0.491264	-0.712807	Yes
AT5G63550	-0.830699	-0.909747	-0.417477	no
AT1G62290	-1.08038	-0.278672	-1.7006	no
AT4G39030	0.249915	0.616104	0.382338	Yes
AT1G12780	-1.61016	-1.75841	-1.31937	no
AT4G18370	-0.266675	0.0131656	-0.0581949	no
AT5G36890	-0.981277	-0.568927	-0.754809	no
AT5G10750	0.0970774	0.147519	0.122933	no
AT5G49430	-0.768793	-0.55746	-0.718517	no
AT3G23660	-0.00692482	0.201942	-0.692278	no
AT1G62120	-0.697566	0.713847	0.745231	no
AT4G18670	0.663904	0.857909	0.737343	no
AT1G29350	-1.13695	-0.937841	-1.22206	no
AT2G17740	0.0219329	0.497892	0.889268	Yes
AT1G80550	-1.18939	-0.798131	-0.722503	no
AT5G54170	-0.689995	0.0856393	-0.612317	Yes
AT3G16270	-0.501985	-0.299485	0.125198	Yes
AT3G27020	-0.427551	-0.270568	-0.0292182	no
AT3G09020	-1.12755	-1.47703	-0.642897	Yes
AT3G43220	-0.676585	-0.025414	-0.411957	no
AT2G23950	0.111062	0.356138	0.436519	no
AT2G14520	-0.4236	-0.882651	-0.173737	no
AT3G56690	-0.660209	-0.681819	-0.559152	no
AT2G44900	-0.977825	-0.1498	0.193255	no
AT5G02290	-0.821001	0.234308	-0.401632	Yes
AT5G39840	-0.360834	-0.511812	-0.605276	no
AT1G55140	-1.00616	-0.784662	-0.458486	no
AT1G26150	-0.102334	0.0125551	-0.233843	no
AT5G22370	-1.76451	-0.708831	-0.768977	no
AT5G03420	-0.497344	-0.621804	-0.262004	no
AT4G38520	-0.499649	0.104871	-0.52791	no
AT4G35320	0.287295	0.752918	0.340658	no
AT4G31805	-0.444807	-0.222704	0.95035	no
AT1G23720	-0.831902	-0.683079	-0.743097	no
AT3G46960	0.137582	-0.20886	-0.204679	no
AT2G42300	-0.258828	-0.236484	0.123847	no
AT5G64250	-0.692939	-0.523054	-0.555579	no
AT5G46180	0.11913	0.578973	0.753931	no
AT2G01870	-0.26909	-0.369857	0.640878	no
AT4G35920	-0.473183	-0.0198169	-0.0542299	no
AT1G09240	0.420603	0.424822	0.463918	no
AT4G38550	-0.687201	-0.362015	-0.396914	Yes
AT5G27290	-0.525146	-1.12051	-0.349528	no
AT2G15730	-0.514896	0.698896	-1.04743	no
AT1G53110	-0.688857	-0.0151525	-0.122507	no
AT2G30750	-1.65332	-1.28183	-0.924669	Yes
AT1G73130	-1.77874	-0.707996	-0.800725	no
AT1G78490	-0.360834	-0.587394	-0.727961	no
AT5G26160	0.398328	0.82881	0.570875	no
AT5G03150	-0.109584	-0.107508	0.32979	no
AT3G28070	-0.592535	-0.479391	-0.616137	no
AT3G14000	-0.246291	0.323143	-0.0751539	no
AT2G07715	-0.781486	-0.392391	-0.381478	no
AT5G14780	-0.669572	-1.04031	-1.07729	no
AT5G01030	-0.0413427	0.0672903	0.153747	no
AT2G44440	-0.333799	-0.0524753	-0.0956497	no
AT1G09040	-0.803096	-0.856848	-0.613707	no
AT3G54830	-0.530578	-0.612654	-0.523963	no
AT4G25960	-0.651678	-0.301252	-1.37231	no
AT5G01730	-0.478067	-0.589461	-1.25465	Yes
AT3G15120	-1.37001	-0.756279	-0.733474	no
AT3G19490	-1.0472	-0.753298	-1.017	no
AT3G56640	0.210645	0.306039	0.0267761	no
AT2G23840	-1.58456	-0.879872	-0.70749	no
AT1G55325	-0.173389	0.0917444	-0.598461	no
AT1G29270	-0.159616	0.139128	-0.346127	no
AT2G23300	-0.252219	0.542864	0.38913	Yes
AT1G21920	-1.55121	-0.702343	-0.889313	no
AT4G12400	-0.682763	-0.12131	-0.120202	no
AT3G62300	-0.535635	-0.941409	-0.841317	no
AT1G31770	-0.5978	-0.838732	-0.367629	no
AT1G52342	-1.22751	-0.151292	-0.104326	no
AT1G06220	-0.558956	-0.368339	-0.149811	no
AT1G76600	-0.29494	0.222617	-0.193045	Yes
AT3G52520	-0.692317	0.288002	0.566531	Yes
AT5G01640	0.221898	0.463042	0.0109811	no
AT1G62010	-1.31428	-0.299323	-0.0453075	no
AT5G13530	-0.554813	0.128458	-0.134767	no
AT1G45230	-1.01151	-0.961305	-0.943552	no
AT5G66820	-0.0651217	0.240742	0.124169	no
AT1G10920	-0.883378	-0.716009	-1.21156	no
AT1G22880	-0.694483	-0.344774	0.00482965	no
AT4G38970	-0.417672	-0.173127	-0.392533	no
AT2G24050	-0.485759	-0.456839	-0.447442	no
AT2G36430	-0.384882	-0.258314	-0.169322	no
AT3G02110	-0.822012	-0.283332	-0.45527	no
AT5G26570	-0.649968	-0.271644	0.161625	no
AT4G17240	-0.883032	0.0129905	0.011116	no
AT3G44680	-0.876925	-0.16845	0.657316	no
AT3G23310	-0.170798	-0.259813	-0.409076	no
AT3G19670	-1.01314	-0.5706	-1.38635	no
AT5G12030	-0.760169	0.255913	0.317476	Yes
AT2G22740	-0.625082	-0.526368	-0.870332	no
AT3G05430	0.0118791	1.36703	0.0215902	no
AT3G07215	-2.82695	-2.23983	-1.39449	no
AT1G33780	-0.00885404	0.156213	0.0972255	no
AT3G11900	-1.09276	-0.45555	-0.510213	no
AT4G15120	-0.938894	-0.784449	-0.484185	no
AT3G30380	-0.720328	0.00311649	0.0971478	no
AT2G26800	-0.774798	-0.154027	-0.617271	no
AT5G38050	-1.15332	-0.645011	0.236581	no
AT5G65920	-0.809207	0.331056	0.559904	no
AT3G15650	-1.53717	-1.22342	-1.39543	no
AT1G54200	0.254593	1.13444	0.386293	no
AT4G38940	-0.738556	-0.31176	-0.251683	Yes
AT5G07100	-0.151753	0.162968	0.374026	no
AT1G16410	0.111048	0.188516	0.0197862	no
AT5G49470	-1.3346	-1.59257	-1.50805	no
AT3G21820	-0.811067	-0.265584	-1.04397	no
AT3G54020	-0.0499532	-0.163858	0.115632	no
AT1G50240	-0.67012	-0.733498	-0.14391	no
AT5G39020	0.215167	0.448264	0.730795	Yes
AT5G61270	0.372968	0.14409	0.114225	no
AT1G64570	0.53552	0.389539	0.28666	no
AT1G57820	-0.481338	-0.38251	-0.193905	no
AT5G05690	-0.401114	-0.27577	-0.508881	no
AT5G42765	-1.23776	-1.43273	-1.09074	no
AT5G58150	0.216878	0.215195	0.0746772	Yes
AT4G23500	-1.58323	-1.09257	-1.98022	no
AT4G28780	-0.546844	-0.561835	-0.588754	no
AT4G35480	-0.0106146	0.576258	0.761317	Yes
AT3G25710	0.196319	1.01032	0.431214	no
AT2G01860	-0.191007	-0.375234	-0.00057191	no
AT5G54270	0.350302	0.509518	0.0370957	no
AT3G05100	-0.349235	-0.196457	-1.3215	no
AT4G17350	-0.0122484	-0.30561	-0.859362	no
AT5G42180	-0.854292	-0.750206	-0.68902	no
AT4G11740	-0.498174	-0.132885	-0.141074	no
AT5G05620	-0.91887	-0.717798	-0.377767	no
AT5G20980	-0.916313	-0.340744	-0.698293	no
AT2G28460	0.355992	0.299342	0.330129	no
AT2G22240	-0.630418	-0.304711	0.304261	no
AT3G28040	0.689797	0.815672	0.647922	no
AT5G04530	-0.67012	-0.477979	-1.05137	no
AT5G52570	-0.542119	0.339382	-0.654506	no
AT1G72910	-0.767628	-1.81791	-1.08141	no
AT2G16950	-1.21369	-1.01996	-0.743995	no
AT3G47600	-0.141498	0.333713	0.381792	no
AT5G35560	-1.08568	-0.973527	-1.2272	no
AT3G26980	-0.684256	0.0291327	0.0498168	Yes
AT5G50860	-0.304972	-0.215176	-0.561667	no
AT5G62050	-0.437989	-0.493586	-0.362386	no
AT3G16950	-1.12703	-0.733888	-0.83044	no
AT5G01450	-1.85153	-1.94944	-1.64829	Yes
AT1G57770	-0.754008	-0.779322	-0.871635	no
AT5G61600	-0.490568	-1.09725	-0.147289	no
AT2G25640	-0.697917	-0.616378	-0.972174	no
AT5G13610	-0.0460283	0.0406067	0.0920001	no
AT3G51870	-0.788185	-0.286089	-0.511712	no
AT5G49840	-1.68252	-1.14067	-1.43529	no
AT5G06580	-1.07804	-0.58859	-1.8703	no
AT4G24120	0.12509	-0.46294	-0.267877	no
AT1G10780	-0.906796	-0.370799	-0.405575	no
AT1G78070	-0.910089	-0.838994	-0.716122	no
AT4G26970	-0.197955	-0.194873	-0.528446	no
AT5G05480	-0.7093	-0.205342	-0.590572	no
AT5G28490	-0.21171	-0.326494	0.352517	no
AT2G39650	-0.578257	-0.536279	-0.713572	Yes
AT5G64640	-0.820266	0.188347	-0.292324	no
AT2G28450	-1.25878	-1.0577	-0.989792	no
AT5G50820	0.472878	0.636451	0.451885	no
AT5G04230	-0.0107069	-0.362917	0.139692	no
AT3G46090	-0.32933	0.0731812	0.00986528	no
AT5G41100	-0.696523	0.204585	0.201417	Yes
AT5G66880	-0.21632	0.193459	0.108631	no
AT5G55760	-1.24068	-0.204918	0.0390196	no
AT3G06070	0.435964	0.427986	0.713659	no
AT2G31190	-1.43555	-1.31088	-1.67976	no
AT3G05625	-1.08065	-1.16314	-0.917455	no
AT2G14680	-1.3323	-1.40976	-1.23217	no
AT4G11100	-0.123077	0.554451	0.0467934	no
AT4G19140	-0.32446	0.462275	0.184059	no
AT2G26230	-0.569498	-0.274257	-0.261668	no
AT5G50390	-0.491303	-0.354772	-0.0155684	no
AT1G05320	0.034452	0.106292	0.29273	no
AT1G77230	-1.38333	-2.23335	-1.7939	no
AT2G37230	-0.0683532	0.127624	-0.21071	no
AT5G44030	-0.883736	-0.654763	-0.18278	no
AT5G50320	-1.24577	-0.856551	-0.710545	no
AT3G45850	0.149193	0.0318516	-0.419273	no
AT4G37000	-0.506028	-0.40142	0.0965409	no
AT2G24120	-0.661134	-0.0795401	-0.607971	no
AT2G41010	-0.553426	0.195884	-0.0427031	Yes
AT5G18525	-0.564243	-0.664346	-1.36872	no
AT4G32200	-0.929044	0.49359	-0.0505232	no
AT4G34150	-1.06861	-0.851816	-1.01975	Yes
AT2G35830	-0.854182	-0.603418	-0.50364	no
AT5G10520	-0.352864	0.102042	0.0746619	Yes
AT3G13530	-0.232665	0.0398106	-0.222187	no
AT2G19470	-0.768978	-0.605908	-0.091156	no
AT3G16000	-0.491596	-0.447449	-0.569685	no
AT2G04530	0.67096	1.20078	1.45044	no
AT3G48800	-0.488811	0.0619792	0.265718	no
AT1G68260	-0.239518	-0.47195	-0.721016	no
AT4G17840	-0.417868	-0.682651	-0.338577	no
AT4G23680	-0.0646885	0.0627062	0.208789	no
AT5G23520	-0.550812	0.244497	0.428193	Yes
AT1G05840	-0.944478	-0.560842	-0.511861	no
AT5G45340	-0.7081	-0.914201	-1.30988	no
AT3G47560	-0.571483	-0.208253	0.0667005	no
AT1G58250	0.152402	0.480095	0.0551099	no
AT3G51050	-0.59363	-0.423694	-0.342046	no
AT2G03480	0.148127	-0.212572	0.773319	no
AT1G52320	-0.338719	0.401862	0.0340246	no
AT5G54440	-1.0188	-0.860309	-1.07866	no
AT1G54440	-0.992873	-0.0182292	-0.798521	no
AT2G30575	-0.941126	-0.628938	-0.377107	no
AT1G53170	-0.195231	0.116002	-0.234783	no
AT1G13390	-2.16585	-1.94421	-2.17272	Yes
AT3G21250	-1.00518	-0.671106	-0.900123	no
AT4G02020	-0.216057	-0.52757	-0.876283	no
AT5G18255	-4.12938	-4.73799	-3.67523	no
AT4G00050	0.48059	0.636655	0.794758	no
AT5G25140	-1.31898	-1.32643	-0.276825	no
AT4G17330	-0.303841	-0.321047	-0.505066	no
AT4G03000	-0.765585	-0.765087	-0.4354	no
AT4G25520	-0.816059	-0.610087	-0.343946	no
AT2G32990	-1.46455	-0.510036	-0.87803	no
AT1G18550	0.000398565	0.757048	-0.536599	no
AT4G15820	-1.10488	-0.380495	-0.11927	no
AT5G05920	-0.557198	-0.379855	-0.217339	no
AT3G45040	-1.26002	-0.55785	-0.0507257	Yes
AT1G08465	0.168951	-0.0951769	0.391367	no
AT2G47500	0.0433113	0.0115085	-0.0822822	no
AT1G26250	-0.723245	-0.64804	-0.23224	no
AT2G26100	-0.568353	-1.04337	-0.0925639	no
AT1G20830	0.0457813	-0.716949	0.177414	no
AT2G23450	-0.249902	0.249947	0.314059	Yes
AT5G18820	-0.286403	-0.0443141	-0.121627	no
AT5G67245	-1.81428	-1.46511	-1.81088	no
AT1G64900	-0.00666359	0.398877	0.300524	no
AT5G40540	-0.0814244	0.00305518	0.408494	Yes
AT1G53230	-0.336299	-0.181145	-0.265006	no
AT3G54720	-0.179095	0.554341	0.492059	no
AT1G14040	0.334732	0.405756	-0.235607	Yes
AT2G31580	-0.832543	-0.437848	-0.73846	no
AT2G31800	-0.620048	-0.0454195	0.146978	Yes
AT2G18350	-0.333264	-0.209202	0.205295	no
AT1G34320	-1.23142	-0.754701	-0.921481	Yes
AT2G02790	-0.217161	0.458717	0.0496573	no
AT1G20880	-1.38787	-0.785499	0.0354705	no
AT1G14230	-1.19781	-1.04522	-0.941349	no
AT3G22810	0.3324	-0.713324	0.377057	no
AT1G13220	-0.97753	-1.71341	-1.28425	no
AT3G27210	0.0830019	0.501853	-0.149351	no
AT5G39660	-0.603828	-0.525942	-0.0823535	no
AT2G46560	-0.924549	-0.851881	-1.7249	no
AT4G29380	-0.0884477	-0.579235	-0.898461	no
AT2G38695	-1.09367	-0.489356	-1.04463	no
AT5G49220	-0.652137	-0.567946	-0.348592	no
AT4G29950	0.0603099	0.59997	-0.0108535	Yes
AT4G32980	-0.942958	-0.724453	-0.0419684	no
AT4G22505	-0.507358	-1.02892	-0.5548	no
AT5G64050	-0.406206	-0.82017	0.046222	no
ATMG01220	-0.0574617	0.677509	0.178283	no
AT4G30020	0.931474	1.34672	1.23629	no
AT5G04540	-0.972471	-0.424805	-0.762883	no
AT1G12460	0.304459	0.14806	0.0381706	no
AT1G64280	-0.76245	-0.532518	-0.746876	Yes
AT2G47440	-0.55845	-0.459768	-0.688622	no
AT3G09770	-0.310002	-0.536595	-0.39853	no
AT3G52380	-1.46291	-1.24278	-1.1785	no
AT5G46580	-1.31397	-0.799767	-1.08525	no
AT2G30080	-0.497344	-0.991865	-0.628144	no
AT4G31800	-0.112994	0.0645774	-0.0427731	Yes
AT2G38950	-0.574281	0.18706	-0.159894	no
AT2G25840	-1.01722	-0.615781	-0.71498	no
AT4G17250	-0.67586	-0.144987	-0.236626	no
AT2G05100	0.787797	0.729175	0.656179	no
AT5G53120	0.486914	0.657532	0.00704239	no
AT5G13300	-1.3935	-1.45149	-1.23661	no
AT4G13830	-0.773168	-0.282212	-0.622837	no
AT2G34180	-0.19987	0.811919	NA	no
AT5G23150	0.149575	0.0567659	-0.0501933	no
AT5G58450	-0.372424	-0.16704	-0.561626	no
AT3G33530	-0.410849	-0.0431972	-0.437054	no
AT3G09922	-2.81933	-3.26927	-3.15827	no
AT1G43650	-0.709553	-0.00782671	-0.581897	no
AT5G62680	0.00721757	-0.376147	-0.132158	no
AT5G54490	-0.234017	0.408279	-0.201361	no
AT4G26455	-0.617263	-0.125964	-0.325847	no
AT5G47500	-2.00002	-1.07302	-1.12867	no
AT2G25250	-0.67194	-0.250625	0.00898347	Yes
AT5G37440	-0.24033	0.495522	1.33563	no
AT5G26310	-1.00106	-0.885553	-0.301887	no
AT2G31880	0.370306	0.610954	0.492287	Yes
AT4G00550	0.281867	0.520221	0.108855	no
AT2G26010	0.242752	0.0766189	0.309768	no
AT1G36370	-0.219635	0.568221	0.153294	no
AT1G03930	0.448838	1.07701	0.86893	no
AT4G24900	-0.575111	-0.908602	-0.965421	no
AT1G05200	-0.125118	-0.235593	-0.297054	no
AT1G21010	-0.115467	0.125852	0.462566	Yes
AT1G07300	-1.87383	-1.2373	-2.00685	no
AT1G25440	-0.782286	-0.553964	-0.733596	no
AT1G34640	-1.07362	-0.435112	-0.976878	no
AT3G54690	0.0915059	-0.0715981	0.495574	no
AT3G25840	-0.99059	-0.818046	-0.939033	no
AT2G46980	-0.581589	-0.479412	-0.692354	no
AT1G04330	0.00807255	0.223985	0.905949	no
AT4G38270	-1.40809	-0.95187	-1.41165	no
AT1G06800	-0.362677	1.06346	0.679182	no
AT1G27410	-0.0683532	-0.507672	-1.45701	no
AT5G35190	-0.732545	-0.629049	-0.713083	no
AT5G49910	-0.563391	-0.694015	-0.617099	no
AT1G51580	-0.785524	-0.4445	-0.848838	no
AT1G28100	-0.744996	-0.343537	-0.411805	no
AT2G23290	-0.31428	-0.497374	0.347293	no
AT5G24530	-0.113665	-0.223131	0.0932854	no
AT3G19720	-0.387972	-0.219607	-0.235712	no
AT5G58510	-0.481338	-0.840857	-0.654632	no
AT5G18950	0.22746	-0.195423	0.376061	no
AT5G25560	-2.17353	-2.4365	-2.22841	no
AT4G23810	-0.764512	-0.630791	-0.0414563	Yes
AT3G01600	0.00686809	0.648844	0.217243	no
AT2G27150	-0.454533	-0.66563	-0.0169466	Yes
AT1G56140	-0.840038	0.145165	0.066666	Yes
AT2G05070	0.832027	0.708774	0.76379	no
AT2G28605	-0.373884	-0.0942596	-0.101907	no
AT2G38470	0.15714	0.638364	0.174344	Yes
AT4G19980	-0.155368	-0.0722599	1.43213	no
AT5G56100	-0.849474	-0.620984	-0.25378	no
AT2G18220	-1.51024	-1.00412	-0.858251	no
AT3G02610	-0.603548	-0.817627	-0.780349	no
AT4G15330	-1.17955	-1.00441	-1.2089	no
AT5G41740	-0.568353	0.0898614	-0.471474	no
AT1G63480	-0.929586	0.180055	-0.132401	no
AT5G14500	-0.358935	-0.975926	-0.429896	no
AT1G49470	-0.104016	0.640213	0.92337	no
AT1G20510	-0.806481	-0.471933	-1.31266	Yes
AT4G30940	0.0204159	-0.0126147	-0.491166	no
AT3G26960	0.122995	0.232971	0.418268	no
AT3G26830	-0.390281	-0.0493424	-1.05036	Yes
AT2G47850	-0.242628	-0.117301	0.102938	no
AT2G39630	-0.411774	-0.199508	-0.649577	no
AT5G54890	-0.366158	-0.0623441	-0.177006	no
AT1G21830	-0.947414	-0.995501	-0.966764	no
AT3G04490	-1.20677	-0.939454	-0.910453	no
AT3G46550	1.02789	1.52732	1.15001	no
AT1G22050	-0.613452	-0.204059	-0.73219	no
AT3G53970	-0.489465	-0.220936	-0.400922	no
AT4G16850	-1.7578	-1.30368	-1.4093	no
AT2G38120	-0.288639	-0.193956	-0.245033	no
AT2G48070	-1.15293	-0.578779	-0.733251	no
AT2G22840	-1.12886	-0.409398	-0.324046	no
AT4G16360	0.228138	0.672656	0.410136	no
AT5G56180	-0.4236	-0.933368	-0.971395	no
AT4G27390	-0.271835	0.1322	-0.226243	no
AT2G34430	-1.54445	-1.29637	-2.01808	no
AT2G29590	-1.13696	-0.451666	-0.780349	no
AT3G50590	-0.120958	0.394806	0.0652316	no
AT3G57010	-0.373242	-0.305854	-0.424693	no
AT1G32360	0.565329	0.859725	1.20341	no
AT5G55790	-0.110507	-0.018948	-0.172898	no
AT1G05030	-1.05097	-1.95931	-1.38236	no
ATCG00680	0.937754	1.05644	0.958858	no
AT5G35735	-0.394418	0.293511	-0.0275916	Yes
AT2G41190	-0.41167	-0.261403	-0.0718389	no
AT4G21170	-0.653316	-0.589297	-1.23853	no
AT4G37550	-0.640948	-0.331892	-0.547379	no
AT3G20020	-0.0604407	0.717955	0.132312	no
AT2G31970	-1.09164	-1.47787	-1.45077	no
AT3G29375	-1.49235	-1.30929	-1.7085	no
AT1G67820	0.215167	0.397827	0.678674	no
AT1G76040	-0.497675	-0.31277	-0.243882	Yes
AT3G03040	-1.75371	-0.98798	-1.32572	no
AT1G78200	-1.59291	-0.648366	-1.1262	no
AT4G14830	-0.300687	0.0926986	0.107026	no
AT1G02150	-1.2815	-1.02423	-0.918789	no
AT1G66130	-0.343036	-0.00437772	-0.0862652	no
AT1G02660	-0.102788	0.0046581	0.275835	Yes
AT2G39340	-0.770355	-0.149776	-0.573609	no
AT4G23770	0.0680991	-0.206461	0.0561575	no
AT1G72520	-0.742085	-0.871623	-0.389769	Yes
AT2G01420	-0.394658	-0.154541	-0.378621	no
AT4G29660	-0.292504	0.358571	0.404244	no
AT5G21930	-1.55985	-1.11651	-2.10996	no
AT2G03780	-1.39788	-0.546428	-0.564941	no
AT3G18080	-0.562938	-0.202997	-0.0879182	no
AT5G22050	-0.333401	-0.518092	-0.386599	no
AT1G23900	-0.756932	-0.0689773	-0.635022	no
AT5G45820	0.0514713	-0.0821952	0.127339	no
AT1G48410	-1.05685	-0.896389	-0.637051	no
AT5G26330	0.270117	0.284849	0.556947	no
AT5G25640	-0.793134	-3.11695	-1.43308	no
AT4G25700	-0.655469	-0.0929774	-0.504222	no
AT1G72790	0.205346	0.467462	0.425199	no
AT3G02875	-0.527546	-0.207558	-0.108245	Yes
AT5G40500	0.396608	0.581525	0.327753	no
AT1G20610	0.191642	0.604889	0.736508	no
AT4G01860	-1.39064	-0.998292	-0.553805	no
AT1G54710	-0.376321	0.456695	-0.149601	no
AT4G32190	-0.250071	-0.176543	-0.45609	no
AT4G08300	-0.129134	0.00690655	0.508218	no
AT4G19490	-0.697207	-0.611695	-0.599667	no
AT3G44600	-0.553059	-0.0418759	-0.24229	no
AT3G06130	-0.320487	-0.0269504	0.240605	no
AT1G30650	-1.19193	-1.00561	-0.856329	no
AT1G55500	-1.1929	-0.872849	-2.58147	no
AT5G53180	-1.40285	-1.0398	-0.422051	no
AT2G30230	0.79658	1.01493	0.786021	no
AT4G15410	0.338148	0.502923	0.0362768	no
AT4G39910	-0.240707	0.0651754	-0.245274	Yes
AT4G04890	-0.370723	-0.192215	-0.30496	no
AT3G55560	0.173415	0.567213	0.425412	Yes
AT3G06140	0.269809	-0.627473	0.522455	no
AT5G47480	-0.30459	-0.168579	-0.166213	no
AT5G13650	-0.955317	-0.864466	-0.513856	no
AT1G33490	-0.662102	0.13521	-0.29116	no
AT1G73970	-1.14294	-0.868295	-1.0554	no
AT1G69520	-0.387068	-0.350401	0.0677577	Yes
AT3G08620	-0.555356	0.637143	0.696016	no
AT5G56270	-0.222772	0.625765	0.520393	no
AT4G01440	1.23783	0.719651	1.15676	no
AT5G56850	-0.595289	-0.804234	-0.286705	no
AT3G58690	-0.0351595	0.0522221	0.22046	no
AT4G02630	-0.244726	-0.0435866	-0.0705882	no
AT1G27210	0.427257	0.625125	0.512166	no
AT4G02850	-0.829719	-0.664796	-0.571397	no
AT4G39210	-0.27474	-0.230919	-0.541663	no
AT2G46100	-1.11952	-1.45924	-1.12443	no
AT5G64860	-1.23355	-1.20022	-1.3225	no
AT3G48730	-0.819803	-0.639889	-0.580284	no
AT5G05660	-0.0116846	0.115956	0.414268	no
AT1G21100	-0.401304	0.252566	0.221109	Yes
AT1G65280	-0.693783	-0.242086	-0.338206	no
AT3G22070	-0.573797	-0.138067	0.143059	no
AT5G63980	-0.508058	-0.523496	-0.694016	no
AT1G09810	-0.311067	-0.199981	-0.431676	no
AT1G22900	-0.0842076	-0.106494	0.485825	no
AT1G08210	-2.22932	-1.60435	-1.26675	no
AT2G41830	-0.3929	-1.66553	-0.81736	Yes
AT3G47060	-0.374182	-0.890813	-0.849647	no
ATCG00160	-0.181605	-0.0710416	-0.0935913	no
AT1G56220	-0.742156	-0.55137	-0.567071	no
AT1G79730	-0.921814	-0.609613	-0.555474	no
AT3G55150	-1.28706	-0.553389	-1.11856	no
AT4G27030	0.0697999	-0.401112	-0.385715	no
AT4G14150	0.0814269	-0.0524753	-0.436869	no
AT3G20330	-0.625462	-0.569887	-0.456527	no
AT1G21910	0.068156	0.545572	0.171325	no
AT1G09500	0.188933	0.614758	0.589792	no
AT3G03702	3.65208	4.39608	3.20291	no
AT2G31400	-0.119292	0.163108	0.10527	no
AT1G08650	1.12918	1.43722	0.867599	no
AT3G12080	-0.783983	-0.659729	-0.567758	no
AT4G13220	0.135248	0.371349	-0.308124	no
AT4G39470	-0.561072	-0.479541	0.181184	no
AT2G15280	-1.57731	-1.88261	-1.51846	no
AT3G54890	-0.265487	-0.17756	-0.281256	no
AT1G27190	-0.286403	-0.36311	-0.229115	no
AT5G14220	-0.831977	-0.978344	-0.485508	no
AT5G46210	1.05687	1.5617	1.23482	no
AT1G48840	-1.05112	-1.47836	-1.17235	no
AT5G28500	-0.477714	-0.778471	-0.697418	no
AT1G29940	-0.575357	-0.458545	-0.5107	no
AT2G43150	-0.541674	-0.338318	-0.475339	no
AT2G47550	1.15283	1.24303	0.939594	Yes
AT1G21980	-0.731431	0.191931	-0.437801	no
AT1G62020	-0.517436	-0.467853	-0.823294	no
AT1G71970	-0.283449	0.118389	-0.311118	no
AT4G09760	-0.910602	-0.805414	-0.505026	no
AT3G13510	-0.971402	-0.659146	-0.593669	no
AT1G34340	-0.688552	-1.11534	-0.636135	no
AT3G03190	0.274543	-0.0640798	0.180613	no
AT3G49180	-1.40199	-0.0659735	-0.495786	no
AT5G35970	0.061916	0.0126796	0.0380764	no
AT3G50560	0.576337	0.608024	0.515356	no
AT1G72390	-0.202355	0.386557	0.456875	no
AT4G27560	-0.163796	0.148963	-0.228677	no
AT4G32560	0.148329	-0.396638	-0.0460582	no
AT5G57560	-0.462304	-0.67649	-0.740095	no
AT4G33460	-1.20371	-0.154864	-0.365524	no
AT1G73640	-0.107354	0.726586	0.225818	no
AT1G21310	0.150064	-0.0410321	0.0888957	no
AT5G56130	-0.150341	-0.230369	0.440397	no
AT1G03950	0.054313	-0.107355	-0.096702	no
AT4G09340	-0.320801	-0.567912	-0.58513	no
AT4G14040	-0.968956	-0.972379	-0.8707	no
AT5G09790	-1.45324	-0.474969	-1.99269	no
AT3G25250	0.00764835	-0.868295	0.079933	no
AT5G08790	-0.183743	-0.173433	0.256198	Yes
AT3G14910	-0.425201	-0.120017	-0.708658	no
AT5G24350	-0.287376	-0.23568	-0.37059	no
ATCG01110	0.550163	0.583925	0.645586	no
AT4G30490	-0.502731	-0.0317856	-0.137651	no
AT1G08125	-0.726104	-0.46493	-0.0616297	no
AT1G27980	-0.47885	-0.125706	-0.233493	no
AT2G30580	0.171719	0.43541	0.513436	no
AT3G11240	-1.14415	-0.975885	-0.890074	no
AT3G09410	-1.43454	-0.475629	-1.07995	no
AT2G38400	-0.867818	-0.849783	-0.903055	no
AT5G47490	-0.5248	-0.225119	-0.859248	no
AT2G06510	-0.164676	-0.146936	-0.281465	no
AT5G55820	-0.780602	-1.01586	-0.215982	no
AT5G35570	-0.829117	-0.955834	-0.514543	Yes
AT5G27460	-0.45269	-1.08779	-0.380063	no
AT5G59920	-0.332927	-0.490205	-0.213402	no
AT2G16640	-0.537403	-0.514405	-0.391876	no
AT2G29210	-1.128	-0.823391	-1.04464	no
AT2G40610	0.617403	0.280858	0.62317	no
AT1G13920	-0.627675	0.363004	-0.023574	no
AT3G48560	-0.341857	0.119977	-0.0458659	no
AT5G58900	-0.58538	-0.942616	-1.35745	no
AT4G38930	-0.42819	-0.598087	-0.171413	no
AT3G28080	-1.02602	-1.07849	-1.73054	no
AT2G33435	-1.11931	-1.16295	-1.10846	no
AT3G25680	-0.881573	-0.966329	-0.961634	no
AT3G51150	-0.472304	-0.835226	-0.43785	no
AT5G07920	-0.734125	-0.29343	-0.201042	no
AT5G52310	-0.184913	-0.775783	-0.0793926	no
AT1G22540	-0.460684	-0.101515	-0.0635008	no
AT1G20670	-0.677403	0.0379587	-0.25443	no
AT1G26580	-1.34734	-0.853048	-1.20705	no
AT2G38960	1.08821	1.51379	1.41762	Yes
AT4G37200	-0.656332	-0.557071	-0.516322	no
AT3G13810	-0.691875	-0.54807	-0.542471	no
AT4G37380	-1.4151	-0.310683	-0.234539	no
AT1G61520	0.108391	0.0800932	0.0737043	no
AT3G06250	-0.54695	-0.73167	0.0486457	no
AT5G49020	-0.370026	-0.248632	-0.294745	no
AT1G54540	0.257685	0.390394	0.716886	no
AT4G19045	0.194257	1.42643	-0.811232	no
AT5G21900	-0.899418	-1.00329	0.0724319	no
AT5G38210	-0.281858	-0.383068	0.109601	Yes
AT4G23930	-0.336171	0.00752034	-0.0610317	no
AT5G27830	-1.6064	-0.986174	-1.69666	no
AT4G09180	-2.18481	-1.38126	-1.98677	no
AT1G02890	-0.0881879	0.0382815	0.0703313	no
AT1G10360	-1.16202	-0.688486	-1.04272	no
AT1G36180	0.404423	0.0676951	0.0211426	no
AT1G36060	-2.50816	-2.35777	-2.60983	no
AT1G05805	-0.505489	-0.696667	-0.604246	no
AT4G31850	-0.0670452	0.425825	-0.0309913	no
AT5G18660	-0.230272	-0.11012	-0.10642	no
AT2G32700	-0.772496	-0.413374	-0.872415	no
AT1G10280	-0.792083	0.436183	0.512441	no
AT2G47130	-0.632342	-0.18286	0.0931125	Yes
AT1G32080	-0.573742	-0.549981	-0.949343	no
AT5G46070	-0.644201	-0.440667	-0.563769	no
AT3G59100	-0.323906	-0.248902	0.519863	no
AT1G23890	-0.118121	-0.310188	0.300987	no
AT1G10350	-0.751785	-0.32491	-0.373561	no
AT4G39710	-0.848622	-0.201847	-0.453768	no
AT3G62720	-0.589888	-0.663024	-0.526692	no
AT1G25520	-0.718509	-0.142101	-0.560062	no
AT4G38710	0.117764	0.2671	0.192485	no
AT1G50360	-1.34051	-1.43476	-1.17754	Yes
AT3G04220	-0.0683532	-0.00180758	0.191305	no
AT1G64630	-0.842959	-0.822773	-0.420987	no
AT5G06800	-1.03855	-1.37353	-1.77805	no
AT1G73990	-1.06677	-0.252296	-0.268384	no
AT3G16340	-0.389613	-0.462232	-0.0533485	no
AT2G39010	-0.388716	-0.243105	-0.333677	no
AT3G52060	-0.436557	0.0181004	-0.422738	no
AT1G77420	0.277339	0.135537	-0.332477	no
AT5G58410	0.000285687	0.116409	0.0904976	no
AT4G13345	-0.184997	-0.471245	0.163265	no
AT1G53350	-1.09558	-1.63146	-1.87479	no
AT1G12750	-1.65864	-0.586487	-1.60786	Yes
AT3G08840	-0.801249	-0.346322	-0.75316	no
AT1G42970	-1.30961	-1.16569	-1.36134	no
AT5G20480	-1.00089	-0.10313	-0.385541	Yes
AT3G03570	-1.01576	-0.303663	-0.845963	no
AT5G25220	-0.762503	-0.565548	-0.688075	no
AT2G28320	-0.653316	-0.813636	-0.26748	no
ATCG00140	1.40102	2.1323	1.73437	no
AT5G44100	-0.292083	-0.516937	0.363508	Yes
AT1G71210	-0.707191	-0.409283	-0.442414	no
AT2G28940	-0.679549	-0.900677	-0.44767	Yes
AT1G18900	-0.721331	0.0397705	-0.144291	Yes
AT1G17790	-0.896029	-0.470978	-0.454894	no
AT1G01040	-1.3799	-0.978998	-0.778964	no
AT2G35160	-0.272182	0.443525	-0.673898	no
AT4G12320	-0.591876	-0.749742	-0.43669	no
AT3G12590	-1.36329	-0.679847	-0.80554	no
AT2G34660	-0.975804	-0.864152	-1.43632	no
AT3G17840	0.0207734	0.687962	0.593091	no
AT3G01210	-1.28982	-1.12536	-0.870055	no
AT1G16390	-0.323823	-0.206186	0.110777	no
AT3G51740	-1.02413	-1.29074	-0.879508	no
AT1G27921	-1.9236	-2.45028	-2.12886	no
AT5G08440	-0.544181	-0.728812	-0.636078	no
AT4G09560	0.157584	-0.0318042	0.187083	no
AT3G08010	-0.0874544	0.124823	-0.00155973	no
AT4G11521	-0.688918	-0.522996	-0.616845	Yes
AT1G21600	-0.600457	-0.588812	-0.397557	no
AT2G30210	-0.565861	-1.4864	-0.968139	no
AT2G38025	-1.16416	-1.09482	-1.35321	no
AT5G17380	-0.985631	-1.01367	-0.918025	Yes
AT3G10010	0.0585251	-0.608028	-0.134645	no
AT4G12700	-0.590771	0.544737	0.119882	no
AT4G24810	-1.52693	-1.58937	-1.69433	no
AT1G53670	0.00207208	0.383514	0.197242	no
AT2G41490	-0.770548	-1.46297	-1.75665	no
AT2G28330	0.0380871	0.106094	0.326222	no
AT3G21650	-0.360834	-0.755153	-0.653236	Yes
AT1G64610	-0.321359	0.726701	0.103751	no
AT2G39120	-0.581351	-0.461031	-1.20121	no
AT3G06460	-0.113094	0.104005	0.418922	no
AT3G54010	-0.0165512	0.034032	0.259542	no
AT2G37035	-0.461856	0.179446	-0.118729	Yes
AT5G35210	-0.774861	-1.1388	-0.848378	no
AT1G51700	-0.0898075	0.090099	0.321202	Yes
AT5G21940	-1.19105	-1.1425	-0.751383	Yes
AT5G58575	-0.882066	-0.355559	-0.622833	no
AT3G23750	0.560255	0.824846	0.793159	no
AT5G24100	-0.314627	-0.0998511	-0.0359045	no
AT4G29010	-0.571908	-0.392325	-0.63178	no
AT4G12710	-0.952425	-0.0841944	0.142403	no
AT3G07080	-0.161852	-0.339974	0.0725909	no
AT3G19740	-0.915793	-0.691274	-0.563309	no
AT5G46110	-0.348339	-0.327047	-0.531016	no
AT1G17680	-0.526933	-0.212632	-0.414407	no
AT5G25100	0.0772458	0.228839	0.000385044	no
AT1G06690	-0.633668	-0.317216	-0.850722	no
AT2G41680	-0.138238	-0.0839272	0.120545	no
AT1G01960	-0.626398	-0.716241	-0.612019	no
AT2G32440	-1.83013	-0.935287	-0.982218	no
AT1G21500	0.606422	0.638599	0.706781	no
AT4G15690	0.387654	-0.43599	0.442918	no
AT3G07525	-0.105806	0.312286	-0.546399	no
AT1G25370	0.250791	0.0777154	0.475867	Yes
AT3G52370	0.0565033	0.141224	0.052477	no
AT5G19690	-1.09067	-0.668358	-1.19686	no
AT1G60650	-0.538632	-0.202675	-0.283389	no
AT5G43130	-0.554427	-0.617274	-0.469287	no
AT4G20010	-0.578143	0.268819	-0.0416965	no
AT1G60230	-0.608813	-0.190382	-0.543303	no
AT4G01870	-1.39461	-1.28279	-1.25487	Yes
AT2G33860	-1.06684	-0.950615	-0.327492	no
AT1G04710	-0.238278	-0.247209	-0.308467	no
AT4G30630	-1.23378	-1.17372	-0.994159	no
AT3G47930	0.134766	0.177878	0.0423664	no
AT5G04140	-0.480168	-0.274613	-0.1575	no
AT3G27300	-0.634578	-0.602683	-0.602358	no
AT2G34355	-0.292083	0.372046	-0.60016	no
AT3G48050	-0.410258	-0.184677	-0.135724	Yes
AT5G54770	0.515907	0.532725	0.471162	no
AT2G37020	-1.46406	-0.370599	-0.733497	no
AT3G16870	1.31282	1.85434	2.01184	no
AT1G60260	-2.14334	-1.84096	-1.68514	no
AT1G02475	-0.961126	-0.94932	-0.799288	no
AT3G23540	-0.352419	-0.249888	-0.0927946	no
AT5G27150	-0.0337781	0.137928	-0.128854	no
AT3G18620	0.127947	0.346828	0.643592	no
AT4G27820	-0.971164	-1.45444	-1.03962	no
AT5G57180	0.168806	0.150682	0.0335556	no
AT4G39840	-1.02667	-1.19749	-0.9845	Yes
AT3G53480	0.691152	0.587648	0.903843	no
AT4G00990	-0.494304	-0.561388	-0.160897	no
AT3G03810	-0.773049	0.184356	-1.31478	no
AT5G12440	-1.19862	-0.17454	-0.617952	no
AT1G72416	-1.01661	-1.10512	-1.31316	Yes
AT2G02820	-0.591968	0.220752	-0.0687034	no
AT4G23190	-0.664676	0.410521	-0.876851	Yes
AT5G48775	-0.0256051	-0.639733	-0.196759	no
AT3G47348	-2.04156	-2.56294	-1.83451	no
AT3G28210	0.207917	0.575765	0.707853	Yes
AT3G21700	-0.843132	-0.632315	-0.925262	Yes
AT2G21330	0.132463	0.132615	0.0415035	no
AT3G24660	-0.278295	0.225576	-0.125723	no
AT1G79270	-0.114797	-0.293388	-0.244513	no
AT1G72320	-0.986817	-0.390364	-0.524396	no
AT5G10150	-0.593476	-0.186172	-0.64507	no
AT4G08400	-0.386916	-0.0804551	-0.168926	no
AT1G69280	-0.166552	-1.37169	-1.21435	no
AT1G21130	-0.416296	-0.126313	-0.0280594	Yes
AT4G38200	-0.984465	-0.534879	-1.17726	no
AT5G14740	0.0687743	0.348822	0.179158	no
AT1G54150	-1.53801	-0.923734	-0.761424	no
AT5G14130	-0.555356	1.0007	-0.508065	no
AT3G26700	0.675	0.925624	0.98263	no
AT4G12030	-1.10169	-0.848775	-0.814086	no
AT2G03240	-0.28699	-0.00734705	-0.0486194	Yes
AT4G01883	-0.293195	-0.0659735	-0.328146	no
AT5G37190	-1.00007	-0.524916	-0.48466	no
AT5G18270	-0.428995	0.0706581	-0.69888	no
AT1G71480	-0.657276	-0.435857	-0.00462759	no
AT5G19240	-0.151534	0.173157	0.445999	Yes
AT1G01990	-1.12502	-0.943145	-0.48571	no
AT1G53440	-0.329838	0.108293	-0.245585	Yes
AT4G17410	-0.806416	-0.225843	-0.460947	no
AT5G10900	-0.0510746	0.749588	-0.0853862	no
AT4G03295	-0.67624	0.0504564	-0.25886	no
AT5G48220	-0.188329	0.215528	0.247698	no
AT2G37590	0.0625504	0.709008	1.08133	Yes
[truncated: 13,992 more rows]

## Sheet: elf18
GeneID	log2TE_WT	log2TE_fip37	log2TE_ect234	elf18-inducible
AT1G01560	-1.03718	-1.88791	-1.26107	no
AT1G04310	NA	-1.27163	-1.81496	no
AT1G05490	NA	0.393992	-0.265263	no
AT1G06135	-0.0737362	0.130521	0.0875277	no
AT1G06137	0.897632	1.19706	1.50005	no
AT1G07160	0.0720046	-0.424004	-0.0411305	no
AT1G12220	NA	-0.16432	0.294094	no
AT1G14480	-0.590132	0.451679	-0.115993	no
AT1G14540	-0.373603	-0.812041	-0.497002	no
AT1G16150	-0.760754	-0.750389	0.228114	no
AT1G16420	-0.192141	-0.762204	-0.711328	no
AT1G16430	NA	-0.816106	-1.39794	no
AT1G19715	NA	-1.2886	-1.22447	no
AT1G20310	0.419045	0.493939	0.532033	no
AT1G21326	-0.0626584	-0.215042	-0.477243	no
AT1G21480	NA	-0.717308	-1.58789	no
AT1G22810	0.68329	0.952975	0.867352	no
AT1G24140	0.707354	0.720865	0.758663	no
AT1G26380	-0.55497	-0.709957	-0.751165	no
AT1G26410	0.002165	0.0189246	-0.227393	no
AT1G30160	NA	-0.26772	0.130816	no
AT1G30170	NA	0.0051913	0.0470668	no
AT1G32960	-0.776077	-0.313099	-0.227049	no
AT1G43000	-0.109411	-0.164204	0.00776479	no
AT1G45110	NA	-1.24983	-1.71188	no
AT1G47130	-0.890875	-0.935972	-0.628371	no
AT1G50040	NA	0.454216	-0.38612	no
AT1G51550	NA	-1.19359	-1.0082	no
AT1G51913	-1.59324	-2.28213	-2.48021	no
AT1G53080	0.70587	0.438365	0.447769	no
AT1G53480	-1.76674	-1.44049	-1.72144	no
AT1G56060	-0.523143	-0.15569	-0.161809	Yes
AT1G57630	-0.495348	-0.407081	-0.164356	Yes
AT1G58225	1.60106	1.40216	1.55551	no
AT1G59865	0.52944	0.099429	0.38431	no
AT1G64160	-0.462791	-0.42455	0.765773	Yes
AT1G67856	0.493325	0.386615	0.432756	no
AT1G68780	NA	-0.491284	0.0546401	no
AT1G69930	2.11926	1.81877	2.39948	no
AT1G71520	0.631507	0.636026	0.466443	no
AT1G74390	NA	-0.509665	0.636092	no
AT1G77310	NA	-0.867319	-1.34537	no
AT1G79680	-0.0501752	-0.662532	-0.419706	no
AT2G04495	-0.0732167	0.286202	0.356225	no
AT2G05812	NA	-1.07539	-2.06839	no
AT2G12550	NA	-0.813716	-1.51354	no
AT2G15490	-0.86982	-1.53341	-0.671979	no
AT2G18660	NA	-0.0541905	0.163322	no
AT2G18680	-2.01598	-1.69341	-2.03959	Yes
AT2G19190	-1.39975	-1.17006	-0.678221	no
AT2G23270	1.18846	0.823962	0.606806	no
AT2G25470	-1.29127	-1.02985	-0.426474	no
AT2G31345	-0.296826	0.15994	0.101812	no
AT2G33793	NA	-0.425818	-0.168345	no
AT2G34340	NA	0.0467521	0.90981	no
AT2G36770	0.256606	-0.119756	-0.036599	no
AT2G39445	NA	0.135522	-0.8035	no
AT2G40180	-0.703079	-0.365437	-1.2402	no
AT2G42360	-0.236929	-0.33326	-0.277815	no
AT3G01830	0.449735	0.687574	0.854278	no
AT3G06920	NA	0.0702152	-0.828712	no
AT3G12910	0.243078	0.0261675	0.269801	no
AT3G13175	NA	-1.40076	-0.956362	no
AT3G13433	-1.70411	-1.7167	-2.04287	no
AT3G14360	NA	-0.794699	-0.477587	no
AT3G18610	NA	-0.00102033	-0.464275	no
AT3G21080	0.66907	0.31261	-0.0147296	no
AT3G21305	-0.708333	-0.744917	-0.72397	no
AT3G21520	0.565474	0.296635	0.443292	no
AT3G22760	NA	-0.791439	-0.590363	no
AT3G43250	0.212931	0.761263	0.137981	no
AT3G48640	-1.26425	-0.588409	-1.21175	no
AT3G50470	0.282273	0.378046	-0.330947	no
AT3G55110	NA	0.0898465	0.137972	no
AT3G59000	NA	-0.184963	0.348594	no
AT3G59430	NA	0.20247	0.0991065	no
AT3G60120	-0.0405075	-0.484937	-0.959536	no
AT4G03460	-1.10678	-1.32795	-1.32898	no
AT4G04480	-0.321042	-0.795623	-0.949717	no
AT4G04540	0.0339308	-0.289232	0.153382	no
AT4G08555	-0.286644	0.101055	0.138312	Yes
AT4G11070	0.593037	0.64323	0.145912	no
AT4G11470	-0.139355	-0.916186	-0.227152	no
AT4G14450	0.26705	0.352882	0.277327	no
AT4G15417	0.306922	0.017802	-0.167016	no
AT4G17660	-0.0142766	-0.0806963	-0.354809	no
AT4G18195	0.0156652	-0.273688	-0.116698	no
AT4G21590	NA	0.572813	-0.369882	no
AT4G22030	0.645393	0.159336	0.381026	no
AT4G23140	0.860707	0.137724	-0.260147	no
AT4G23220	0.337791	-0.239482	-0.263768	no
AT4G23280	0.471444	0.268809	0.194525	no
AT4G23610	-0.131109	-0.735485	-0.138408	no
AT4G25350	1.06693	-0.236828	-0.0547216	no
AT4G28350	-0.111401	-0.708319	-0.714783	no
AT4G28460	0.362996	0.395127	0.248555	no
AT4G29240	NA	-0.263118	0.449463	no
AT4G30400	NA	-0.383975	0.681927	no
AT4G30430	0.089674	-0.937224	0.0182635	no
AT4G31950	-0.555189	-0.819507	-1.04028	no
AT4G34770	NA	NA	NA	no
AT4G37710	0.209157	0.00664791	0.40028	no
AT4G37990	NA	0.266841	0.581593	no
AT4G39580	-0.737554	-0.652787	-1.23915	no
AT4G39830	-1.8826	-1.81115	-2.8453	no
AT4G40020	-0.667853	-0.450102	-0.17879	no
AT5G01550	-0.596801	-0.315383	-0.916524	no
AT5G02060	NA	NA	-0.493429	no
AT5G03780	NA	-0.0877618	-1.03272	no
AT5G04190	NA	-0.180322	0.458441	no
AT5G05300	0.860593	1.29909	1.26732	no
AT5G11140	-0.262115	0.180078	-0.31908	no
AT5G22380	-0.411576	-0.46712	-0.515172	no
AT5G22530	0.277848	0.500676	0.463598	no
AT5G24110	0.0311324	-0.428163	0.0122211	no
AT5G25190	NA	-0.0628167	0.41576	no
AT5G25260	-1.3817	-1.62518	-1.56467	no
AT5G27765	-0.396007	-0.117373	-0.294033	no
AT5G38310	-0.37508	-0.514097	-0.323551	no
AT5G44286	NA	-1.68326	-0.0969702	no
AT5G45900	-0.418608	-1.10997	NA	Yes
AT5G47850	0.0315966	0.35682	0.514804	no
AT5G51260	NA	-0.730042	-1.27471	Yes
AT5G51465	0.0426366	0.0774636	0.243233	no
AT5G53230	NA	0.501142	0.152155	no
AT5G56960	-0.635955	-1.13622	-0.857265	no
AT5G57010	-0.465676	-0.454481	-0.563805	no
AT5G57510	0.608498	0.723527	1.05703	no
AT5G57780	NA	-0.383975	0.820119	no
AT5G58610	NA	-0.181414	-0.663602	no
AT1G11300	0.298726	-0.328572	0.375165	Yes
AT1G68725	0.419583	0.931869	0.489082	no
AT3G47480	0.936817	0.522307	1.38737	no
AT5G07980	0.794919	-0.12263	0.478274	no
AT1G30620	-0.388636	-0.838974	-0.426911	Yes
AT5G60250	0.914725	-0.304755	-0.258184	no
AT3G48280	1.86124	-0.365278	0.557238	no
ATMG00630	0.679128	-0.0575821	-0.269751	no
AT3G47400	0.440865	-0.0304962	-0.618228	no
AT5G06180	-0.539465	-2.44049	-0.489603	no
AT1G73805	0.185216	-0.550041	-0.405737	no
AT4G31940	0.858389	0.00600021	-0.954065	no
AT3G24090	1.34268	-0.646293	0.0929013	Yes
AT3G54970	-0.539618	-1.62791	-1.31456	no
AT2G31865	-0.59644	-1.5689	-1.25431	Yes
AT5G49850	0.765572	-0.386715	-1.17852	no
AT4G00020	-0.152921	-0.602657	-1.0627	no
AT3G27865	0.0530713	-1.58654	0.745638	no
AT1G06233	-3.64912	-3.1715	-1.64895	no
AT2G04450	1.02587	0.123703	-0.121604	no
AT2G32530	0.891743	-0.904839	-0.358713	no
AT2G02148	-0.0372979	-0.0699398	-0.897264	no
AT5G39030	0.455758	0.613407	0.385218	no
AT4G04180	0.428592	-0.191984	-0.0240678	no
AT3G13600	1.16635	0.493543	-0.0766425	no
AT1G78230	1.00777	0.136867	0.295462	no
AT4G34610	1.06237	0.402657	0.704096	no
AT4G31100	1.39238	-0.0896646	0.186785	no
AT4G19460	-0.563382	-0.664772	-0.702599	Yes
AT4G09420	0.85051	-0.199183	-0.0293816	Yes
AT3G03460	0.26769	-0.0283152	0.205324	no
AT3G48390	0.88865	0.455981	0.647059	no
AT1G28190	0.121286	-0.331017	-0.249766	Yes
AT5G17790	0.393091	-0.0209731	-0.535199	no
AT5G67460	1.28035	-0.129655	0.00712589	no
AT1G26600	0.976681	-0.400655	1.59639	no
AT2G39200	-0.884993	-1.35088	-1.19401	Yes
AT3G55760	-0.252556	-1.70107	0.0503227	no
AT5G08110	0.525842	-0.483828	-0.411643	no
AT1G76350	-0.707638	-0.671474	-0.664062	no
AT5G45840	0.489723	-0.232082	-0.61359	no
AT1G34470	0.0457292	-1.55132	-0.947462	no
AT1G61340	-0.937143	-0.744092	-0.861307	Yes
AT3G21150	0.108948	0.437981	0.0913171	no
AT4G12120	-0.995806	-0.869398	-0.683248	Yes
AT5G04250	-0.181637	-0.491284	-0.0762498	no
AT3G23670	0.314224	-0.16487	-0.853554	no
AT2G45270	-0.299123	-0.468794	-0.850226	no
AT1G70820	-0.00608574	-0.81381	-1.21436	no
AT1G56240	-0.0794178	-0.635745	-0.385062	no
AT5G61930	0.530724	0.209139	-0.170012	no
AT5G64110	0.308161	-0.882515	-1.10943	no
AT2G36305	-0.259094	-0.332667	-0.713248	no
AT1G78410	0.0771827	0.122653	0.0312315	no
AT2G25790	1.26987	0.446162	0.839904	no
AT2G35710	0.111529	-0.196021	-0.0274939	Yes
AT3G19440	1.04018	-0.842107	-0.336703	no
AT3G59630	-0.00461694	-0.417068	-0.047751	no
AT3G17690	-0.780518	-0.986022	-0.524673	no
AT1G61470	0.924681	0.384726	1.14662	no
AT5G26920	-0.00892537	-0.123005	-0.196034	Yes
AT5G43600	1.00408	0.33336	0.0424649	no
AT2G35290	0.38385	-0.102357	0.317481	no
AT5G23910	0.807416	-0.159319	-0.187301	no
AT1G11440	-0.135942	0.282692	-1.09588	no
AT2G41835	1.02298	0.160392	0.858103	Yes
AT4G20070	-1.15772	-1.37878	-1.29184	no
AT3G05660	0.0307851	-0.265939	-0.118309	no
ATCG00930	4.56943	3.64188	3.32207	no
AT2G35770	1.05135	-0.361603	0.0991065	no
AT3G01510	-0.795036	-0.30582	-0.92919	no
AT1G63740	0.165416	-0.801894	-0.19899	Yes
AT1G16030	0.222691	-0.746903	-0.804391	no
AT3G25430	0.674384	-1.65563	-1.23286	no
AT1G68890	-0.458095	-1.79333	-0.964163	no
AT3G09010	-0.445897	-1.48089	-0.890488	Yes
AT2G01900	0.182752	-0.210364	-0.67487	no
AT3G29130	-0.224676	-0.585644	-2.0082	no
AT3G07960	0.203082	-0.266469	-0.393576	no
AT5G24970	-0.628625	-0.962963	-1.35988	no
AT4G39361	-2.84477	-2.78485	-2.0309	no
AT5G17980	1.63544	-0.0645815	0.521369	no
AT5G07810	0.717278	-0.330963	0.529833	no
AT5G61350	0.948243	1.0779	1.12027	no
AT5G56730	0.166355	-0.86557	-1.36754	no
AT1G21410	1.03952	0.427012	-0.682924	no
AT1G52030	-1.25845	-0.125664	-0.482398	no
AT1G60160	0.536725	0.294567	0.208078	no
AT1G01900	0.0915637	-0.27046	0.370149	no
AT4G29740	-0.601473	-0.508267	-0.985598	Yes
AT5G07325	-4.49834	-4.14239	-4.06194	no
AT1G19980	1.12814	-0.107436	-0.772695	no
AT2G47010	0.941043	0.875228	0.107931	no
AT5G35220	-0.398352	-1.07662	-1.46301	no
AT5G01940	0.662105	-0.579127	-0.93193	no
AT3G25210	-0.447423	0.0824942	-0.140858	Yes
AT1G56310	0.21242	-0.0406766	-0.33162	no
AT4G27010	0.735507	-0.206027	0.00659519	no
AT5G19740	-0.401238	-0.743309	-0.183559	no
AT1G56250	-0.767399	-1.0733	-0.926903	no
AT1G68190	0.762832	-0.239655	-0.355084	no
AT4G39510	1.16139	-0.486847	0.086213	no
AT4G09520	0.599998	-0.821123	-0.579358	no
AT5G64530	0.255515	-0.104049	-0.538372	no
AT5G07670	0.291433	-0.956479	-1.60199	no
AT5G01770	0.796723	-0.204017	-0.860373	no
AT1G01600	0.446595	-1.31379	-0.418544	no
AT5G47970	-0.613045	-1.23301	-0.909718	no
AT1G77060	0.506863	0.193617	-0.0886172	no
AT4G10180	0.319633	-0.0337794	-0.595906	no
AT2G41640	-0.233143	-0.242362	-0.226609	no
AT4G02460	-0.0491555	-0.582511	-0.153033	no
AT1G34210	-0.633926	-0.0583057	-1.04049	no
AT4G04740	-0.496566	-1.45667	-2.05304	Yes
AT2G20180	1.84424	2.23704	2.13641	no
AT1G13790	-0.935944	-1.04561	-0.740335	no
AT1G10640	1.5476	0.672667	0.565472	no
AT1G10870	0.66907	0.296239	-0.942737	no
AT5G02560	1.53201	0.313333	0.234319	no
AT2G35155	0.51396	-0.843479	-0.298442	no
AT3G56060	0.513197	-0.0681306	0.119749	no
AT4G26990	0.54177	-0.344835	-0.317741	no
AT5G33370	0.673012	0.967508	0.282016	no
AT1G77450	-0.127118	-1.52232	-0.331243	no
AT1G68690	-0.245139	-0.500561	-0.307126	Yes
AT4G00970	-0.421965	-0.760341	-0.487426	no
AT4G01910	-0.33093	-0.409733	-0.527897	no
AT2G39710	0.52449	-0.438519	0.15229	Yes
AT1G26210	-0.238418	NA	-0.583167	no
AT1G62540	1.66403	1.12837	1.09068	no
AT5G16820	0.690779	-1.02666	-0.7562	no
AT3G05470	0.907383	-0.0728307	-0.00521279	no
AT1G71240	-0.0750784	-0.736939	-0.0356099	no
AT1G09687	0.514899	0.887404	0.681415	no
AT5G66050	-0.540559	-1.40837	-1.50037	no
AT3G61113	0.41201	0.258998	0.563212	no
AT1G65070	-0.257891	-0.657926	-1.01773	no
AT3G46920	-0.268087	-0.920447	-0.171894	no
AT2G37520	1.20933	0.517983	-0.296124	no
ATCG00200	0.460535	1.22889	0.466473	no
AT5G67170	0.370397	-0.533128	-1.09588	no
AT4G12310	0.80464	0.207822	-0.285177	no
AT2G46240	0.540718	-0.421794	-1.05336	no
AT1G18180	0.62514	-0.293164	1.09911	no
AT2G05810	-0.0606077	-0.736939	-0.31324	no
AT3G02150	0.303093	-0.309564	-0.7903	no
AT5G16980	0.541532	0.574586	0.583497	no
AT1G24145	0.697457	0.924993	0.92536	Yes
AT4G15340	0.253094	-0.784519	0.12257	no
AT3G54630	1.20622	-0.114856	-0.900893	no
AT1G29960	-0.795036	-1.12731	0.053272	no
AT1G54570	0.0651745	-0.465566	-0.63237	no
AT3G25700	-0.188221	-0.966851	-1.39456	no
AT1G68180	0.26769	-0.354306	-0.762548	no
AT3G26330	0.66907	-1.86311	-1.17489	no
AT1G66090	0.0768227	-0.361497	-0.140375	no
AT2G41705	-0.231869	-0.176195	-0.604288	no
AT2G25420	0.70268	-0.027659	-0.846394	no
AT3G28650	-0.442228	-0.862183	-1.28772	no
AT4G24610	0.259003	-1.22217	-0.749	no
AT1G12880	-1.46882	-1.46435	-0.508459	Yes
AT2G17480	0.521361	0.208246	0.20804	no
AT5G43740	0.387817	-0.0590728	-0.989342	no
AT2G04430	-0.305961	-0.746027	-0.215251	no
AT3G07195	0.683896	0.32975	0.552185	Yes
AT1G02570	1.7149	1.032	-0.372573	no
AT5G25580	0.0643203	-0.495194	-0.461501	no
AT1G13980	1.08573	0.494705	0.33196	no
AT3G62550	0.52041	0.0807849	-0.544955	no
AT4G28650	-0.111592	0.316962	-0.150381	no
AT2G37670	0.710078	1.01482	-0.465084	no
AT5G66400	0.510772	-0.791439	0.00408628	no
AT4G38020	-0.664263	-0.531522	-0.675592	no
AT4G37740	1.03055	1.348	0.577705	no
AT3G08880	0.670321	-0.262309	-0.615062	no
AT4G21400	-1.01594	-2.2089	-2.0256	Yes
AT3G10550	-0.154803	-0.899838	-0.274867	no
AT4G13750	0.61812	-0.831874	0.0241177	no
AT4G16900	-0.250196	-0.79713	-1.47957	no
AT1G23550	0.322158	-0.145603	-0.0666454	Yes
AT4G22200	-1.46998	-1.07894	-2.53652	no
AT1G32240	2.38218	2.00183	2.11343	no
AT3G26180	0.281317	0.17774	-0.514705	no
AT5G01840	2.27128	0.863426	1.38332	no
AT5G53080	0.109713	-1.39498	-1.22037	no
AT5G22690	0.126457	-0.394515	-0.130951	Yes
AT4G00750	0.616019	-1.05064	-0.0770921	no
AT4G01350	-0.0220506	-0.219554	0.641968	no
AT4G39363	-2.74407	-2.79365	-2.59548	no
AT1G77580	0.884085	0.132265	0.586812	no
AT1G02220	0.153461	0.168898	0.0107553	no
AT1G58420	0.822026	0.925138	0.741493	no
AT3G06900	-1.2304	-0.727337	-0.550503	no
AT1G72900	0.543953	0.0934925	0.33066	Yes
AT5G10380	-0.475821	-0.558311	0.057458	no
AT2G17040	0.330266	0.140788	0.143834	no
AT1G08960	0.594568	0.00836918	0.0699522	no
AT3G48440	0.707228	-0.235059	-0.401996	no
AT3G04240	0.076372	-0.448296	-0.384319	no
AT3G16010	1.01209	-0.757032	-1.04521	no
AT5G41000	1.45675	0.809131	0.804152	no
AT1G07380	-0.00715285	0.482281	-0.29001	no
AT3G51290	0.716645	-0.0398343	-0.0384037	no
AT1G14030	-0.286447	-0.0162122	0.0135527	no
AT1G28210	0.252661	-0.04144	-0.367298	no
AT5G05560	0.961269	-0.095589	-0.312382	no
AT4G01895	0.466509	0.509469	0.61779	no
AT1G73090	-0.552075	0.00705597	-0.734251	no
AT3G12685	0.401203	0.249989	0.313725	no
AT4G28040	0.644239	-0.0440537	-0.399546	no
AT2G15900	0.394661	-0.516267	-0.344598	no
AT5G56210	0.752025	-0.20713	-0.300784	no
AT2G37420	0.197391	-0.881377	-1.01152	no
AT1G01220	-0.171207	-1.28183	-0.812192	no
AT4G35730	1.05053	-0.0329662	0.412125	no
AT1G14440	0.30825	-0.844051	0.320546	no
AT2G22610	-0.0801761	-0.0889196	-0.938018	no
AT2G41040	1.46049	0.982077	1.18938	no
AT5G44582	0.259724	-1.11381	-0.131519	no
AT1G15110	-0.255609	-0.387842	-0.423523	no
AT2G40190	-0.388041	-0.806105	-0.612795	no
AT5G45700	0.926391	0.0664367	0.0607062	no
AT5G01100	-0.250781	-0.54071	-0.392809	no
AT3G49650	1.24162	0.380478	0.822415	no
AT5G11380	0.953218	-0.151725	0.178809	no
AT4G30560	0.75889	0.319541	0.501594	no
AT3G56870	0.271973	-0.310217	-0.44139	no
AT5G61460	-0.344896	-0.828681	-0.432763	no
AT4G29750	0.43559	-0.420702	0.118033	no
AT5G54510	1.30143	0.521129	0.798952	no
AT1G48770	0.338253	0.666297	0.249254	no
AT3G15115	1.26254	0.798669	1.07347	no
AT1G80760	0.34057	-0.39369	-1.02175	no
AT1G15430	0.689441	0.343741	0.518652	Yes
AT2G46860	0.890059	-0.370427	0.0583546	no
AT4G18600	0.208911	-1.09999	0.0832416	no
AT1G63720	0.194624	-0.053384	0.176555	Yes
AT1G22570	1.02603	0.739878	0.00659519	no
AT2G46200	-0.819577	-0.772931	-1.20334	no
AT5G27970	-1.26339	-1.91831	-0.955411	no
AT3G13290	0.426402	0.0241883	0.219945	no
AT5G48960	0.140116	-1.02605	0.0452854	no
AT5G03190	-0.836189	-1.30407	-0.735161	no
AT3G51895	1.15046	-0.498858	-0.0587115	no
AT5G67060	1.44305	1.04479	0.877916	no
AT1G18910	0.25375	-0.147521	-1.43804	no
AT2G43445	0.605086	0.380286	-0.135742	no
AT5G47560	0.974314	0.397512	0.186615	no
AT5G17860	0.453853	0.341736	0.444893	no
AT4G17180	0.183035	-0.585644	-1.07242	no
AT1G65690	0.117592	-0.419214	0.0246583	Yes
AT4G01460	-0.0606077	0.0444926	-0.565379	no
AT5G66620	-0.488724	-0.392093	-0.428123	Yes
AT2G08765	-1.64657	-1.26028	-0.815549	no
AT1G77400	-0.353301	-0.0356456	0.427844	no
AT3G29410	0.33846	-0.74396	-1.4467	no
AT3G49290	1.14282	1.48832	0.465618	no
AT2G40860	0.243599	-0.246025	-0.44187	no
AT1G29810	0.119051	0.27847	-0.217547	no
AT3G04130	0.362942	-0.679905	-0.735574	no
AT1G06000	0.387647	-0.512929	-0.0482004	no
AT5G37130	0.117767	-1.04112	-0.373608	no
AT1G03770	-0.396395	-1.14089	-1.11222	no
AT2G47230	-0.260117	-1.41937	-0.968105	no
AT1G49620	1.60969	0.793897	0.926354	no
AT2G03060	0.462678	-0.593302	-0.429214	no
AT3G19970	0.361873	0.442599	-0.12501	no
AT4G15510	0.572599	0.326196	-0.0951009	no
AT3G28140	1.37604	0.201714	0.624196	no
AT1G19720	0.13431	-0.812732	-0.590157	no
AT5G58120	-0.0250581	-0.35975	-0.0415297	Yes
AT1G16630	0.106076	-0.212504	-0.317327	no
AT4G21865	-0.0107275	0.260468	1.07657	Yes
AT5G38990	-0.126202	0.518022	-0.0406691	Yes
AT1G30570	0.486258	0.137976	-0.746444	no
AT5G41070	0.424224	-1.06998	-0.016059	no
AT5G55600	0.000641214	-0.8462	-0.687148	no
ATMG00160	2.15531	2.00821	1.4379	no
AT4G16240	-0.934767	-1.67923	-1.65039	Yes
AT2G24600	0.389312	-0.0284957	0.0604916	Yes
AT1G03160	-0.0181361	-1.02831	-0.756778	no
AT1G53500	0.690312	0.0443734	0.439525	no
AT5G66450	0.258866	0.475177	0.432283	no
AT5G65400	-0.281585	-1.31133	-0.72245	no
AT2G20710	0.771778	-1.14913	-0.1499	no
AT5G39760	0.346904	0.029114	0.550435	Yes
AT1G67960	0.826475	-1.27667	-1.06484	no
AT1G51820	-0.636876	-1.25023	-1.21102	Yes
AT3G03610	-0.0259418	-0.288564	-0.0344061	no
AT3G11410	0.372028	-0.58104	-0.315535	no
AT1G15260	1.60519	0.731123	0.240928	no
AT5G19420	0.64795	0.163782	0.210479	no
AT3G22160	0.79396	0.218796	0.454979	Yes
AT5G62990	-0.602788	0.28848	-0.807388	no
AT5G62230	0.31973	1.3888	-0.0985721	no
AT4G02820	0.124507	-0.422789	-0.0886638	no
AT5G61370	-0.418608	-0.0164515	-0.0405733	no
AT1G16110	-1.28128	-0.560654	-0.746651	no
AT2G31150	-1.79065	-2.42434	-2.34919	no
AT1G08320	0.0754206	-1.37777	-0.577476	no
AT4G01360	-0.300168	0.356928	0.0533662	no
AT4G24970	-1.06649	-2.00118	-0.764268	no
AT5G66070	-0.537944	-0.445039	-0.460111	Yes
AT4G20740	-0.185128	0.392741	0.970957	no
AT1G64950	0.123108	-0.486669	-0.650156	no
AT2G23000	0.18061	0.0192672	-0.262396	no
AT5G02010	1.1568	0.335206	-0.0472712	no
AT3G54750	0.270586	-0.403037	0.11524	no
AT5G24140	-0.104872	-0.0707064	-0.125273	no
AT3G25500	0.985003	0.433478	0.219085	no
AT1G63240	-0.191621	-0.0591891	-0.591632	no
AT2G46270	-1.15154	-0.563465	-0.821164	Yes
AT1G69830	0.453242	0.0644308	-0.345849	no
AT5G02020	-1.63737	-3.32337	-1.4525	no
AT5G41750	0.36783	0.240108	0.05536	Yes
AT2G46735	-0.108792	-0.0790478	-0.618508	no
AT1G78770	-0.769118	-0.345482	-2.5387	no
AT5G38510	-0.00187716	-1.18413	-1.00615	no
AT3G62470	-0.964139	-0.588203	-1.36637	no
AT5G38010	1.25414	-0.767976	-0.164038	no
AT5G54250	1.00365	0.0602995	0.426661	no
AT1G51560	0.480827	-0.223352	0.0484388	no
AT2G36790	0.254033	-0.0270212	0.332586	no
AT5G65060	-0.831419	-1.02967	-1.24966	no
AT1G06450	0.614571	0.921455	-0.210571	no
AT1G21610	-0.740812	-1.6248	-0.959256	no
AT3G06620	-0.194488	-0.471251	-1.07058	no
AT4G20170	0.653729	0.246576	0.0674446	no
AT2G22910	-0.323518	-1.21866	-1.18675	no
AT3G58780	1.9627	2.36994	1.88203	no
AT4G35910	1.11013	-0.420817	0.00482556	no
AT4G29910	0.370238	0.0892966	-0.916188	no
AT5G45160	0.680374	0.228515	0.092512	no
AT2G39250	0.117055	-1.01382	-0.0480634	no
AT3G48970	0.202224	-0.98131	-0.0196081	no
AT1G28070	0.825819	-0.0174629	-0.206739	no
AT1G11050	-0.303543	-0.489417	-0.209303	Yes
AT3G13437	-0.506278	-0.514549	-0.437251	Yes
AT5G61140	0.203042	-0.0809995	-0.263381	no
AT5G58970	-0.361966	-0.365826	-0.581916	no
AT2G34920	0.410759	0.329418	0.0530408	no
AT3G12940	0.968446	0.574889	0.290606	no
AT5G43950	0.320565	0.20767	-1.17973	no
AT5G27270	-0.358556	-1.51268	-0.777605	no
AT4G11460	0.457685	0.55181	0.438131	no
AT5G20140	0.388069	0.00181311	-0.774842	no
AT3G21530	-0.400459	0.0939096	-0.234227	no
AT2G41990	0.410759	-0.653984	0.322835	no
AT1G73930	0.447335	0.322758	0.197805	no
AT4G14240	0.112962	-0.568528	-0.680561	no
AT5G42600	0.484388	-0.401583	0.0777307	no
AT4G00490	-0.440306	-1.01851	-1.37026	no
AT4G40080	0.414547	-0.107284	-0.104096	no
AT3G55640	0.53092	-0.295013	-0.173561	no
AT4G12020	0.0947171	-0.904439	-1.26382	no
AT1G44750	-0.0748603	-0.634886	-0.133134	no
AT2G39140	1.31661	1.27414	1.2787	no
AT1G06580	-1.10362	NA	-1.62018	no
AT5G02565	-3.69052	-4.03262	-2.93254	no
AT1G22660	0.367045	-1.36857	0.0964117	no
AT4G07070	1.33906	0.551695	1.26474	no
AT5G08020	0.825565	0.244017	0.346735	no
AT5G26960	-0.35897	-0.197811	-1.06431	no
AT3G55070	0.534147	0.269461	0.25239	no
AT1G70250	0.0995169	-1.46096	-0.79307	Yes
AT2G35820	0.194413	-0.712272	-0.0452133	no
AT5G14610	-0.513646	-0.349456	-1.27649	no
AT1G08230	-0.235225	-0.966384	-0.508287	no
AT3G05330	0.32616	0.869283	0.0491522	no
AT1G23530	1.81535	0.594512	0.495049	no
AT2G04955	0.434615	-0.158176	0.444507	no
AT4G11270	-0.0314798	-0.597887	-0.907676	no
AT5G67385	0.728314	-0.0538199	0.440491	no
AT2G24530	0.269676	0.0602594	-0.638373	no
AT1G77890	-0.901334	-1.02061	-1.24836	no
AT1G71350	1.16889	0.320925	0.533544	no
AT3G48470	0.3047	0.597645	-0.188392	no
AT5G07690	-0.00603022	-0.157012	-0.873507	no
AT2G22100	0.971804	-0.400787	0.138604	no
AT1G03440	0.714888	-0.124555	-0.172394	no
AT4G12620	0.377295	-0.395494	-0.138583	no
AT5G02665	-3.19251	-4.32541	-2.53322	no
AT4G00980	1.34803	0.434585	0.347384	no
AT1G06290	0.890368	0.456165	0.188278	no
AT5G55520	-0.0403517	-0.628125	-1.04209	no
AT4G37095	-0.150581	-0.584496	-0.400869	no
AT5G51730	-0.31636	-0.981942	-1.01383	no
ATMG00670	2.99342	3.19383	3.40633	no
AT1G22170	0.517177	-0.643353	-0.921247	no
AT4G01060	1.03816	-0.949023	0.229879	no
AT4G36380	0.396956	0.0196657	0.155773	no
AT2G41940	1.0494	0.330668	0.086343	no
AT3G28030	-0.230644	-0.569521	-1.2645	no
AT2G28310	0.210034	-0.243018	-0.212042	no
AT3G17250	-0.122002	-0.0915937	0.308034	no
AT4G10800	0.127202	0.277859	-0.572162	no
AT4G33790	0.00639448	0.372512	-0.67261	no
AT4G33770	-0.63373	-0.997593	-1.22939	no
AT1G27680	-1.04393	-0.468055	-1.46102	no
AT4G11900	-0.221292	-0.287235	-0.689379	no
AT5G48330	-0.727274	-1.69982	-1.8669	no
AT3G07540	0.514626	0.137296	-0.284301	no
AT1G29395	0.42869	0.137168	0.134745	no
AT2G01410	0.359604	0.383383	-0.422111	no
AT1G45150	0.77183	0.227535	-0.160876	no
AT5G65300	-0.789621	-1.38596	-1.21376	no
AT3G44220	0.66907	-0.615924	-0.325038	no
AT4G36970	0.509005	-0.098083	0.0191208	no
AT1G26540	0.38892	-0.676509	-0.126917	no
AT1G61850	-0.54001	-0.742435	-0.634771	no
AT1G49630	0.186957	-0.349343	0.0560591	no
AT1G15125	2.62654	2.12092	1.82647	no
AT1G51720	0.276036	-0.102956	0.0647576	no
AT3G11520	-0.432433	0.613334	0.360155	no
AT5G57840	0.710914	-0.686272	0.0462967	no
AT4G18530	-0.343586	-0.860487	-0.891178	no
AT5G43870	1.32617	0.444896	0.97234	no
AT1G18415	-0.451786	NA	-0.399546	no
AT5G23490	-0.444609	-0.598021	-0.298606	no
AT5G20635	-0.748312	0.0389586	-0.734885	no
AT2G45690	0.285878	-1.34834	NA	no
AT5G39960	-0.552121	-0.498444	-0.774723	no
AT1G30540	0.223321	-0.297652	-0.602435	no
AT4G12130	0.176388	-0.445671	0.169257	no
AT1G49730	-0.543296	-1.5883	-1.19221	no
AT5G46690	0.197391	-1.70376	-0.588563	no
AT2G03710	0.466029	0.465504	1.36593	no
AT1G74800	0.0248056	-0.849449	-0.894852	no
AT2G26440	-0.794921	-0.855736	-1.52354	Yes
AT1G08280	0.214045	-0.27141	0.4369	no
AT1G58235	-2.04206	-2.11441	-1.90418	no
AT2G14530	-0.826072	-1.12248	-1.18504	no
AT4G09140	0.00485806	0.237715	0.21548	no
AT1G77380	-0.408279	-0.61486	-0.537579	no
AT5G60450	0.0496326	-0.294337	-0.110547	no
AT5G63180	0.800262	0.703064	-0.267793	no
AT1G66230	0.880386	0.686123	1.19235	no
AT1G10320	-0.952665	NA	-1.37107	no
AT3G46990	-0.185128	0.866168	-0.325058	no
AT5G62370	-0.678203	-0.984662	-0.614564	no
AT1G54140	0.58639	-0.253106	0.233324	no
AT1G08050	-0.757659	-1.45465	-1.33253	Yes
AT4G17030	0.465905	0.0132509	0.00436908	no
AT5G60580	0.608428	0.142744	0.152891	no
AT3G26085	-1.01757	-1.42438	-1.78617	no
AT1G56090	0.00149194	-0.655631	-0.806698	no
AT3G15390	-0.271111	-1.23563	-1.05269	no
AT1G55970	0.877725	0.0958066	0.264031	no
AT4G23180	0.234195	-0.345828	-0.0706115	Yes
AT5G04760	-0.266546	-0.433198	-0.518169	no
AT3G47460	0.00255846	-1.58721	-0.672904	no
AT5G08710	-0.260631	-1.32733	-1.34291	no
AT2G32280	0.876233	0.869269	0.742368	no
AT1G33960	0.800734	0.183216	-0.109561	no
AT1G18485	1.04824	-0.824617	0.163522	no
AT1G74330	0.218472	-0.268429	-0.378062	Yes
AT1G68500	1.49683	0.587284	1.05925	no
AT1G11090	0.639063	0.411864	0.231864	no
AT3G62570	0.593141	0.0196196	0.167774	no
AT4G32340	-0.143249	0.117623	-0.398936	no
AT1G78270	0.449948	0.330822	0.184209	no
AT1G74080	-0.203989	0.91955	0.516767	no
AT3G28345	1.18384	0.128225	0.0991065	no
AT2G04230	-0.140824	-0.335494	-0.575214	no
AT3G53390	0.261999	-0.0231541	0.255602	no
AT4G17220	-0.481767	-0.0391335	-0.575016	no
AT1G04220	0.454362	-0.540748	-0.54918	no
AT3G53030	-0.294856	-0.601334	-0.625372	no
AT4G33700	0.342803	0.365196	-0.382769	no
AT3G23070	-0.252453	-0.998173	-1.11289	no
AT1G22870	0.221186	-0.319907	-0.252552	no
AT3G62910	-0.56112	-1.45051	-0.775232	no
AT3G52180	-0.714275	-1.02134	-1.00128	no
AT5G02570	0.777412	1.35459	1.15266	no
AT3G49640	-1.18121	-2.23103	-1.88961	no
AT5G35410	0.278942	0.165467	-0.204394	no
AT1G53090	0.247003	0.629573	0.251	no
AT1G23180	-0.592843	-0.123761	-0.610816	no
AT3G20940	0.284634	-0.241635	-0.107231	no
AT2G25000	0.612033	0.201642	-0.689226	no
AT5G59080	0.905088	-0.147144	0.440406	no
AT1G64660	0.83207	0.35073	0.670344	no
AT3G18010	-0.39112	-0.206525	-0.0667267	no
AT1G77122	0.72904	-0.263801	0.173045	no
AT4G20460	0.67327	-0.140541	0.318925	no
AT1G69360	0.47002	0.339334	-0.224704	no
AT4G14465	0.395254	-0.383506	-0.0914945	no
AT1G17160	0.37916	-0.139145	-0.480938	no
AT1G20920	-1.12842	-1.60751	-1.22662	no
AT4G37790	-0.148718	-0.835437	-0.611692	Yes
AT1G13340	-0.407766	-0.395727	-0.263754	Yes
AT5G01015	2.32158	2.54783	2.5897	no
AT2G40640	0.389401	-0.00984258	0.00185166	no
AT5G22760	0.342577	0.0228674	-0.575535	no
AT4G02555	0.793255	0.883423	2.03977	no
AT1G31814	0.223091	-0.307149	-1.65524	no
AT3G08850	0.522958	-0.101283	-0.0716185	no
AT4G38960	-0.360598	-1.2614	-0.828052	no
AT3G08940	0.761337	0.660456	0.729687	no
AT1G68520	0.251372	-0.516115	-0.20524	no
AT4G20140	0.76858	0.128999	0.247348	no
AT3G52100	-0.0143208	-0.693714	-0.465188	no
AT1G08060	0.97101	0.0185995	-0.0139686	no
AT4G17470	0.514717	-0.135166	0.00534448	no
AT1G26840	0.972414	-0.63209	1.01317	no
AT3G62020	1.36155	1.15254	0.735707	no
AT2G29890	1.91074	1.00491	0.566177	no
AT1G13030	0.228915	-0.143271	-0.328997	no
AT4G14230	-0.816374	-1.48297	-2.21441	no
AT1G70460	1.47092	1.2501	1.08962	no
AT1G13820	-1.15011	-1.25185	-1.14827	no
AT5G23110	0.829823	-0.281082	-0.582028	no
AT1G53570	-0.104172	-0.882135	-1.08233	no
AT1G15720	-0.0648077	-0.225338	-0.758026	no
AT2G36650	-0.0677854	-0.517719	-1.02744	no
AT3G09855	0.0765344	1.05152	0.608566	no
AT3G15760	0.286034	0.396547	-0.10939	no
AT5G04130	0.248218	-0.230211	0.0275043	no
AT3G61780	0.413933	-0.670352	0.250984	no
AT1G19220	0.202717	-0.408329	0.28804	no
AT5G52830	0.563723	0.137722	0.223895	Yes
AT3G52710	0.113413	0.344346	0.281426	no
AT3G14150	-0.607309	-2.08382	-0.88154	no
AT1G01440	0.730184	0.125787	0.0789411	no
AT1G11940	-0.507224	-0.402	-0.519427	no
AT1G33420	0.746597	0.0405017	-0.200002	no
AT5G27610	0.0662013	-0.137835	-0.46183	Yes
AT5G03210	-0.0521376	0.0464341	0.0851489	no
AT5G18130	0.0398364	-0.375222	-0.466496	no
AT3G18310	0.928273	-0.253202	-0.20319	no
AT5G04465	-1.19618	-2.07784	-2.29865	no
AT4G24670	0.171668	NA	-1.44187	no
AT4G16155	0.0220348	-0.645546	-0.562922	no
AT1G61215	1.13635	1.36683	1.34202	no
AT3G49490	-0.172953	-0.799925	-0.666182	no
AT3G09580	0.423948	0.403861	0.572272	no
AT2G46020	0.62988	-0.0135687	0.0173765	no
AT1G74310	-0.356652	-0.922536	-1.17001	no
AT5G47920	1.24574	1.26794	1.05152	no
AT2G32540	0.328518	-0.221976	0.12607	no
AT5G18150	-0.197307	0.0410725	0.0406669	Yes
AT4G33470	-0.281946	-0.196015	-0.993564	no
AT1G22060	0.300951	-0.691585	-0.0876053	no
AT4G36530	0.0902893	0.097541	-0.321681	no
AT1G65484	-0.30831	-0.461576	0.513959	no
AT4G37480	0.856579	1.13122	0.962011	no
AT5G62150	-0.101348	-0.0952994	-0.217245	no
AT4G19380	0.109713	-1.85217	-2.24168	no
AT5G46790	1.05089	0.685294	1.28344	no
AT4G01010	-0.371641	-0.391559	-0.619516	Yes
AT3G63530	-1.17267	-1.25918	-1.25208	no
AT1G49010	0.898487	0.265245	0.0114284	no
AT5G65460	-0.240692	-1.05943	-0.686353	no
AT1G15890	-0.159219	-0.496972	-0.224038	Yes
AT4G23490	0.882202	0.374534	0.438782	no
AT4G29590	0.436263	0.17562	-0.144197	no
AT5G02880	-0.141633	-0.661327	-0.596279	no
AT1G21560	-0.246229	-1.36962	-0.261871	no
AT2G20800	0.609688	0.202852	-0.121604	no
AT3G22400	1.65552	0.649204	0.603964	no
AT1G02810	-0.0101345	-0.234822	-0.56261	no
AT1G29690	0.0254602	-0.219857	-0.223336	Yes
AT2G41670	-1.06306	-0.756496	-1.83596	no
AT3G49410	0.6182	0.872652	-0.54918	no
AT2G31141	-2.39164	-2.15761	-3.01477	no
AT1G18390	0.556323	0.291795	0.412647	Yes
AT5G58270	-0.414006	-0.865839	-1.26651	no
AT1G28660	0.886318	0.971109	0.19421	no
AT1G61600	0.427237	-0.551475	-0.603199	no
AT1G08710	-0.388169	-0.676509	-0.346334	no
AT5G02230	0.629201	0.664689	0.800178	no
AT4G36660	0.408528	0.245189	-0.341649	no
AT1G28760	0.440525	-0.221077	-0.133161	no
AT2G44980	-0.654969	-0.521231	-1.39626	no
AT5G02910	-0.105339	-0.614601	NA	no
AT1G55152	-2.75223	NA	-2.56354	no
AT4G17280	0.306221	-0.331533	0.0355453	no
AT1G78260	0.496847	0.0908578	0.112293	no
AT2G23740	0.174128	0.0498269	-0.40006	no
AT5G46270	0.144077	-0.308472	-0.513061	no
AT2G41950	0.914319	0.627145	0.457706	no
AT2G46580	-0.706107	-0.583229	-0.767007	no
AT2G17930	1.13748	0.417323	0.358216	no
AT4G26120	-0.368253	-0.487296	-1.41446	Yes
AT5G21280	0.465418	0.475995	0.602596	no
AT1G19150	0.758871	0.628633	0.427629	no
AT4G02390	0.562311	-0.315158	-0.191049	no
AT5G46240	0.684749	0.034545	0.0215058	no
AT4G21380	-0.904773	-0.603931	-0.670685	no
AT2G01180	0.152464	0.190888	0.0870233	Yes
AT1G52855	-0.484773	-0.315182	-2.3502	no
AT2G27980	0.283753	-0.381455	-0.526641	no
AT5G55400	0.219695	0.164813	0.00935107	no
AT1G10210	0.430871	NA	-0.434528	no
AT2G01850	0.150545	-0.144839	-0.469762	no
AT4G27280	-0.0893195	-0.263067	-0.25306	Yes
AT2G26020	1.49385	0.802549	0.705402	no
AT3G30841	0.249431	-0.809588	-0.118252	no
AT3G08600	1.59635	1.56512	1.40881	no
AT3G48070	1.02336	0.714358	0.926499	no
AT3G19840	-0.131408	-1.02492	-0.71188	no
AT4G20960	-0.341003	-0.897697	-0.932959	no
AT1G73770	0.209747	-0.131634	-0.192897	no
AT3G49050	0.562495	0.435503	0.580898	no
AT3G62080	-0.721316	-1.63316	-1.2612	no
ATCG00150	2.08327	1.13379	1.00756	no
AT2G19860	0.363846	0.0954986	-0.598907	no
AT4G36850	0.457811	-0.121004	0.229504	no
AT1G08550	-0.486447	-0.574053	-1.53419	no
AT2G40030	0.137709	-0.0873691	-0.392444	no
AT1G01225	1.08123	1.00334	-0.00820284	no
AT3G20250	-0.801579	-0.759228	-0.928841	no
AT5G53980	1.40021	0.319686	-0.109824	no
AT3G56740	-0.0512871	0.0165698	-0.606053	no
AT1G52100	0.889088	0.375257	-0.0534788	no
AT3G17920	0.329367	-0.335376	-0.999577	no
AT5G18240	0.390396	-0.774345	-0.0275947	no
AT5G41080	0.320755	-0.0312813	-0.425809	no
AT3G46610	0.0452657	-0.352582	-0.496052	no
AT2G37160	0.453299	0.282078	-0.204835	no
AT3G28760	0.60888	-0.363863	-0.499121	no
AT2G27100	-0.808529	-1.54235	-1.16999	no
AT2G34650	-0.00190942	0.101305	-0.235015	no
AT2G23890	0.141328	-0.78738	-1.2729	no
AT5G01260	0.432459	0.0925866	-0.925215	no
AT2G31900	-0.41085	-0.489142	-0.346572	no
AT4G08580	-0.175468	-0.600283	-0.937068	no
AT1G72480	-0.137013	-0.484905	-0.342934	no
AT3G26500	0.178055	0.0343029	-0.230053	no
AT3G09520	-0.264225	-0.28586	-0.396762	no
AT4G25390	0.311676	0.209201	-0.325284	no
AT1G30500	-0.905085	-0.999974	-1.60605	no
AT1G26761	-0.185128	-0.683154	-0.725506	no
AT5G42350	0.49251	0.408824	0.361305	no
AT4G17910	-0.030775	-1.4597	-1.22665	no
AT4G15840	-0.666825	-0.625843	-0.946728	no
AT3G26280	1.15853	0.65912	0.693526	no
AT2G19810	1.05139	1.38613	1.2255	no
AT5G19730	0.478435	-0.661457	-0.2573	no
AT5G35450	-0.441438	-1.05337	-1.31404	no
AT3G18730	0.119428	-0.422467	-0.226653	no
AT2G37500	0.531727	0.141302	0.0175959	no
AT4G36400	0.283728	-0.0415991	-0.675226	no
AT3G11470	0.499688	0.413464	0.537607	no
AT1G05020	-0.0922951	-0.40295	-0.338682	no
AT3G11100	-1.09844	-1.98111	-1.34402	no
AT3G04110	-0.344979	-1.10076	-1.08848	Yes
AT4G35600	0.300318	-0.177566	-0.371919	Yes
AT4G29920	0.397212	0.203984	-0.34911	no
AT5G22450	0.43884	0.198049	-0.105485	no
AT5G01890	0.45718	-0.36353	-0.287936	no
AT4G15030	-0.853358	-1.28058	-1.16869	no
ATMG00513	0.902809	-0.491284	0.521322	no
AT1G24405	0.331713	-0.00134189	0.0484388	no
AT5G22480	-1.57736	-1.46836	-1.92436	no
AT2G23130	1.9852	1.58189	1.06471	no
AT5G01710	-0.188914	-0.476208	-0.57868	no
AT3G50790	-1.39161	-1.5638	-1.25417	no
AT3G61520	0.895077	0.777681	1.08693	no
AT2G28400	-0.337044	-0.473395	-0.680958	no
AT4G27800	-0.620152	-0.617899	-0.842944	no
AT1G70060	0.457591	-0.707713	-0.406507	no
AT1G71180	0.0387151	-0.0956515	-0.0629669	no
AT2G25160	0.496454	-0.565415	-0.131751	no
AT5G47610	1.42258	0.533661	1.72393	no
AT1G52190	-0.0704277	-0.503893	-0.276688	no
AT3G15354	0.357612	-0.0285419	0.0712962	no
AT1G29800	0.232848	0.18256	0.0056227	no
AT1G76710	0.460494	-0.953467	0.00780327	no
AT1G55860	1.18281	0.401537	0.590344	no
AT3G62750	-0.429775	-0.311881	-0.902262	no
AT1G70690	-0.23249	-0.330329	-0.305898	no
AT2G23390	0.326133	-0.15348	0.107409	no
AT1G65845	0.336942	0.324427	0.387252	Yes
AT2G17787	-0.0250838	-2.1058	-0.930562	no
AT3G50700	0.324332	0.124715	-0.423009	no
AT1G56000	-0.684254	-1.74714	-1.71582	no
AT5G51460	0.149023	-0.525655	-0.708648	no
AT5G07190	0.200901	-1.18564	-0.258002	no
AT1G33970	-0.0914482	-0.756771	0.0125033	no
AT5G03990	-0.113773	-0.339553	-0.503345	no
AT3G57790	0.166824	-0.0744846	-0.558193	no
AT1G33390	0.384674	-0.581128	-0.688249	no
AT5G40170	-0.348253	-0.745003	-0.411777	Yes
AT2G39030	0.61352	0.115345	0.319527	no
AT1G61810	0.289902	0.526052	-0.411065	no
AT1G06087	0.610546	0.440669	0.609938	no
AT5G41240	-1.01149	-1.35825	-0.651689	no
AT3G28180	0.543396	-0.22136	-0.345238	no
AT3G07320	0.108691	-0.336877	-0.0823161	no
AT4G01680	1.72776	1.60673	1.48311	no
AT2G40380	1.1228	0.736881	0.899724	no
AT1G48960	0.468174	0.100281	0.325596	no
AT5G62770	0.197428	0.0357027	0.307641	no
AT2G22880	0.503068	0.442961	0.665953	no
AT3G49530	0.450494	0.101929	0.489824	Yes
AT1G10910	-0.894114	-0.621801	-0.604368	no
AT2G44730	-0.192493	-0.0158276	-0.343418	no
AT1G03060	0.608767	0.196229	-0.313362	Yes
AT5G23310	0.124891	-0.450414	0.319171	no
AT4G32790	-0.0288178	0.137828	0.380834	no
AT4G15240	0.1891	-0.289836	-1.1709	no
AT4G04320	-0.746604	-0.372352	-0.967168	no
AT3G56710	0.902732	0.450873	0.936105	no
AT1G14640	-0.0112302	-0.741573	-0.246341	Yes
AT3G55980	0.472856	0.286565	0.480816	Yes
AT2G25290	0.164648	-0.759152	-1.32799	no
AT5G54800	0.300933	-0.211806	-0.209239	no
AT1G44900	0.649549	0.0344719	-0.223139	no
AT1G06470	-0.525743	-0.167376	-0.643535	no
AT4G17370	0.368549	0.147706	-0.0025338	no
AT2G23810	0.16921	-2.98e-05	0.0709943	Yes
AT4G38170	1.01486	0.857939	0.275945	no
AT3G63070	0.0638785	-0.518068	-0.651875	no
AT5G67390	0.319468	0.786459	0.938389	no
AT1G07420	0.0989972	-0.612076	-0.0909121	no
AT1G67170	-0.461702	-0.821464	-0.628424	no
AT5G65450	-0.745683	-0.641807	-0.811282	no
AT2G16570	-0.290458	-0.79592	-0.307061	no
AT3G49140	-0.21147	-0.555638	-0.626542	no
AT5G37310	-0.363145	-0.812151	-0.899163	no
AT1G59890	0.436486	-0.427431	-0.285	no
AT1G67340	-0.449882	-0.55945	-1.12969	no
AT5G56460	0.590562	0.972047	0.219383	no
AT1G45231	-0.302633	-0.972962	-0.0735096	no
AT1G27500	0.187207	0.163977	0.531294	no
AT3G62590	1.01932	1.12737	0.785973	Yes
AT1G24490	-0.212145	-1.26662	-0.884094	no
ATCG00350	2.07061	1.81927	1.2245	no
AT3G06530	0.228338	-0.422118	-0.497869	no
AT4G12460	-0.952669	-2.03709	-2.09588	no
AT1G32090	-0.161526	-0.648257	-0.875353	no
AT5G47960	0.245435	0.11242	0.343129	Yes
AT5G66600	0.0769672	-0.21882	-0.315931	no
AT1G71400	-0.594773	-0.949365	-0.764114	Yes
AT1G06210	-0.0916065	-0.718752	-0.271202	no
AT1G56540	-0.0418252	-0.69524	0.101193	no
AT5G60820	-0.157879	-0.223174	-0.70371	no
AT1G64600	0.135444	-0.220157	-0.407412	no
AT3G52290	0.301445	-0.360992	-0.0220625	no
AT1G17450	0.58857	-0.435514	0.382359	no
AT5G08370	-0.332597	-1.00212	-0.50448	no
AT4G32860	1.05631	0.899211	0.801948	no
AT5G51174	-1.29611	-1.20986	-1.17019	no
AT4G10000	0.638034	-0.587786	0.132285	no
AT1G60490	-0.0484759	-0.252776	-0.930637	no
AT5G11840	-0.182884	-0.149439	-0.243095	no
AT3G60180	0.90255	0.0862224	-1.08737	no
AT2G35480	1.29913	0.557654	0.17367	no
AT5G42330	0.408381	-1.00465	-0.219532	no
ATCG00690	1.62669	1.29445	1.16207	no
AT1G31540	-0.0360025	-0.498748	-0.512381	Yes
AT5G07095	2.00133	2.19672	1.87235	no
AT2G32030	0.209027	-0.0391371	0.0744526	Yes
AT1G70320	0.466703	0.0275773	0.23879	no
AT4G00060	-0.873984	-1.40443	-1.07565	no
AT5G10490	-0.595289	-1.22516	-0.490242	no
AT1G70620	-0.597555	-1.48245	-1.18826	no
AT5G60970	0.519205	-0.413683	0.858985	no
AT5G13760	0.0285524	0.224744	-0.152993	no
AT3G21400	-0.106219	-0.208619	-1.0132	no
AT3G09920	2.07988	2.30189	1.80887	Yes
AT2G20010	0.23849	-0.470415	-0.5695	Yes
AT1G62360	0.143045	-0.069022	-0.711181	no
AT4G36190	-1.09711	-0.861401	-2.28018	no
AT2G29690	0.759833	0.222666	-0.0944017	no
AT2G20650	1.35537	0.634848	0.57676	no
AT5G42870	0.560352	0.309282	0.00454962	no
AT1G67470	-0.402086	-0.111834	-0.0950547	Yes
AT5G59980	-0.0542381	0.372512	-0.109428	no
AT4G22970	0.445786	-0.366639	-0.394713	no
AT4G35130	0.302558	0.737974	-0.525717	no
AT5G61260	-0.149727	-0.401464	-0.470047	no
AT1G24706	0.251675	-0.26845	-0.0250201	no
AT3G28420	-0.141916	-0.168933	0.0154193	no
AT5G05750	-1.01207	-0.880577	-0.854367	no
AT2G32860	-0.470367	-0.0531013	-0.503463	no
AT1G07470	-0.222365	-0.664314	-0.972646	no
AT1G53710	-0.42009	-2.22696	-1.42975	no
AT1G69380	0.259178	-0.186167	-0.774723	no
AT5G20840	0.0689476	-0.607345	-0.493701	no
AT1G12500	0.803558	0.494313	0.681677	no
AT4G16060	0.0812142	0.0226804	-0.365983	no
AT3G10120	0.589029	-0.235843	0.94601	no
AT2G36500	-0.482823	-0.61851	-1.43941	no
AT3G20500	0.214045	-0.276884	-0.651689	Yes
AT4G36030	-0.260242	-0.581613	-0.253604	Yes
AT3G19553	-0.553689	-0.108106	-0.262323	no
AT4G22485	0.336446	-0.818183	-1.20299	no
AT3G43540	-0.516072	-1.30126	-1.47422	no
AT1G66840	-0.11022	-0.891292	-0.500212	no
AT3G14160	0.453242	0.398293	-0.635173	no
AT4G31860	-0.979063	-2.19725	-2.10386	no
AT2G47160	0.515773	-0.444753	-0.449223	no
AT4G15730	-0.181777	-0.996623	0.549272	no
AT2G05120	0.140428	-0.586814	-0.854828	no
ATCG00270	1.72653	1.59708	1.44557	no
AT1G17430	0.136228	-0.676076	-0.095881	no
AT3G44630	-0.147179	-0.41465	-0.160601	Yes
AT3G19050	-0.153358	-0.752708	-0.61459	no
AT1G09160	0.549512	0.137855	0.142726	no
AT4G23820	0.0427218	-0.560499	-0.383821	no
AT4G21445	0.952256	1.00243	0.935271	no
AT1G12040	0.0806211	0.0670729	0.1095	no
AT3G62270	0.851836	0.327099	0.512393	no
AT5G15850	0.875626	0.39625	0.29048	no
AT1G61300	0.790204	0.576891	0.432509	no
AT5G61520	-0.0248977	-0.804587	-0.048993	no
AT3G59210	-0.999773	-0.561552	-0.742413	no
AT2G02010	-0.444222	-0.922206	-0.904159	Yes
AT1G15800	0.120283	-0.591787	-0.286459	no
AT5G04870	-0.272709	-0.83256	-0.491547	Yes
AT3G49790	0.595407	0.398774	0.121602	no
AT2G17220	0.33853	0.0376558	0.108299	Yes
AT1G30330	0.671136	0.633853	0.399026	no
AT4G28180	0.638034	1.006	0.038523	no
AT1G78010	-0.530422	-0.909915	-1.12638	no
AT1G74260	-0.477522	-0.869622	-0.802533	no
AT1G74850	0.51605	-0.15847	0.0271567	no
AT5G36220	0.338195	0.342639	-0.378982	no
AT3G61750	0.691651	0.0863362	-0.400918	no
AT3G50820	0.575683	0.163446	-0.322812	no
AT3G10190	0.330621	-0.521494	-1.38528	no
AT4G36870	-0.198931	-0.301358	-0.108524	no
AT5G06630	-0.0116273	0.0388021	-0.137238	no
AT4G13290	0.483999	0.306155	-0.716064	no
AT5G66460	0.484981	-0.712192	-0.704138	no
AT1G30210	-0.101084	-0.972519	-0.450419	no
AT4G02420	0.562416	0.971964	0.705582	no
AT3G50380	-0.0136036	-1.76	-1.14058	no
ATMG00660	0.658002	0.369304	0.301073	no
AT1G64355	0.285949	-0.190394	0.0613179	no
AT4G38570	-1.01739	-1.81962	-1.43519	no
AT1G75150	0.762023	-0.554295	-0.430537	no
AT3G19150	0.151087	0.647503	0.468354	no
AT4G12830	1.67028	0.81038	0.527139	no
AT3G08720	0.0130672	-0.0480668	-0.057983	Yes
AT5G50350	-1.01793	-0.319407	-0.980125	no
AT3G53950	0.47329	-0.582904	0.793261	no
AT1G12390	-1.63379	-1.38695	-1.94342	no
AT3G44260	0.780903	0.780545	0.397316	Yes
AT5G66790	-0.232861	-0.0738263	-0.207728	Yes
AT5G11920	-0.294283	0.041216	-0.361453	no
AT5G52870	-0.268921	-0.228945	-0.396218	Yes
AT2G38080	-0.343154	-0.851822	-0.485715	no
AT2G46180	0.309921	-0.197491	-0.0568972	no
AT4G30100	-0.00592648	-0.280326	-0.373366	no
AT2G43800	0.0363516	-0.0691286	-0.281371	no
AT5G42400	-0.184087	-1.62073	-1.17122	no
AT4G29780	0.125656	-0.281875	-0.169858	Yes
AT1G75410	0.213546	-0.578159	-0.280581	no
AT2G29090	1.03692	1.20033	1.14748	no
AT4G34890	1.22115	0.224327	0.393671	no
AT5G13330	0.162032	-0.00745391	0.281875	Yes
AT3G08920	0.241582	-0.270967	0.0727206	no
AT3G26580	-0.123666	-0.456395	-0.872372	no
AT5G13680	0.216084	-0.50976	-0.730871	no
AT1G08530	-0.167917	-0.556591	-1.37813	no
AT1G02390	0.297523	-0.537119	-0.818098	no
AT2G42010	-0.0117159	0.0881063	-0.355943	no
AT5G66420	-0.231101	-0.798432	-0.691312	no
AT1G02610	-0.280262	-0.644511	-0.690598	no
AT3G23590	-0.503721	-1.72065	-1.11189	no
AT5G41150	-0.0364715	-0.694314	-0.865765	no
AT3G59700	-0.0485415	-0.752055	-0.607113	Yes
AT1G47870	0.224796	0.0897425	0.377563	no
AT2G43750	0.828082	0.71318	0.306847	no
AT5G63920	0.15913	-1.62963	-0.510999	no
AT1G80870	-0.284575	-0.804986	-0.823073	no
AT2G23140	-0.464442	-0.857254	-0.767381	no
AT1G48050	0.20294	-0.841493	-0.229875	no
AT3G28340	-0.302494	-0.216921	-0.29946	Yes
AT5G07070	0.91429	-0.0243761	-0.257451	no
AT3G01970	0.387453	0.565381	0.110045	no
AT1G35250	-0.18376	0.55181	-0.0757357	no
AT5G65200	0.74913	0.49624	0.0977725	Yes
AT5G24260	-1.15295	-1.51844	-1.31139	no
AT3G19630	-0.0834521	-0.777111	-0.245793	no
AT5G38590	0.745343	0.158286	0.127845	no
ATCG00100	-0.192584	-0.123172	-0.358928	no
AT3G57300	-0.352628	-0.643847	-0.658185	no
AT4G00026	-0.400802	-1.06771	-1.03955	no
AT5G18490	-0.555413	-0.291368	-0.364923	Yes
AT3G26400	-0.51591	-0.906075	-0.807246	no
ATCG00700	0.819921	1.20432	1.89662	no
AT3G53940	-0.78006	-0.919856	-1.23125	no
AT3G10160	0.314074	-0.169749	0.0700272	no
AT2G27500	-0.895978	-1.34029	-1.21085	Yes
AT3G24550	0.34847	0.370983	0.246443	no
AT5G62570	-0.000985975	-0.428704	-0.361968	Yes
AT1G02400	2.38741	2.43764	2.55586	Yes
AT2G44950	-0.228825	-0.784577	-0.800405	no
AT1G76950	1.00498	1.13039	0.683177	no
AT5G08130	0.355091	0.00253594	0.0902056	no
AT5G40150	-0.0411952	0.0403647	0.0978015	no
AT2G01300	1.739	1.20188	1.16803	no
AT1G07200	0.580662	0.387859	-0.279647	no
AT3G24760	1.06167	0.799865	0.921622	no
AT3G50270	0.930879	0.635573	0.43396	no
AT2G41250	-0.013995	-0.360713	-0.8286	no
AT5G04480	-0.0779324	-0.108788	-0.657812	no
AT1G19370	0.641857	0.598297	0.0903058	no
AT1G35460	0.152686	-0.423835	-1.47897	no
AT4G34310	0.056156	-0.570507	-0.375995	no
AT5G55560	-0.29046	0.00828498	-0.324359	Yes
AT1G08660	-0.933938	-0.584013	-1.79626	no
AT4G34370	-0.206741	-0.748409	-0.600634	no
AT3G05870	0.334183	0.0547634	-0.647623	no
AT5G15920	-0.346198	-1.11145	-0.611682	no
AT2G29990	0.554419	-0.518489	0.435063	Yes
AT1G58340	-0.517889	-0.30864	-0.516892	Yes
AT1G27480	0.389558	0.40505	0.810776	no
AT4G18130	-0.625771	-0.633693	-0.904523	no
AT4G13340	0.259559	-0.208011	-0.0527782	no
AT3G18040	0.768692	0.489755	1.02452	no
AT4G37370	-0.308745	-0.591266	-0.312248	Yes
AT5G62030	0.0863114	-0.133815	-0.234227	no
AT1G18490	0.0293769	-0.672709	0.00109642	no
AT5G62130	-0.264573	-0.675464	-0.900893	no
AT4G12980	0.342955	-0.59262	-0.171617	no
AT2G22690	0.00446322	-0.721508	-0.854217	Yes
AT1G01340	-0.665799	-1.06415	-1.62823	Yes
AT5G46450	-0.0624893	-0.445953	-0.0679938	no
AT2G16485	-0.436204	-0.936075	-0.658491	no
AT4G19520	-0.361409	-0.736291	-0.443537	Yes
AT3G59110	-0.113571	-0.0816779	-0.977166	no
AT5G59750	0.089747	-0.775154	-0.380864	no
AT1G65610	0.237224	-0.214813	-0.22157	no
AT5G21010	0.188052	-0.352473	-0.229078	no
AT1G34130	-1.00233	-1.31156	-1.74947	no
AT4G35940	-0.723337	-0.846649	-0.983865	no
AT4G21190	0.540324	-0.286826	-0.664673	no
AT4G37190	-0.445581	-1.34661	-0.670669	no
AT5G62910	0.0679712	-0.313691	0.0111329	no
AT2G36050	0.409868	0.232024	0.711274	no
AT5G07250	-0.130266	-0.944353	-0.36477	no
AT4G04700	0.189499	-0.9461	-0.563233	Yes
AT5G45380	-0.109827	-0.644363	-0.137211	no
AT4G29110	0.37628	-0.135207	0.655675	no
AT2G20550	-0.664263	0.178848	0.470932	no
AT2G23760	1.10912	-0.0261942	0.105481	no
AT5G65010	0.0147763	-0.595765	-0.380205	no
AT5G45050	0.212756	-0.773078	-0.689771	no
AT1G64810	0.572216	0.129934	0.360193	no
AT4G14540	0.056808	-0.230935	-1.48432	no
AT5G65170	2.48981	3.19394	2.3638	no
AT1G68340	-0.233822	-0.754912	-0.684779	Yes
AT2G40270	-0.285772	-0.775149	-0.407821	Yes
AT3G28550	0.00918515	-0.137736	-0.175787	no
AT1G09980	0.335414	0.255163	0.185195	no
AT1G06645	0.48969	-0.491284	0.433691	no
AT1G15180	-0.549663	-0.486239	-0.413702	no
AT5G08560	0.115393	-0.585298	-0.69871	no
AT1G23400	0.368221	0.116283	0.258842	no
AT1G10730	-0.748945	-0.959453	-0.933016	no
AT2G15530	0.0656094	0.0357045	-0.245617	no
AT3G46890	-0.0928479	-0.34088	-0.390722	no
AT1G54050	-0.592908	-0.874294	-0.555499	no
AT1G30440	-0.238739	-0.777196	-0.383302	no
AT4G19420	-0.293094	-0.341098	-0.573811	no
AT3G50410	-0.0554472	-0.829451	-0.360732	no
AT1G05830	0.173389	-0.113952	-0.409573	no
AT2G48110	0.370636	0.670185	-0.854528	no
AT4G24020	0.168624	-0.727517	-0.630192	no
AT2G48060	0.634016	0.0184385	-0.135027	no
AT4G00450	0.451399	0.369923	0.282077	no
AT4G16563	0.353557	-0.434642	0.269464	no
AT3G24860	0.655572	0.942989	0.866381	no
AT3G52340	-0.260217	-0.629005	-0.699488	no
AT4G06945	-0.875976	-1.19871	-1.61948	no
AT3G44550	0.368024	-1.2091	-0.156186	no
ATCG00280	2.5935	2.48427	2.22228	no
AT3G11210	0.546524	0.78803	0.302918	no
AT1G19485	-1.68936	-1.83471	-2.46606	no
AT1G67560	0.277837	0.137978	-0.719657	no
AT5G24280	0.479243	-0.402769	0.319701	no
AT2G13790	-1.60843	-1.5011	-1.61644	Yes
AT5G52780	0.277543	0.41205	-0.0651727	no
AT4G31250	0.064745	1.00719	0.0562303	no
AT3G13980	0.565154	-0.87979	0.995844	no
AT1G02020	-0.0797157	0.535081	0.427324	no
AT1G19376	-2.09967	-2.43209	-1.37868	no
AT2G01990	-0.0852745	-1.40361	-1.06758	no
AT1G54650	-0.464674	-0.176952	0.56575	no
AT1G15830	-0.359275	2.07767	-1.54793	no
AT2G26810	-0.196494	-1.00836	-0.719846	no
AT3G06980	0.0516766	-0.341167	-0.21262	no
AT2G44840	0.896283	0.982429	1.02439	no
AT2G03620	0.326214	-1.04766	-0.149009	no
AT1G30490	-1.18798	-1.58779	-1.79272	no
AT3G46580	-0.44058	-0.452792	-0.978563	no
AT3G04210	0.705295	-0.0978201	0.165867	Yes
AT3G17880	0.272033	0.445571	0.242421	no
AT5G46560	0.0278876	-1.21914	-0.636858	no
AT3G01710	-0.141916	-1.07095	-0.707752	no
AT3G04640	0.60835	0.711541	0.719682	Yes
AT1G73020	0.569381	0.458704	-0.299524	no
AT4G19170	1.07025	NA	0.670239	no
AT5G35790	-0.0721306	-0.501102	-0.371357	no
AT4G31810	-0.417892	-0.479008	-0.820766	no
AT5G12370	0.0195554	-0.532323	-0.338625	no
AT3G48500	0.00426837	-0.466419	-0.55473	no
AT2G14100	0.260338	-0.321905	0.273627	no
AT4G38760	-0.287354	-0.684005	-0.531819	no
AT1G19490	0.657665	-1.10131	-0.450913	no
AT2G02780	-0.127933	0.217226	0.159297	no
AT5G63470	0.13359	0.340853	0.282429	no
AT2G47020	-0.777942	-0.406751	-1.82274	no
AT5G28919	-1.51677	-1.06513	-1.47106	no
AT5G59250	-0.390486	-0.388846	-0.959429	no
AT2G29740	0.351787	-0.118781	0.20426	no
AT2G27900	0.475572	-0.377525	-0.396621	no
AT1G44890	-0.848165	-0.715588	-2.11685	no
AT3G66658	0.297006	0.00678153	0.398091	no
AT4G36580	-0.493952	-1.47641	-0.712276	no
AT1G79600	0.735105	0.306301	0.470278	no
AT1G11960	0.206351	-0.739937	-0.386703	Yes
AT2G45770	-0.313535	-0.253385	-1.08588	no
AT5G46420	0.0239997	-0.381706	-0.280314	no
AT4G01650	-0.0606077	-0.377289	-1.07773	no
AT5G62500	-0.0710202	0.223478	-0.338021	no
AT4G04880	0.0533876	0.510558	0.0734652	no
AT3G56840	0.180012	-0.382607	-1.03441	no
AT3G11945	0.110346	-0.736803	-0.386283	no
AT1G80010	1.3381	0.370631	1.01102	no
AT1G17750	0.226777	0.385801	0.174502	no
AT3G54220	0.476697	0.29947	-0.0196355	no
AT1G55690	1.25786	0.965079	0.864079	no
AT5G41140	0.478661	0.194936	-0.540587	no
AT3G49310	0.0598264	-0.545375	-0.512169	no
AT1G21630	0.33162	-0.182454	0.062245	no
AT4G30510	-1.00805	-1.32847	-0.254694	no
AT5G42140	0.396403	0.329618	-0.608081	no
AT5G58480	-0.0964539	-0.642919	0.146514	no
AT5G14210	-0.179349	-0.7298	-0.617094	no
AT5G47580	0.287524	-0.925005	0.0761241	no
AT5G60040	0.0107673	-0.454855	-0.801157	no
AT2G38170	-0.138456	-0.448161	-0.466651	no
AT3G12700	-0.170251	-0.475075	-0.710685	Yes
AT1G24300	0.556142	-0.0266697	0.0602406	no
AT3G02540	0.293804	-0.291099	-0.00589245	no
AT1G09932	0.0544321	-0.366912	-0.281908	Yes
AT3G18390	-0.0673491	0.00880736	-0.447533	no
AT5G66060	-0.589474	-1.21514	-1.1261	no
AT5G20110	-0.00839336	0.479247	0.165743	no
AT4G26370	0.641423	0.184064	0.180899	no
ATCG00360	0.793227	0.372624	0.539485	no
AT1G21460	1.24599	0.704933	0.617941	no
AT5G04970	0.738888	0.64058	0.275747	no
ATMG00080	0.270007	-0.0935273	-0.592575	no
AT5G63200	-0.445204	-0.802246	-1.40462	no
AT2G29200	0.0124078	-0.559895	-0.347579	no
AT5G15780	0.806512	0.497443	0.846304	no
AT3G11340	0.066912	0.0122885	-0.215746	Yes
AT1G29418	-3.31641	-3.04947	-3.28553	no
AT4G31210	0.453774	-0.214046	-0.860904	no
AT2G23380	0.0900673	-0.157535	-0.40257	no
AT5G51230	0.840447	0.675834	0.791771	no
AT1G61640	-0.902779	-1.31204	-1.92768	Yes
AT3G03640	-0.256151	-0.796306	-0.3293	no
AT1G19230	-0.0548919	-1.18748	0.496702	no
AT1G03106	2.30212	2.46431	2.64215	no
AT4G26555	-0.671329	-0.540373	-0.634756	no
AT2G20570	0.253834	0.48274	-0.00364391	no
AT5G45800	-0.078228	-0.182042	-0.319685	no
AT2G05910	0.673672	0.181747	-0.22762	no
AT1G59910	0.548822	0.276237	0.422992	Yes
AT3G52250	0.8009	0.527385	0.136858	no
AT5G64750	0.159888	-0.252908	0.21567	Yes
AT2G33110	0.137312	0.235655	0.325838	Yes
AT2G36010	0.1529	-0.416996	0.43244	no
AT5G09850	0.280686	-0.392398	-0.411397	no
AT1G09470	-0.2283	-0.854484	-0.459415	no
AT5G19580	0.658061	0.39421	0.831239	no
AT5G38150	-0.974566	-0.803669	-1.40183	no
AT3G32040	0.606556	0.0933621	0.368024	no
AT1G03520	-1.04343	-1.88274	-1.36472	no
AT1G64380	-0.0465789	0.102662	-0.615589	no
AT1G15010	0.323825	0.484465	0.67061	Yes
AT4G27700	0.292193	0.319865	0.161456	no
AT2G44530	-0.255123	-0.283841	-0.672451	no
AT5G11600	-0.341054	-0.797525	-0.312193	Yes
AT5G55970	-0.251865	-0.281499	-0.166591	no
AT3G17420	0.333534	-0.104298	0.105546	no
AT1G55540	0.878688	0.010717	0.0336408	no
AT5G65730	1.07097	0.798641	0.719684	no
AT5G24930	-0.441175	-0.410593	-0.583683	no
AT5G16560	0.457399	0.18724	0.0551766	no
AT1G55370	0.0587213	-0.496833	-0.0511286	no
AT4G35440	0.078439	-1.12449	-0.0763194	no
AT3G47820	0.410557	0.0334434	0.0349756	Yes
AT5G10270	-0.254722	-0.464733	-0.606475	no
AT2G27000	0.408316	-0.0887411	0.0640458	no
AT4G32060	-1.58856	-1.57222	-1.50757	Yes
AT2G44210	0.259066	-0.15991	-0.31639	no
AT4G35930	1.01938	0.975182	0.61142	no
AT3G23700	0.318888	0.0796081	0.133498	no
AT4G19830	-0.926327	-0.224502	-0.712197	no
AT5G50160	0.0915637	0.651153	-0.0500465	no
AT1G13780	0.21242	0.481704	0.271642	no
AT2G45190	0.816923	0.401987	0.48405	no
AT2G36985	0.573819	-0.188987	0.242766	no
AT5G23280	0.823206	0.420756	0.290422	no
AT5G01505	3.10315	3.70705	3.24434	no
AT1G12244	-0.00396601	0.0188486	-0.0687884	no
AT3G47470	-0.226764	-0.650688	-0.427462	no
AT4G18760	1.01442	0.966243	0.867908	no
AT5G50110	-0.351933	-0.377864	0.638235	no
AT1G17380	0.288652	-0.0641728	-0.271029	Yes
AT3G03050	0.463945	0.351453	0.295408	no
AT4G26530	0.489437	0.418862	0.715602	no
AT2G46920	-0.11897	0.0360014	-0.450863	no
AT1G62600	0.00939014	-0.792528	-0.691173	no
AT3G07980	0.610546	0.453013	-0.0760473	no
AT2G43010	0.0759801	-0.0952003	-0.257027	no
AT2G05170	0.501009	-0.477961	-0.372741	no
AT4G37310	0.347912	0.410136	0.536459	no
AT4G12640	0.977542	0.609039	0.0792397	no
AT2G21120	-0.554664	-0.156263	-0.435355	no
AT1G17060	-0.0587268	-0.362112	-0.566255	Yes
AT5G66910	-0.207265	-0.269285	-0.845253	no
AT3G61010	-1.23903	-1.29307	-1.52779	no
AT5G16720	0.00426994	-1.12505	-0.670036	no
AT1G19430	0.0813022	-1.05085	-0.834841	no
AT5G18280	1.29205	0.593604	1.44248	no
AT1G56680	0.223809	-0.284664	0.633861	no
AT2G35760	0.255776	-0.0158861	-0.2836	no
AT5G15680	-0.0852745	-0.315272	-0.270561	no
AT4G14190	-0.644632	-1.17848	-0.720704	no
AT1G11270	-0.152486	-0.564011	-0.782833	no
AT1G72640	-0.298449	-0.532951	-0.47597	no
AT3G07360	-0.389529	-1.158	-0.816366	no
AT3G21640	0.0266835	-0.306958	-0.065815	no
AT1G28680	0.436773	0.336059	-0.298826	no
AT1G55820	0.451914	0.261178	0.222056	no
AT1G14370	0.303728	0.307967	0.418442	Yes
AT5G15870	0.144057	-0.250389	-0.204778	Yes
AT3G47960	0.484565	-0.336912	0.132655	Yes
AT3G07670	-0.187104	-0.66744	-0.389228	no
AT5G52910	0.331746	0.228192	0.765773	no
AT3G51470	0.109713	-0.915845	-0.416723	no
AT2G31890	-0.388729	-0.755719	-0.45095	no
AT5G49970	-0.561454	-1.20294	-1.12695	no
AT4G15530	1.30819	0.484718	0.371389	Yes
AT5G17520	0.462276	-0.714155	-1.39783	no
AT1G30810	-0.144011	-0.43405	-0.266323	no
AT3G54580	-0.19966	-0.0922199	-0.113116	no
AT1G48760	0.0234372	-0.538675	-0.0679305	no
AT1G22710	-0.108539	-0.532372	-0.490278	no
AT4G18380	-1.14024	-0.473739	-1.52135	no
AT4G35180	-0.232382	-0.135754	-0.213041	no
AT1G17220	0.683485	0.109238	0.103786	no
AT2G19560	-0.119424	-0.626707	-1.23423	no
AT5G20990	-0.49314	-0.822446	-1.03918	Yes
AT4G37670	-0.074155	-0.22653	-0.640118	no
AT4G10070	0.0241266	-0.747344	-0.960474	no
AT2G06210	0.407374	-0.0990781	-0.417085	no
AT3G47080	-0.0910081	-0.561588	-0.481414	no
AT2G29370	-0.0988219	0.0330458	-0.44187	no
AT2G16870	0.0581873	0.886751	-0.746427	no
AT5G64380	0.270783	0.0783663	-0.0151894	no
AT4G23060	0.465269	0.0364759	0.415139	no
AT3G60280	-0.244392	-0.0127132	-0.521641	no
AT1G73680	-0.57663	-0.735689	-0.495093	no
AT5G11390	0.0404801	-0.249427	-0.648061	no
AT1G50840	-0.415778	-0.902951	-0.763703	no
AT1G75420	1.12197	0.79587	0.832366	no
AT4G23040	0.0243303	-0.421976	-0.509198	no
AT2G27210	0.540424	0.273511	-0.0601256	no
AT3G10670	-0.852497	-1.02827	-0.64121	no
AT5G59960	-0.534764	-1.22232	-1.31026	no
AT5G65600	-0.152938	-0.615515	-0.370265	Yes
AT1G34300	-0.375487	-0.632876	-0.284338	Yes
AT3G06080	-0.0836294	0.303082	-0.493929	no
AT2G32650	-0.987647	-1.38239	-1.10857	no
AT4G32760	-0.0145496	-0.159156	-0.328423	no
AT1G52870	-0.633042	-1.04099	-0.506105	no
AT5G65160	-0.692982	-1.29509	-1.0082	no
AT3G62010	0.133369	-0.156039	0.0715925	no
AT1G10490	-0.094375	-0.838047	-0.306136	no
AT1G08980	-0.745256	-0.898982	-0.680573	no
AT5G08770	-0.251966	-0.298061	-0.257209	no
AT1G28370	0.372778	0.286828	0.543454	Yes
AT3G28270	0.278874	0.11317	-0.864719	no
AT5G10060	-0.318079	-0.832981	-0.924792	no
AT2G20690	0.138903	-0.119117	-0.0155358	no
AT5G56870	0.581802	0.0295592	-0.494184	no
AT5G18410	0.373577	0.302086	-0.17719	no
AT2G47450	0.628914	0.478179	0.764485	no
AT5G57123	0.438164	0.433931	0.174609	no
AT1G30900	0.0989058	-0.706581	-1.11242	Yes
AT5G19070	-0.769852	-1.30217	-0.595504	Yes
AT2G30140	-0.15662	-0.308015	-0.70241	Yes
AT1G21710	-0.0625012	-1.05101	-0.713066	no
AT5G54590	-0.198652	-0.238777	0.302606	no
AT2G27090	0.592397	-0.21245	0.769481	no
AT1G06430	0.54045	0.149168	0.316861	no
AT3G01150	-1.5271	-1.40948	-1.38133	no
AT3G55630	-0.621258	-1.34347	-0.519804	no
AT2G27810	0.317938	0.468067	0.304232	no
AT1G15710	0.662037	0.524997	0.0219962	no
AT3G13560	0.304364	0.138044	-0.238239	no
AT5G36250	-0.32152	-0.973419	-0.930467	no
AT1G05140	0.082693	-0.0783626	-0.149808	no
AT1G21390	0.628166	0.343227	0.998901	no
AT3G44940	-0.901372	-0.9461	-0.539916	no
ATCG00020	0.561104	0.878164	0.324898	no
AT5G43190	-0.419837	-0.345127	-0.616733	Yes
AT5G01430	-0.451021	-0.0674428	-0.479353	no
AT5G48560	0.822865	0.396108	0.293271	no
AT4G01950	-0.604036	-1.08213	-0.965525	no
AT4G24350	-0.390832	-0.532014	-0.645354	no
AT1G04730	0.0174329	-0.837273	-0.342908	no
AT5G01270	-0.859015	-0.765638	-0.971599	no
AT5G53030	0.192789	0.293499	-0.118486	no
AT5G11910	-0.339983	-0.151864	-0.328877	no
AT5G42200	1.73917	2.15552	1.79705	no
AT3G19180	0.438883	-0.319175	0.114346	no
AT2G33380	0.360734	-0.159368	-0.278572	no
AT1G14860	-0.122809	-0.287161	-0.273584	no
AT5G20300	-0.0351412	-0.471928	-0.296428	no
AT1G61890	-0.643183	-0.855408	-0.776061	Yes
AT1G08420	0.278877	0.0460211	0.429384	no
AT5G63370	-0.413713	-0.471369	-0.625636	no
AT2G39670	-1.18609	-1.2389	-1.20363	no
AT2G23320	-0.357551	-0.501245	-0.531007	Yes
AT5G63550	-0.219418	-0.661059	-0.830926	no
AT1G62290	-0.469276	-0.496837	-0.451586	no
AT4G39030	0.860847	0.789021	0.330167	Yes
AT1G12780	-0.999479	-1.629	-1.3219	no
AT4G18370	0.343979	0.0335665	0.151283	no
AT5G36890	-0.370864	-0.301941	-0.726434	no
AT5G10750	0.707481	0.173207	0.211071	no
AT5G49430	-0.158762	-0.677213	-0.547552	no
AT3G23660	0.603044	-0.00363735	-0.814166	no
AT1G62120	-0.0886258	-0.948165	-0.16658	no
AT4G18670	1.27257	0.971931	0.81806	no
AT1G29350	-0.528311	-1.14782	-1.1783	no
AT2G17740	0.630512	0.480167	0.505864	Yes
AT1G80550	-0.581163	-1.35645	-0.557568	no
AT5G54170	-0.0819297	-0.355887	-0.317842	Yes
AT3G16270	0.105777	-0.180966	-0.156031	Yes
AT3G27020	0.180113	0.00223624	-0.0831606	no
AT3G09020	-0.520489	-0.427807	-0.613726	Yes
AT3G43220	-0.0697284	0.0276986	-0.107679	no
AT2G23950	0.717463	0.38354	-0.445849	no
AT2G14520	0.182593	-0.13832	0.188927	no
AT3G56690	-0.0542381	-0.572988	-0.647896	no
AT2G44900	-0.371882	-0.103613	-0.395184	no
AT5G02290	-0.215152	-0.131942	-0.217574	Yes
AT5G39840	0.244905	-0.481368	0.606785	no
AT1G55140	-0.401119	-0.970878	-1.5592	no
AT1G26150	0.502571	0.385682	0.332014	no
AT5G22370	-1.15969	-0.934384	-0.373226	no
AT5G03420	0.106957	0.446539	-0.381006	no
AT4G38520	0.104635	-0.202103	-0.432455	no
AT4G35320	0.891031	-0.0127628	0.704514	no
AT4G31805	0.158385	-0.339825	-0.305265	no
AT1G23720	-0.228756	-0.615734	-0.623636	no
AT3G46960	0.740612	-0.0114878	0.199962	no
AT2G42300	0.344198	0.30907	0.145997	no
AT5G64250	-0.0902488	-0.617685	-0.358612	no
AT5G46180	0.721776	0.507098	0.431261	no
AT2G01870	0.333441	0.421976	0.300295	no
AT4G35920	0.129282	-0.180068	-0.0284889	no
AT1G09240	1.02275	0.761886	0.707705	no
AT4G38550	-0.0852704	-0.524992	-0.466541	Yes
AT5G27290	0.0765344	-0.803241	-0.700696	no
AT2G15730	0.0867305	0.522955	-0.027064	no
AT1G53110	-0.0881672	0.131404	-0.412936	no
AT2G30750	-1.05266	-1.50981	-1.40836	Yes
AT1G73130	-1.17816	-0.38207	-1.6142	no
AT1G78490	0.239512	-0.714927	-0.0573886	no
AT5G26160	0.998369	1.119	0.0718318	no
AT5G03150	0.490075	-0.461763	0.350239	no
AT3G28070	0.00700553	0.157893	-0.0101056	no
AT3G14000	0.353216	0.407098	0.192988	no
AT2G07715	-0.182007	-0.158261	0.311839	no
AT5G14780	-0.0701244	-0.823613	-0.65156	no
AT5G01030	0.557902	0.291401	-0.000622692	no
AT2G44440	0.265433	0.0566679	-0.244325	no
AT1G09040	-0.20395	-2.50931	-1.28339	no
AT3G54830	0.0685224	-0.569623	-0.12596	no
AT4G25960	-0.0526162	-0.651677	-0.605157	no
AT5G01730	0.120824	-0.637292	-0.691745	Yes
AT3G15120	-0.771174	-0.542183	-0.880899	no
AT3G19490	-0.448448	-0.497186	-1.21111	no
AT3G56640	0.809312	0.893793	0.416551	no
AT2G23840	-0.986126	-1.80225	-0.824503	no
AT1G55325	0.424956	-0.273701	-0.189739	no
AT1G29270	0.438348	-0.369619	-0.778532	no
AT2G23300	0.345653	0.479364	0.0513095	Yes
AT1G21920	-0.953392	-1.49775	-0.800933	no
AT4G12400	-0.0849986	-0.311058	-0.545246	no
AT3G62300	0.0620032	-0.212909	-0.601244	no
AT1G31770	-0.000348125	-0.881912	0.115787	no
AT1G52342	-0.630152	-0.0593065	-0.93193	no
AT1G06220	0.0379079	-0.13562	-0.487626	no
AT1G76600	0.301585	0.295956	0.230315	Yes
AT3G52520	-0.0959964	0.168652	0.273336	Yes
AT5G01640	0.817507	0.49013	-0.00474447	no
AT1G62010	-0.718763	-0.41757	-1.33408	no
AT5G13530	0.0406711	-0.403901	-0.088195	no
AT1G45230	-0.416068	-0.429809	-0.765825	no
AT5G66820	0.530287	-0.0603009	-0.344373	no
AT1G10920	-0.287985	-1.82104	-0.897944	no
AT1G22880	-0.0991342	1.04784	0.228628	no
AT4G38970	0.177227	-0.183053	-0.118339	no
AT2G24050	0.108808	-0.0629779	-0.175974	no
AT2G36430	0.209356	-0.0438378	0.26458	no
AT3G02110	-0.228029	-0.20423	-0.31695	no
AT5G26570	-0.0563232	-0.158437	-1.34537	no
AT4G17240	-0.289388	-0.628346	0.0703242	no
AT3G44680	-0.283407	0.131996	-0.0795778	no
AT3G23310	0.422622	-0.201564	-0.208193	no
AT3G19670	-0.419745	-0.730896	-1.4243	no
AT5G12030	-0.166794	-0.248749	0.243426	Yes
AT2G22740	-0.0319754	-0.466035	-0.438038	no
AT3G05430	0.604855	0.155153	-0.739085	no
AT3G07215	-2.23408	-1.85542	-1.47209	no
AT1G33780	0.583545	0.0794812	0.260818	no
AT3G11900	-0.500754	-0.407947	-0.959353	no
AT4G15120	-0.347233	0.0574337	0.00121658	no
AT3G30380	-0.128757	-0.612868	-0.844618	no
AT2G26800	-0.183261	-0.213148	-1.00171	no
AT5G38050	-0.562268	0.974964	-0.461501	no
AT5G65920	-0.218603	0.142864	0.293745	no
AT3G15650	-0.946599	-1.16547	-1.08146	no
AT1G54200	0.844586	0.224864	0.232733	no
AT4G38940	-0.148583	-0.207452	-0.309527	Yes
AT5G07100	0.438067	0.251501	0.0912567	no
AT1G16410	0.700694	0.348796	0.591019	no
AT5G49470	-0.745572	-0.49234	-1.59671	no
AT3G21820	-0.222138	-0.407161	-0.654575	no
AT3G54020	0.538641	0.566893	0.259328	no
AT1G50240	-0.0817255	-0.733032	-0.555385	no
AT5G39020	0.80307	0.762461	0.505816	Yes
AT5G61270	0.96056	-0.357325	1.0233	no
AT1G64570	1.12289	-0.226999	0.478274	no
AT1G57820	0.105971	-0.212774	-0.6701	no
AT5G05690	0.186178	0.444066	-0.112536	no
AT5G42765	-0.650698	-0.79247	-0.925683	no
AT5G58150	0.803905	0.280849	0.425998	Yes
AT4G23500	-0.996228	-2.66643	-2.18564	no
AT4G28780	0.0401016	-0.189216	-0.204383	no
AT4G35480	0.57617	0.400593	0.229642	Yes
AT3G25710	0.783097	0.634012	0.589165	no
AT2G01860	0.395646	-0.00169432	0.120274	no
AT5G54270	0.93687	0.534345	0.684421	no
AT3G05100	0.237332	-0.283773	-1.22594	no
AT4G17350	0.574283	-1.24075	0.381772	no
AT5G42180	-0.267844	-0.767465	-0.494813	no
AT4G11740	0.0882492	0.0329508	-0.156967	no
AT5G05620	-0.332486	-0.408561	-0.411023	no
AT5G20980	-0.330036	-0.30546	-0.294258	no
AT2G28460	0.941517	-0.650356	0.0964496	no
AT2G22240	-0.0449183	0.0400383	-0.102883	no
AT3G28040	1.27523	1.03156	0.749076	no
AT5G04530	-0.0847544	-0.532218	0.110461	no
AT5G52570	0.0428078	0.116615	-0.0769617	no
AT1G72910	-0.183379	-0.269785	0.19576	no
AT2G16950	-0.629851	-0.812544	-1.34142	no
AT3G47600	0.442282	0.506834	-0.255394	no
AT5G35560	-0.502454	-0.383229	-0.756426	no
AT3G26980	-0.102597	-0.0369391	0.0940478	Yes
AT5G50860	0.276635	-0.162478	-0.257281	no
AT5G62050	0.143356	-0.245733	-0.38512	no
AT3G16950	-0.545823	-0.892132	-0.738926	no
AT5G01450	-1.27038	-2.12579	-1.32339	Yes
AT1G57770	-0.173072	-0.23801	-0.0660981	no
AT5G61600	0.0903583	-0.430729	-0.0884143	no
AT2G25640	-0.117008	-0.758408	-1.06519	no
AT5G13610	0.534799	-0.0210091	0.215956	no
AT3G51870	-0.207363	-0.256327	-0.710099	no
AT5G49840	-1.10173	-0.748345	-0.878283	no
AT5G06580	-0.497397	-0.881335	-1.02031	no
AT4G24120	0.705267	-0.0602532	-0.0427092	no
AT1G10780	-0.32673	-0.494833	-0.784597	no
AT1G78070	-0.330731	-0.341013	-0.567365	no
AT4G26970	0.38107	-0.464719	-0.372718	no
AT5G05480	-0.130697	0.0408346	-0.301575	no
AT5G28490	0.36684	0.324813	0.573428	no
AT2G39650	-8.96e-05	-0.383301	-0.311714	Yes
AT5G64640	-0.24216	-0.0709982	-0.0575024	no
AT2G28450	-0.680703	-1.02697	-1.06388	no
AT5G50820	1.05038	1.06638	0.753117	no
AT5G04230	0.566633	0.319905	0.365006	no
AT3G46090	0.247954	-0.0401134	-0.0787938	no
AT5G41100	-0.119483	-0.563544	-0.148949	Yes
AT5G66880	0.360669	-0.222166	0.13452	no
AT5G55760	-0.664263	-1.87154	-0.772744	no
AT3G06070	1.01232	0.958187	1.21025	no
AT2G31190	-0.859251	-2.34076	-1.49484	no
AT3G05625	-0.50444	-0.892498	-0.84912	no
AT2G14680	-0.756244	-1.09897	-1.05012	no
AT4G11100	0.452384	0.278876	0.032285	no
AT4G19140	0.250899	0.573964	0.29814	no
AT2G26230	0.00577404	-0.161256	-0.621763	no
AT5G50390	0.0838867	-0.806354	-1.5296	no
AT1G05320	0.60955	-0.0450967	0.481284	no
AT1G77230	-0.808345	-0.502038	-1.44609	no
AT2G37230	0.50658	-0.418453	0.0579486	no
AT5G44030	-0.309035	-0.564429	-0.798871	no
AT5G50320	-0.671208	-0.707331	-0.790798	no
AT3G45850	0.723699	-0.938609	0.135439	no
AT4G37000	0.0679432	0.328723	-0.0811855	no
AT2G24120	-0.0872176	-0.208543	-0.304453	no
AT2G41010	0.0203593	0.284961	0.107843	Yes
AT5G18525	0.00932312	-0.762662	-0.287715	no
AT4G32200	-0.356538	0.548181	-0.714691	no
AT4G34150	-0.496147	-0.81472	-0.587402	Yes
AT2G35830	-0.281798	-0.187742	-0.263514	no
AT5G10520	0.219391	0.0649997	0.137195	Yes
AT3G13530	0.339552	0.0280615	0.0493691	no
AT2G19470	-0.196867	-0.70602	-0.0988772	no
AT3G16000	0.0799748	-0.410851	-0.281958	no
AT2G04530	1.24243	0.712415	1.14515	no
AT3G48800	0.0826201	0.0585995	-0.0738197	no
AT1G68260	0.331905	-0.576142	-1.75485	no
AT4G17840	0.15341	-0.29464	-0.610738	no
AT4G23680	0.506357	0.546568	0.735589	no
AT5G23520	0.0200994	-0.222117	-0.502238	Yes
AT1G05840	-0.373616	-0.766632	-0.70876	no
AT5G45340	-0.137307	-0.739336	-0.616465	no
AT3G47560	-0.000810618	0.05007	0.194877	no
AT1G58250	0.722412	-0.136061	0.192585	no
AT3G51050	-0.0236765	-0.227857	-0.253508	no
AT2G03480	0.717856	0.487972	0.0924245	no
AT1G52320	0.230932	0.00380005	0.222725	no
AT5G54440	-0.44936	-0.684875	-0.167752	no
AT1G54440	-0.423485	-0.616587	-0.599229	no
AT2G30575	-0.371922	-0.347449	-0.670389	no
AT1G53170	0.373033	0.149125	-0.0228882	no
AT1G13390	-1.59768	-1.61024	-1.29234	Yes
AT3G21250	-0.437342	-0.740763	-0.271437	no
AT4G02020	0.351739	-0.249882	-0.523013	no
AT5G18255	-3.56173	-3.1865	-3.72516	no
AT4G00050	1.04776	-0.293979	0.997771	no
AT5G25140	-0.751941	NA	-0.280061	no
AT4G17330	0.263177	-0.384421	-0.289968	no
AT4G03000	-0.198622	-0.648104	-0.304716	no
AT4G25520	-0.249315	-0.89513	-0.528208	no
AT2G32990	-0.897826	-0.686125	-1.17756	no
AT1G18550	0.567036	-0.764466	0.065928	no
AT4G15820	-0.538346	-0.272834	-0.463325	no
AT5G05920	0.00914134	0.45903	-1.18702	no
AT3G45040	-0.693762	-0.937679	-0.986398	Yes
AT1G08465	0.735127	-0.15113	0.339886	no
AT2G47500	0.609359	0.216605	0.514716	no
AT1G26250	-0.157445	-0.347877	-0.11704	no
AT2G26100	-0.00263203	-0.33814	-1.39358	no
AT1G20830	0.611468	0.789692	-0.29872	no
AT2G23450	0.315514	0.162612	0.337798	Yes
AT5G18820	0.278237	0.0803132	-0.86141	no
AT5G67245	-1.24967	-1.13942	-3.15371	no
AT1G64900	0.557798	0.531307	0.508838	no
AT5G40540	0.482928	0.509495	0.25941	Yes
AT1G53230	0.228035	-0.44779	-0.0744109	no
AT3G54720	0.385239	0.63729	0.0708454	no
AT1G14040	0.898394	0.275007	-0.00844565	Yes
AT2G31580	-0.269059	-0.775455	-0.0820809	no
AT2G31800	-0.0568375	-0.267298	0.0174738	Yes
AT2G18350	0.229783	0.180789	0.33386	no
AT1G34320	-0.668856	-0.63076	-0.950903	Yes
AT2G02790	0.344654	0.315376	0.295481	no
AT1G20880	-0.826072	-1.65878	-0.231249	no
AT1G14230	-0.636113	-1.24768	-1.21221	no
AT3G22810	0.894	0.41142	0.0728475	no
AT1G13220	-0.416277	-0.898252	-0.883191	no
AT3G27210	0.644168	0.165446	-0.0970999	no
AT5G39660	-0.0426725	-0.423971	-0.137185	no
AT2G46560	-0.363404	-1.01719	-0.883605	no
AT4G29380	0.471893	-0.282182	-0.354582	no
AT2G38695	-0.533354	-0.646609	-0.486252	no
AT5G49220	-0.0918274	-0.268389	-0.735105	no
AT4G29950	0.620327	0.0153418	0.159933	Yes
AT4G32980	-0.382969	0.0913719	0.222483	no
AT4G22505	0.0525897	-0.376628	-0.841294	no
AT5G64050	0.153621	0.330685	-0.0982823	no
ATMG01220	0.50197	0.691666	0.435572	no
AT4G30020	1.49074	1.41727	1.33572	no
AT5G04540	-0.413421	-0.993857	-1.06612	no
AT1G12460	0.863222	0.11331	0.519406	no
AT1G64280	-0.204089	-0.672777	-0.277469	Yes
AT2G47440	-0.000104713	-0.675314	-0.556623	no
AT3G09770	0.248089	-0.0465091	-0.26249	no
AT3G52380	-0.904833	-1.15917	-1.24396	no
AT5G46580	-0.756126	-0.76856	-0.198449	no
AT2G30080	0.0603792	-1.02529	-1.37706	no
AT4G31800	0.4447	0.145287	0.358598	Yes
AT2G38950	-0.0166253	-0.241211	-0.308771	no
AT2G25840	-0.459606	-0.525889	-0.703408	no
AT4G17250	-0.118453	-0.214592	-0.414203	no
AT2G05100	1.34499	1.14251	1.23231	no
AT5G53120	1.04385	0.754035	0.467025	no
AT5G13300	-0.836783	-0.988081	-1.21428	no
AT4G13830	-0.216921	-0.548488	-0.0674855	no
AT2G34180	0.355965	-0.673378	-0.112447	no
AT5G23150	0.705338	0.146289	-0.0808517	no
AT5G58450	0.183238	-0.704566	0.0520957	no
AT3G33530	0.144268	-0.305307	-0.34274	no
AT3G09922	-2.26431	NA	-2.17162	no
AT1G43650	-0.15456	0.124434	-0.783924	no
AT5G62680	0.562146	-0.115606	0.117399	no
AT5G54490	0.320394	0.15245	0.108062	no
AT4G26455	-0.0632759	-0.816073	-0.24434	no
AT5G47500	-1.44629	-1.25479	-1.11259	no
AT2G25250	-0.118219	0.0112281	0.0290303	Yes
AT5G37440	0.313366	0.583288	-0.414416	no
AT5G26310	-0.447385	NA	-1.20105	no
AT2G31880	0.923971	0.674138	0.904797	Yes
AT4G00550	0.835339	-0.184527	0.143969	no
AT2G26010	0.796139	0.432479	0.597408	no
AT1G36370	0.333531	0.00300395	-0.653326	no
AT1G03930	1.00182	0.949828	0.916806	no
AT4G24900	-0.0221487	0.178753	-0.873689	no
AT1G05200	0.427832	0.00551956	0.659715	no
AT1G21010	0.436983	0.287796	0.529514	Yes
AT1G07300	-1.32141	-1.06676	-1.3221	no
AT1G25440	-0.23001	-0.828287	-0.561642	no
AT1G34640	-0.521717	-1.20588	-1.35285	no
AT3G54690	0.643176	0.401207	0.0423647	no
AT3G25840	-0.438951	-0.668608	-1.28941	no
AT2G46980	-0.0301019	-1.93044	-0.589258	no
AT1G04330	0.559219	1.06796	0.720639	no
AT4G38270	-0.856999	-1.23051	-1.36765	no
AT1G06800	0.188349	0.144804	0.010505	no
AT1G27410	0.482594	-0.388577	-0.525717	no
AT5G35190	-0.18195	-0.459663	-0.570472	no
AT5G49910	-0.0130338	-0.454489	-0.373369	no
AT1G51580	-0.235243	-0.450541	-0.390962	no
AT1G28100	-0.194786	-0.00175713	0.212227	no
AT2G23290	0.23522	0.571836	0.221262	no
AT5G24530	0.435784	0.0334902	0.153498	no
AT3G19720	0.161272	-0.487449	-0.289496	no
AT5G58510	0.0677327	-0.27918	-0.727114	no
AT5G18950	0.77638	0.0262295	0.404755	no
AT5G25560	-1.625	-2.23043	-2.52562	no
AT4G23810	-0.216057	-0.25156	-0.0726886	Yes
AT3G01600	0.555305	-0.0797865	0.494175	no
AT2G27150	0.092888	-0.444501	-0.565117	Yes
AT1G56140	-0.292795	-0.552014	-1.02431	Yes
AT2G05070	1.3791	1.14119	1.26069	no
AT2G28605	0.173003	0.431793	0.442303	no
AT2G38470	0.703574	0.311629	0.606815	Yes
AT4G19980	0.390925	-0.126654	0.547323	no
AT5G56100	-0.303956	-0.0807423	-0.410411	no
AT2G18220	-0.964842	-1.20165	-1.02786	no
AT3G02610	-0.0583012	0.0702152	0.00280218	no
AT4G15330	-0.634321	-0.929658	-0.524032	no
AT5G41740	-0.0232461	-0.384977	-0.0455108	no
AT1G63480	-0.384594	-0.322516	-0.126917	no
AT5G14500	0.185781	-0.353895	0.214981	no
AT1G49470	0.440101	1.09921	0.791774	no
AT1G20510	-0.26275	-0.434857	-0.428063	Yes
AT4G30940	0.563903	0.0755291	-1.03393	no
AT3G26960	0.66633	1.34816	0.0816174	no
AT3G26830	0.152807	-0.110914	-0.36617	Yes
AT2G47850	0.300099	-0.224626	0.553315	no
AT2G39630	0.130657	-0.165315	-0.811138	no
AT5G54890	0.175693	0.352221	-0.0489548	no
AT1G21830	-0.406025	-0.734725	-0.453383	no
AT3G04490	-0.665675	-1.8688	-0.614843	no
AT3G46550	1.56885	1.56779	1.62592	no
AT1G22050	-0.072783	0.016944	-0.893736	no
AT3G53970	0.0511891	-0.578968	-0.467555	no
AT4G16850	-1.21732	-1.25275	-1.91091	no
AT2G38120	0.251732	0.0772198	-0.203705	no
AT2G48070	-0.612566	-0.697272	-0.813496	no
AT2G22840	-0.58854	-0.230125	-0.640244	no
AT4G16360	0.768364	0.547425	0.648649	no
AT5G56180	0.116083	0.0936783	0.0292338	no
AT4G27390	0.267586	0.149817	-0.260306	no
AT2G34430	-1.00528	-1.5487	-1.53954	no
AT2G29590	-0.598202	-0.790035	-1.60406	no
AT3G50590	0.417552	0.321533	0.0176942	no
AT3G57010	0.165135	-0.151659	-0.15485	no
AT1G32360	1.10363	0.895726	0.999808	no
AT5G55790	0.427421	0.965259	0.37196	no
AT1G05030	-0.513124	-1.51538	-1.76043	no
ATCG00680	1.47551	1.20201	0.899505	no
AT5G35735	0.143265	-0.293527	0.021267	Yes
AT2G41190	0.125879	0.0898465	-0.205073	no
AT4G21170	-0.116311	-1.9123	-1.43088	no
AT4G37550	-0.104285	-0.554608	-0.370668	no
AT3G20020	0.476144	0.0260317	0.637343	no
AT2G31970	-0.555117	-0.937364	-1.60825	no
AT3G29375	-0.956588	-1.0196	-2.12524	no
AT1G67820	0.750657	0.794378	0.852937	no
AT1G76040	0.0374888	-0.561942	-0.77049	Yes
AT3G03040	-1.21879	-1.59712	-1.55413	no
AT1G78200	-1.05854	-0.649159	-1.25755	no
AT4G14830	0.233063	0.401799	-0.296067	no
AT1G02150	-0.747815	-0.970929	-0.757174	no
AT1G66130	0.190621	0.691209	0.588935	no
AT1G02660	0.430729	0.00194925	0.134247	Yes
AT2G39340	-0.236851	-0.807697	-0.529263	no
AT4G23770	0.601023	-0.272063	0.294094	no
AT1G72520	-0.209241	-0.643784	-0.481589	Yes
AT2G01420	0.137753	-0.126262	-0.12184	no
AT4G29660	0.239838	0.560831	0.255921	no
AT5G21930	-1.02775	-1.20441	-0.912226	no
AT2G03780	-0.865801	-0.543191	-0.698725	no
AT3G18080	-0.030879	0.0160192	-0.110844	no
AT5G22050	0.198524	0.0134577	-0.357697	no
AT1G23900	-0.225033	-0.680313	-0.430391	no
AT5G45820	0.58233	0.354958	0.2999	no
AT1G48410	-0.526247	-1.08499	-1.22833	no
AT5G26330	0.800571	0.859028	0.444498	no
AT5G25640	-0.26269	-0.275966	NA	no
AT4G25700	-0.125355	0.281179	-0.126294	no
AT1G72790	0.735359	0.749217	0.737317	no
AT3G02875	0.0024036	-0.55896	-0.604681	Yes
AT5G40500	0.92619	0.960947	0.978679	no
AT1G20610	0.721039	0.252153	0.295456	no
AT4G01860	-0.861277	-0.856429	-1.17521	no
AT1G54710	0.153018	-0.270032	-0.135654	no
AT4G32190	0.279217	-0.0673628	-0.348763	no
AT4G08300	0.400152	0.375333	-0.022364	no
AT4G19490	-0.167938	-0.448151	-0.647497	no
AT3G44600	-0.0243354	-0.331362	-0.304236	no
AT3G06130	0.208097	-0.308252	-0.523552	no
AT1G30650	-0.663466	-0.974889	-0.943932	no
AT1G55500	-0.664438	-0.757938	-3.20926	no
AT5G53180	-0.874557	-1.1457	-0.872758	no
AT2G30230	1.32454	1.14244	0.993708	no
AT4G15410	0.866085	0.0553537	0.290187	no
AT4G39910	0.287015	0.140615	0.256398	Yes
AT4G04890	0.156961	-0.11586	-0.208859	no
AT3G55560	0.701099	0.683359	0.576858	Yes
AT3G06140	0.797406	-0.181531	0.310633	no
AT5G47480	0.223004	-0.0831279	-0.0510243	no
AT5G13650	-0.427784	-0.623152	-0.533286	no
AT1G33490	-0.134879	0.309896	0.0638907	no
AT1G73970	-0.615776	-1.13211	-0.229111	no
AT1G69520	0.139974	-1.18079	-0.16607	Yes
AT3G08620	-0.0285386	0.161221	0.414951	no
AT5G56270	0.303982	0.547049	0.393869	no
AT4G01440	1.76458	1.86948	1.66497	no
AT5G56850	-0.0688416	0.0490818	0.270064	no
AT3G58690	0.491062	-0.406346	-0.429214	no
AT4G02630	0.281237	0.33336	0.0384017	no
AT1G27210	0.953197	0.630413	0.605304	no
AT4G02850	-0.303859	-1.50453	-0.431097	no
AT4G39210	0.250879	-1.03203	-0.102902	no
AT2G46100	-0.593909	-0.651614	-0.810609	no
AT5G64860	-0.708168	-1.16194	-1.13437	no
AT3G48730	-0.294509	-0.515374	-0.786279	no
AT5G05660	0.513548	0.29818	0.0444754	no
AT1G21100	0.123581	-0.0108864	0.0114445	Yes
AT1G65280	-0.169015	-0.243161	-0.192377	no
AT3G22070	-0.0490997	0.0146653	0.100773	no
AT5G63980	0.0164113	-0.523828	-0.997274	no
AT1G09810	0.213292	-0.537418	-0.0678861	no
AT1G22900	0.439893	-0.107147	-0.152708	no
AT1G08210	-1.70531	-1.82872	-1.93532	no
AT2G41830	0.13109	-0.34881	-0.969749	Yes
AT3G47060	0.149768	-0.405812	0.00260431	no
ATCG00160	0.3423	-0.0899294	-0.112226	no
AT1G56220	-0.218275	-0.28488	-0.282859	no
AT1G79730	-0.397956	-0.755581	-0.215322	no
AT3G55150	-0.763397	-1.04754	-1.41486	no
AT4G27030	0.593267	-0.275175	0.0775931	no
AT4G14150	0.604855	-0.278808	-0.4848	no
AT3G20330	-0.102127	-0.196536	-0.476952	no
AT1G21910	0.591396	1.01527	0.762617	no
AT1G09500	0.712165	0.851676	0.632463	no
AT3G03702	4.17493	3.80147	3.72155	no
AT2G31400	0.403351	0.015462	0.292187	no
AT1G08650	1.65178	1.4461	0.955955	no
AT3G12080	-0.261389	-0.244289	-0.423961	no
AT4G13220	0.657605	-0.150121	-0.0757996	no
AT4G39470	-0.0391996	-0.769565	-0.523024	no
AT2G15280	-1.05566	-1.52888	-1.23863	no
AT3G54890	0.256093	0.0516079	0.136266	no
AT1G27190	0.235144	-0.412172	0.0014865	no
AT5G14220	-0.310517	-0.955471	-0.216095	no
AT5G46210	1.57804	1.11367	1.22212	no
AT1G48840	-0.530117	-0.00879783	-0.713304	no
AT5G28500	0.0430227	-0.119304	-0.640107	no
AT1G29940	-0.0549542	-0.0133534	-0.215846	no
AT2G43150	-0.0212923	-0.288221	-0.0927542	no
AT2G47550	1.67318	1.76784	1.67178	Yes
AT1G21980	-0.21127	-0.593992	-0.13421	no
AT1G62020	0.00265391	-0.182181	-0.354667	no
AT1G71970	0.23649	0.112218	0.17631	no
AT4G09760	-0.390685	-0.615313	-1.27272	no
AT3G13510	-0.451786	-0.863005	-0.485875	no
AT1G34340	-0.169197	-0.733292	-0.932249	no
AT3G03190	0.793896	0.596424	0.295022	no
AT3G49180	-0.882714	-0.133284	-0.167016	no
AT5G35970	0.581188	0.33338	0.354264	no
AT3G50560	1.09536	1.2159	-0.000746907	no
AT1G72390	0.316591	-0.526243	0.114193	no
AT4G27560	0.354908	-0.138397	0.0172984	no
AT4G32560	0.666984	-0.636683	-0.272284	no
AT5G57560	0.0561636	-0.48804	-0.230452	no
AT4G33460	-0.685266	0.13161	-0.588592	no
AT1G73640	0.411071	0.339334	-0.640067	no
AT1G21310	0.668178	0.302385	0.503339	no
AT5G56130	0.367507	0.0459151	0.27829	no
AT1G03950	0.572054	0.355545	0.496892	no
AT4G09340	0.19677	-0.366263	-0.559664	no
AT4G14040	-0.451394	-0.846296	-0.516547	no
AT5G09790	-0.935712	-0.781019	-0.808539	no
AT3G25250	0.524841	0.714247	0.385892	no
AT5G08790	0.333364	0.0705588	0.141566	Yes
AT3G14910	0.0917867	-0.456048	0.287649	no
AT5G24350	0.229349	0.122223	-0.34176	no
ATCG01110	1.06682	0.699257	0.62946	no
AT4G30490	0.0137789	-0.399223	0.264765	no
AT1G08125	-0.209634	-0.754928	-1.11834	no
AT1G27980	0.0370097	-0.0196538	0.0173376	no
AT2G30580	0.687145	-0.276146	0.426697	no
AT3G11240	-0.628789	-1.17207	-0.827041	no
AT3G09410	-0.919556	-1.41081	-2.94399	no
AT2G38400	-0.352988	-0.346477	-1.04138	no
AT5G47490	-0.0101046	-0.328679	0.368182	no
AT2G06510	0.349931	-0.254057	0.0183479	no
AT5G55820	-0.266041	-0.273573	-0.462873	no
AT5G35570	-0.315031	-0.505441	-0.3611	Yes
AT5G27460	0.0612604	-0.309008	0.0801216	no
AT5G59920	0.180885	-0.266748	-0.429214	no
AT2G16640	-0.0241091	-0.441174	-0.293208	no
AT2G29210	-0.615232	-0.79682	-0.929877	no
AT2G40610	1.13004	1.25166	1.44965	no
AT1G13920	-0.115107	0.214847	-0.729589	no
AT3G48560	0.170555	0.176864	0.0856979	no
AT5G58900	-0.0730992	-0.516994	-1.37098	no
AT4G38930	0.0840904	-0.24763	-0.137002	no
AT3G28080	-0.513742	-1.06813	-0.245034	no
AT2G33435	-0.607317	-1.004	-0.845693	no
AT3G25680	-0.369661	-0.812613	-1.90835	no
AT3G51150	0.0390978	0.299492	-0.486229	no
AT5G07920	-0.223022	-0.323554	-0.453648	no
AT5G52310	0.325964	-0.43687	-0.11038	no
AT1G22540	0.050067	-0.175214	0.407304	no
AT1G20670	-0.166923	-0.342888	-0.264087	no
AT1G26580	-0.837001	-0.912587	-1.16137	no
AT2G38960	1.59854	1.11505	1.3302	Yes
AT4G37200	-0.146025	-0.429267	-0.335834	no
AT3G13810	-0.181579	-0.0947063	-0.941905	no
AT4G37380	-0.905085	-0.944583	-1.03452	no
AT1G61520	0.618039	0.263883	0.475282	no
AT3G06250	-0.0376945	0.0900443	0.00572163	no
AT5G49020	0.13896	-0.0171221	-0.0530179	no
AT1G54540	0.766464	-0.404978	0.909001	no
AT4G19045	0.702642	0.0726751	0.46633	no
AT5G21900	-0.391037	-0.831253	-0.105835	no
AT5G38210	0.226484	-0.2241	-0.185125	Yes
AT4G23930	0.172046	-0.0666432	0.306511	no
AT5G27830	-1.09845	-1.34886	-1.78749	no
AT4G09180	-1.67711	-1.72339	-1.35294	no
AT1G02890	0.419467	-0.0527291	0.137451	no
AT1G10360	-0.65473	-0.899661	-0.762548	no
AT1G36180	0.911593	0.0984476	0.278169	no
AT1G36060	-2.00135	-3.26351	-1.76362	no
AT1G05805	0.00129045	-0.481597	-0.400478	no
AT4G31850	0.439558	-0.093984	-0.139347	no
AT5G18660	0.276029	-0.0362824	0.103495	no
AT2G32700	-0.266263	-0.617533	-0.790419	no
AT1G10280	-0.286135	-1.05931	-1.17227	no
AT2G47130	-0.126485	-0.393388	-0.0896339	Yes
AT1G32080	-0.0679028	-0.214888	-0.757729	no
AT5G46070	-0.138512	-0.642882	-0.436657	no
AT3G59100	0.181763	-0.215072	0.317614	no
AT1G23890	0.387485	0.502758	0.147457	no
AT1G10350	-0.24632	-0.646726	-0.704125	no
AT4G39710	-0.343223	-0.0169889	-0.0449029	no
AT3G62720	-0.0845573	-0.431703	-0.596227	no
AT1G25520	-0.213227	-0.348664	-0.0660812	no
AT4G38710	0.622851	0.343117	0.1904	no
AT1G50360	-0.835787	-0.990923	-0.951622	Yes
AT3G04220	0.436336	-0.580766	-0.705917	no
AT1G64630	-0.338272	-0.571863	-1.08533	no
AT5G06800	-0.533883	-0.856314	-1.66559	no
AT1G73990	-0.562128	-0.653002	-0.412674	no
AT3G16340	0.115027	0.0444926	-0.362308	no
AT2G39010	0.115589	-0.143926	-0.0561944	no
AT3G52060	0.0676837	-0.210291	-0.391111	no
AT1G77420	0.781219	-0.624859	0.607802	no
AT5G58410	0.503091	0.112604	0.256906	no
AT4G13345	0.317676	-0.669968	-0.340202	no
AT1G53350	-0.59323	-1.24195	-1.0252	no
AT1G12750	-1.15644	-1.07767	-1.36502	Yes
AT3G08840	-0.299238	-0.803286	-0.16541	no
AT1G42970	-0.807612	-1.00252	-1.16901	no
AT5G20480	-0.499025	-0.414876	-0.355826	Yes
AT3G03570	-0.514212	-0.438802	-0.486009	no
AT5G25220	-0.260978	-0.292256	-0.696781	no
AT2G28320	-0.151983	0.134145	-0.348878	no
ATCG00140	1.90227	1.96226	1.49985	no
AT5G44100	0.209008	-0.672756	-0.424507	Yes
AT1G71210	-0.20617	-0.532292	-0.152112	no
AT2G28940	-0.178567	0.183251	-0.969288	Yes
AT1G18900	-0.220411	-0.479538	-0.819255	Yes
AT1G17790	-0.395145	-0.121143	-0.839532	no
AT1G01040	-0.879162	-1.25986	-0.499503	no
AT2G35160	0.228541	-1.35931	0.0391136	no
AT4G12320	-0.0911752	0.500904	-0.00297026	no
AT3G12590	-0.862794	-0.716986	-0.951662	no
AT2G34660	-0.475538	-1.09165	-0.751465	no
AT3G17840	0.520666	0.876433	0.622471	no
AT3G01210	-0.790012	-1.08604	-0.999839	no
AT1G16390	0.175664	0.261765	-0.223001	no
AT3G51740	-0.524662	-1.14994	-1.16267	no
AT1G27921	-1.42414	-1.71731	-1.48666	no
AT5G08440	-0.0447539	-0.253441	-0.653702	no
AT4G09560	0.656923	-0.30161	-0.274747	no
AT3G08010	0.411851	0.391097	0.185899	no
AT4G11521	-0.189971	-0.0696709	-0.328628	Yes
AT1G21600	-0.101741	-0.368078	-0.975194	no
AT2G30210	-0.0674425	-0.985662	-1.04186	no
AT2G38025	-0.665882	-1.7446	-1.03619	no
AT5G17380	-0.487402	-0.93999	-0.825181	Yes
AT3G10010	0.556256	-0.2345	-0.703166	no
AT4G12700	-0.0930883	-0.113965	0.521795	no
AT4G24810	-1.02957	-0.251817	-1.14979	no
AT1G53670	0.499432	0.308349	0.391557	no
AT2G41490	-0.273615	-1.61973	-1.46473	no
AT2G28330	0.534941	0.290386	0.298563	no
AT3G21650	0.135587	-0.104201	-0.0164999	Yes
AT1G64610	0.174802	0.340713	-0.318635	no
AT2G39120	-0.0852745	-1.37975	0.944754	no
AT3G06460	0.382588	0.57972	0.397592	no
AT3G54010	0.47913	0.256099	0.147986	no
AT2G37035	0.0338125	0.050584	-0.366249	Yes
AT5G35210	-0.279296	-0.477395	-0.85207	no
AT1G51700	0.40542	0.363627	0.321619	Yes
AT5G21940	-0.69591	-0.882402	-0.77383	Yes
AT5G58575	-0.386942	-0.724412	-0.378495	no
AT3G23750	1.05534	1.11543	0.834311	no
AT5G24100	0.180349	-0.0550585	-0.570556	no
AT4G29010	-0.0771307	-0.398202	-0.334009	no
AT4G12710	-0.458377	-0.562087	-0.523898	no
AT3G07080	0.331905	-0.520438	-1.02843	no
AT3G19740	-0.422127	-0.914792	-0.524485	no
AT5G46110	0.14529	-0.320867	-0.297406	no
AT1G17680	-0.0333474	-0.520405	-0.161069	no
AT5G25100	0.570521	0.0549314	0.162497	no
AT1G06690	-0.14093	-0.675726	-1.06949	no
AT2G41680	0.354064	-0.0357479	0.308551	no
AT1G01960	-0.134123	-0.832991	-0.78509	no
AT2G32440	-1.33811	-1.85163	-1.87982	no
AT1G21500	1.09831	1.14009	1.15394	no
AT4G15690	0.879526	0.149251	0.203981	no
AT3G07525	0.385935	-0.00997795	0.374146	no
AT1G25370	0.742049	0.363571	0.209827	Yes
AT3G52370	0.547749	0.00102707	0.62063	no
AT5G19690	-0.599508	-0.915392	-0.938352	no
AT1G60650	-0.0475734	-0.194117	0.0186277	no
AT5G43130	-0.0634229	-0.33005	-0.532913	no
AT4G20010	-0.0871567	-0.0563572	0.0123604	no
AT1G60230	-0.117933	-0.635957	-0.184745	no
AT4G01870	-0.904373	-1.1924	-1.52077	Yes
AT2G33860	-0.576634	-0.809497	-0.504596	no
AT1G04710	0.251879	0.0621278	-0.193243	no
AT4G30630	-0.743717	-0.480302	-0.445041	no
AT3G47930	0.624771	0.351795	0.220682	no
AT5G04140	0.00960265	-0.385927	-0.229396	no
AT3G27300	-0.145049	-0.624956	-0.428613	no
AT2G34355	0.197391	-0.57436	-0.408905	no
AT3G48050	0.0790612	-0.114506	-0.304458	Yes
AT5G54770	1.00497	0.795073	0.997431	no
AT2G37020	-0.975048	-0.187205	-1.57303	no
AT3G16870	1.80153	1.89677	1.96492	no
AT1G60260	-1.65481	-2.69088	-2.11551	no
AT1G02475	-0.472605	-0.446265	-0.154153	no
AT3G23540	0.136014	-0.27562	0.0650166	no
[truncated: 14,035 more rows]
