# Supplementary material for: m6A modification plays an integral role in mRNA stability and translation during pattern-triggered immunity
Source: Proc Natl Acad Sci U S A. 2024 Aug 8;121(33):e2411100121. doi: 10.1073/pnas.2411100121 (PMC11331096; doi:10.1073/pnas.2411100121)
Supplement: Supplementary file 6 — Dataset S05 (XLSX) [file pnas.2411100121.sd05.xlsx]

## Sheet: T-DNA line
Name	T-DNA_Line
fip37-4	SALK_018636
ect1	SALK_073479C
ect2	SALK_002225C
ect3-1	SALKseq_077502
ect3-2	SAIL_1295_G12
ect4	SALK_151516C
ect5-1	SALK_023333
ect5-2	SALK_111736C
ect6	SAIL_76_D06
ect8	SALK_206710C
ect9	SALK_030033C
ect10	SALK_121411
ect11	SALK_084901

## Sheet: CRISPR-line
ect2/3/4 CRISPR mutant
Gene	ECT2	ECT3	ECT4
gRNA sequence	CTGCTGGTTATCAGGACCCC	GTCGATTGATCCAACAACCA	CTGCTGGTTATCAGGACCCC
mutated sequence	CTGCTGGTTATCAGGACCCCC	GTCGATTGATCCAACAAACCA	CTGCTGGTTATCAGGACC--
mutation	+1	+1	-2
target region	Chr3: 4386222-4386241	Chr5: 24557669-24557688	Chr1: 20720901-20720920
