# Supplementary material for: m6A modification plays an integral role in mRNA stability and translation during pattern-triggered immunity
Source: Proc Natl Acad Sci U S A. 2024 Aug 8;121(33):e2411100121. doi: 10.1073/pnas.2411100121 (PMC11331096; doi:10.1073/pnas.2411100121)
Supplement: Supplementary file 7 — Dataset S06 (XLSX) [file pnas.2411100121.sd06.xlsx]

## Sheet: Primer
Cloning primer	Sequence (5'->3')	Construct
P1	CGACGACAAGACCCTAGACTTGCAAATACGTGCATTA	pRNAi-MTA (LIC)
P2	GAGGAGAAGAGCCCTTTCACGGCCTAGTTCCATAG
P3	CCAGCACGGAACCCTTGAGGAGAAGAGCCCT
P4	AGAGCACACGACCCTTCGACGACAAGACCCT
J1	CGGctcgagctcgacgacaagacccT	pDEX-siMTA (XhoI/SpeI)
J2	CGGactagtgagctctagagcacacgacccT
LIC1-YFP	CGACGACAAGACCGTcgtgagcaagggcgaggagctg	pMCP-YFP (LIC)
LIC2-YFP	GAGGAGAAGAGCCGtcacttgtacagctcgtccatg
LIC1-ECT1	CGACGACAAGACCGTcGCTGGAGCCGCTTCTTC	pMCP-ECT1 (LIC)
LIC2-ECT1	GAGGAGAAGAGCCGTtaACTCAAGTTAATTGTTTCCCCCG
LIC1-ECT2	CGACGACAAGACCGTcGCTACCGTTGCTCCTCC	pMCP-ECT2 /p35S:ECT2-YFP (LIC)
LIC2-ECT2	GAGGAGAAGAGCCGTtaGCAACCATTTGCCACCACATC
LIC1-ECT3	CGACGACAAGACCGTcGCAAATCCTGACCATGTTTC	pMCP-ECT3 (LIC)
LIC2-ECT3	GAGGAGAAGAGCCGTtaGCAGGCAGTAGCAACAGCATT
LIC1-ECT4	CGACGACAAGACCGTcTCTACTGTTGCTCCTCC	pMCP-ECT4 (LIC)
LIC2-ECT4	GAGGAGAAGAGCCGTtaCATGGTAGAATCAACAGTTCCTGG
ECT2pro-F	catgattacgaattcGCTTTGCACCAATGTTCTCAACCG	pgETC2-YFP (EcoRI)
ECT2pro-R	CAGCACACACTTACAGAATTCATG
HA-MCP-F	cacgggggacgagctcatgGGCTACCCCTACGACGTGC	pMCP-LIC (SacI/XbaI)
HA-MCP-R	gccacctcctctagaGTAGATGCCGGAGTTTgctgcg
MBS-F	TGTGTCGACGCCCTATATATGGATCCTAAG	pFLUC-M6-RLUC (SalI/SpeI)
MBS-R	atcACTAGTctgatatcgatcgcgcgcagat
ECT2/4-gRNA-F	ATATATGGTCTCGATTGCTGCTGGTTATCAGGACCCCGTT	pHEE401E-ect234 (BsaI)
ECT2/4-gRNA-R	TGCTGCTGGTTATCAGGACCCCGTTTTAGAGCTAGAAATAGC
ECT3-gRNA-F	AACTGGTTGTTGGATCAATCGACAATCACTACTTCGTCTCTAACCAT
ECT3-gRNA-R	ATTATTGGTCTCGAAACTGGTTGTTGGATCAATCGAC
qPCR primer	Sequence (5'->3')
MTA-qF	AAGCTTAGAAGTGAGGAAGAGG
MTA-qR	AATCAGATCAAGCAACTCCTCA
FLUC-qF	GGATTACAAGATTCAAAGTGCG
FLUC-qR	TGATACCTGGCAGATGGAAC
RLUC-qF	CATTCAAGGAGAAGGGCGAGG
RLUC-qR	GTAGGCGTTGTAGTTGCGGAC
genotyping primer	Sequence (5'->3')
CAS9-F	TGGGACTAACTCTGTTGGCTGGG
CAS9-R	GCCTGACGCATTAATGGGGTTCT
ECT2-CR-F	cggggaagggcagttgtac
ECT2-CR-R	gaatcatacccagatgaacc
ECT3-CR-F	CTAGCTGGATCTGTTGTTAGTTC
ECT3-CR-R	GGTCACACCTCCATCTTTAGAC
ECT4-CR-F	gcctttccttactcaccagc
ECT4-CR-R	cataccagacctcaccgtgc
